# Supplementary material for: Differentially expressed genes against Colletotrichum lindemuthiamum in a bean genotype carrying the Co-2 gene revealed by RNA-sequencing analysis
Source: Front Plant Sci. 2022 Sep 15;13:981517. doi: 10.3389/fpls.2022.981517 (PMC9615912; doi:10.3389/fpls.2022.981517)
Supplement: Supplementary file 1 [file Table_2.xlsx]

## Sheet: Table S2
#n	DEG	Comparison	FPKM #21	FPKM #2	M	D	prob		Chrom	GeneStart	GeneEnd	Length		M	D	GO Terms1	GO Terms2	GO Terms3	GO Terms4	GO Terms5	GO Terms6	GO Terms7	GO Terms8	GO Terms9	GO Terms10	GO Terms11	GO Terms12	GO Terms13	GO Terms14	GO Terms15	GO Terms16	GO Terms17	GO Terms18	GO Terms19	GO Terms20	GO Terms21	GO Terms22	GO Terms23	GO Terms24
1	PHAVU_001G001000g	S24-S0	17.99	6.57	1.45	11.42	0.84		Pv01	181478	184265	2787		1.45	11.42	GO:0046872	GO:0020037	GO:0006979	GO:0042744	GO:0004096	GO:0016491	GO:0004601	GO:0098869	GO:0005777	GO:0051716	GO:0042221
2	PHAVU_001G001000g	S48-S0	24.32	6.57	1.89	17.75	0.84		Pv01	181478	184265	2787		1.89	17.75	GO:0046872	GO:0020037	GO:0006979	GO:0042744	GO:0004096	GO:0016491	GO:0004601	GO:0098869	GO:0005777	GO:0051716	GO:0042221
3	PHAVU_001G0014000g	S24-S0	15.63	32.61	-1.06	16.98	0.82		Pv01	219297	221981	2684		-1.06	16.98
4	PHAVU_001G001500g	S24-S0	8.09	43.61	-2.43	35.52	0.91		Pv01	234187	238304	4117		-2.43	35.52	GO:0016491	GO:0005507
5	PHAVU_001G001500g	S48-S0	2.81	43.61	-3.96	40.80	0.93		Pv01	234187	238304	4117		-3.96	40.8	GO:0016491	GO:0005507
6	PHAVU_001G001500g	R24-R0	7.90	40.97	-2.38	33.08	0.88		Pv01	234187	238304	4117		-2.38	33.08	GO:0016491	GO:0005507
7	PHAVU_001G001500g	R48-R0	2.06	40.97	-4.32	38.91	0.93		Pv01	234187	238304	4117		-4.32	38.91	GO:0016491	GO:0005507
8	PHAVU_001G002100g	S24-S0	191.26	50.26	1.93	141.00	0.91		Pv01	273444	275401	1957		1.93	141	GO:0005623	GO:0045454	GO:0015035	GO:0006662	GO:0016671
9	PHAVU_001G002100g	S48-S0	218.96	50.26	2.12	168.70	0.90		Pv01	273444	275401	1957		2.12	168.7	GO:0005623	GO:0045454	GO:0015035	GO:0006662	GO:0016671
10	PHAVU_001G002100g	R24-R0	169.12	63.24	1.42	105.87	0.83		Pv01	273444	275401	1957		1.42	105.87	GO:0005623	GO:0045454	GO:0015035	GO:0006662	GO:0016671
11	PHAVU_001G002100g	R48-R0	201.40	63.24	1.67	138.16	0.85		Pv01	273444	275401	1957		1.67	138.16	GO:0005623	GO:0045454	GO:0015035	GO:0006662	GO:0016671
12	PHAVU_001G002300g	S24-S0	0.27	8.80	-5.03	8.53	0.91		Pv01	280062	281538	1476		-5.03	8.53
13	PHAVU_001G002300g	S48-S0	0.82	8.80	-3.42	7.98	0.83		Pv01	280062	281538	1476		-3.42	7.98
14	PHAVU_001G002400g	S24-S0	5.82	21.38	-1.88	15.56	0.87		Pv01	282668	287849	5181		-1.88	15.56	GO:0017183	GO:0004164	GO:0008168	GO:0016740	GO:0032259
15	PHAVU_001G002400g	S48-S0	6.15	21.38	-1.80	15.23	0.82		Pv01	282668	287849	5181		-1.8	15.23	GO:0017183	GO:0004164	GO:0008168	GO:0016740	GO:0032259
16	PHAVU_001G002600g	S24-S0	4.61	45.09	-3.29	40.48	0.93		Pv01	291254	292684	1430		-3.29	40.48
17	PHAVU_001G002600g	S48-S0	7.54	45.09	-2.58	37.55	0.90		Pv01	291254	292684	1430		-2.58	37.55
18	PHAVU_001G002600g	R24-R0	5.61	36.71	-2.71	31.11	0.89		Pv01	291254	292684	1430		-2.71	31.11
19	PHAVU_001G002600g	R48-R0	9.55	36.71	-1.94	27.16	0.84		Pv01	291254	292684	1430		-1.94	27.16
20	PHAVU_001G003200g	S24-S0	24.19	148.38	-2.62	124.20	0.92		Pv01	312353	314818	2465		-2.62	124.2	GO:0003735	GO:0006412	GO:0005840	GO:0008097	GO:0110165
21	PHAVU_001G003200g	S48-S0	37.76	148.38	-1.97	110.62	0.88		Pv01	312353	314818	2465		-1.97	110.62	GO:0003735	GO:0006412	GO:0005840	GO:0008097	GO:0110165
22	PHAVU_001G003200g	R24-R0	20.90	97.54	-2.22	76.64	0.89		Pv01	312353	314818	2465		-2.22	76.64	GO:0003735	GO:0006412	GO:0005840	GO:0008097	GO:0110165
23	PHAVU_001G004500g	S24-S0	2.11	7.90	-1.91	5.79	0.81		Pv01	388394	392084	3690		-1.91	5.79	GO:0006629	GO:0016298	GO:0016788
24	PHAVU_001G004600g	S24-S0	1.41	11.20	-2.99	9.80	0.88		Pv01	399427	405819	6392		-2.99	9.8	GO:0006629	GO:0016298	GO:0016788
25	PHAVU_001G004600g	S48-S0	1.44	11.20	-2.96	9.76	0.84		Pv01	399427	405819	6392		-2.96	9.76	GO:0006629	GO:0016298	GO:0016788
26	PHAVU_001G004600g	R24-R0	1.62	11.29	-2.81	9.67	0.81		Pv01	399427	405819	6392		-2.81	9.67	GO:0006629	GO:0016298	GO:0016788
27	PHAVU_001G004800g	S24-S0	8.61	19.71	-1.19	11.10	0.82		Pv01	423928	426428	2500		-1.19	11.1	GO:0005737	GO:0005525	GO:0003924	GO:0005874	GO:0007017	GO:0005200	GO:0000166	GO:0005856	GO:0007010
28	PHAVU_001G004800g	S48-S0	6.23	19.71	-1.66	13.48	0.81		Pv01	423928	426428	2500		-1.66	13.48	GO:0005737	GO:0005525	GO:0003924	GO:0005874	GO:0007017	GO:0005200	GO:0000166	GO:0005856	GO:0007010
29	PHAVU_001G005200g	S24-S0	18.61	46.77	-1.33	28.16	0.86		Pv01	462621	467321	4700		-1.33	28.16	GO:0005524	GO:0051082	GO:0006950	GO:0006457	GO:0000166	GO:0016887
30	PHAVU_001G005500g	S24-S0	52.88	12.33	2.10	40.55	0.91		Pv01	482995	488112	5117		2.1	40.55	GO:0016021	GO:0008289	GO:0016020	GO:0046872	GO:0043231	GO:0006869	GO:0012505	GO:0009306	GO:0005794
31	PHAVU_001G005500g	S48-S0	45.39	12.33	1.88	33.06	0.86		Pv01	482995	488112	5117		1.88	33.06	GO:0016021	GO:0008289	GO:0016020	GO:0046872	GO:0043231	GO:0006869	GO:0012505	GO:0009306	GO:0005794
32	PHAVU_001G005500g	R24-R0	78.14	16.22	2.27	61.92	0.89		Pv01	482995	488112	5117		2.27	61.92	GO:0016021	GO:0008289	GO:0016020	GO:0046872	GO:0043231	GO:0006869	GO:0012505	GO:0009306	GO:0005794
33	PHAVU_001G005500g	R48-R0	52.58	16.22	1.70	36.36	0.83		Pv01	482995	488112	5117		1.7	36.36	GO:0016021	GO:0008289	GO:0016020	GO:0046872	GO:0043231	GO:0006869	GO:0012505	GO:0009306	GO:0005794
34	PHAVU_001G006300g	S24-S0	56.77	176.56	-1.64	119.79	0.89		Pv01	533059	533969	910		-1.64	119.79
35	PHAVU_001G006300g	S48-S0	12.18	176.56	-3.86	164.38	0.95		Pv01	533059	533969	910		-3.86	164.38
36	PHAVU_001G006300g	R24-R0	8.63	78.83	-3.19	70.20	0.92		Pv01	533059	533969	910		-3.19	70.2
37	PHAVU_001G006300g	R48-R0	19.97	78.83	-1.98	58.86	0.86		Pv01	533059	533969	910		-1.98	58.86
38	PHAVU_001G006300g	R24-S24	8.63	56.77	-2.72	48.14	0.93		Pv01	533059	533969	910		-2.72	48.14
39	PHAVU_001G007200g	S24-S0	1.85	7.22	-1.96	5.37	0.80		Pv01	581641	587740	6099		-1.96	5.37	GO:0030488	GO:0031515	GO:0005634	GO:0008033
40	PHAVU_001G007700g	S24-S0	37.01	103.77	-1.49	66.77	0.88		Pv01	611572	613854	2282		-1.49	66.77	GO:0003746	GO:0005853	GO:0006412	GO:0006414	GO:0005737
41	PHAVU_001G007700g	S48-S0	33.74	103.77	-1.62	70.03	0.85		Pv01	611572	613854	2282		-1.62	70.03	GO:0003746	GO:0005853	GO:0006412	GO:0006414	GO:0005737
42	PHAVU_001G007700g	R24-R0	27.20	74.17	-1.45	46.97	0.83		Pv01	611572	613854	2282		-1.45	46.97	GO:0003746	GO:0005853	GO:0006412	GO:0006414	GO:0005737
43	PHAVU_001G008000g	S24-S0	3.43	13.23	-1.95	9.80	0.85		Pv01	642732	648847	6115		-1.95	9.8
44	PHAVU_001G008000g	S48-S0	2.41	13.23	-2.46	10.82	0.83		Pv01	642732	648847	6115		-2.46	10.82
45	PHAVU_001G008500g	S24-S0	3.13	19.93	-2.67	16.80	0.90		Pv01	732706	733742	1036		-2.67	16.8	GO:0003735	GO:0005840	GO:0006414	GO:0022626
46	PHAVU_001G008500g	S48-S0	5.20	19.93	-1.94	14.73	0.83		Pv01	732706	733742	1036		-1.94	14.73	GO:0003735	GO:0005840	GO:0006414	GO:0022626
47	PHAVU_001G009900g	S24-S0	330.68	152.63	1.12	178.05	0.85		Pv01	857213	859808	2595		1.12	178.05	GO:0008234	GO:0006508	GO:0008234	GO:0016787	GO:0008233	GO:0006508
48	PHAVU_001G009900g	S48-S0	367.10	152.63	1.27	214.47	0.82		Pv01	857213	859808	2595		1.27	214.47	GO:0008234	GO:0006508	GO:0008234	GO:0016787	GO:0008233	GO:0006508
49	PHAVU_001G010700g	S24-S0	168.79	72.36	1.22	96.43	0.86		Pv01	945933	947127	1194		1.22	96.43
50	PHAVU_001G010700g	S48-S0	254.91	72.36	1.82	182.55	0.88		Pv01	945933	947127	1194		1.82	182.55
51	PHAVU_001G010700g	R48-R0	225.18	84.79	1.41	140.38	0.82		Pv01	945933	947127	1194		1.41	140.38
52	PHAVU_001G010800g	S24-S0	154.21	53.28	1.53	100.93	0.89		Pv01	949438	950668	1230		1.53	100.93	GO:0005623	GO:0045454	GO:0015035	GO:0006662
53	PHAVU_001G010800g	S48-S0	202.58	53.28	1.93	149.30	0.88		Pv01	949438	950668	1230		1.93	149.3	GO:0005623	GO:0045454	GO:0015035	GO:0006662
54	PHAVU_001G010800g	R24-R0	143.08	34.21	2.06	108.87	0.89		Pv01	949438	950668	1230		2.06	108.87	GO:0005623	GO:0045454	GO:0015035	GO:0006662
55	PHAVU_001G010800g	R48-R0	185.57	34.21	2.44	151.36	0.90		Pv01	949438	950668	1230		2.44	151.36	GO:0005623	GO:0045454	GO:0015035	GO:0006662
56	PHAVU_001G010900g	S48-S0	28.95	68.88	-1.25	39.93	0.80		Pv01	950888	956952	6064		-1.25	39.93	GO:0005975	GO:0004565	GO:0016787	GO:0016798	GO:0008152	GO:0005576	GO:0004553	GO:0048046
57	PHAVU_001G010900g	R48-R0	24.02	97.61	-2.02	73.59	0.87		Pv01	950888	956952	6064		-2.02	73.59	GO:0005975	GO:0004565	GO:0016787	GO:0016798	GO:0008152	GO:0005576	GO:0004553	GO:0048046
58	PHAVU_001G011500g	S24-S0	20.57	8.98	1.20	11.59	0.82		Pv01	1006256	1008835	2579		1.2	11.59	GO:0016021	GO:0016020
59	PHAVU_001G011800g	S24-S0	0.18	5.41	-4.91	5.23	0.86		Pv01	1022018	1022488	470		-4.91	5.23	GO:0003700	GO:0006355
60	PHAVU_001G012000g	S24-S0	243.79	44.01	2.47	199.79	0.92		Pv01	1034660	1039882	5222		2.47	199.79	GO:0004518	GO:0090305
61	PHAVU_001G012000g	S48-S0	198.75	44.01	2.18	154.75	0.90		Pv01	1034660	1039882	5222		2.18	154.75	GO:0004518	GO:0090305
62	PHAVU_001G012000g	R24-R0	322.26	85.64	1.91	236.62	0.88		Pv01	1034660	1039882	5222		1.91	236.62	GO:0004518	GO:0090305
63	PHAVU_001G012300g	S24-S0	3.42	14.07	-2.04	10.66	0.87		Pv01	1057617	1061506	3889		-2.04	10.66	GO:0008168	GO:0046872	GO:0016740	GO:0032259	GO:0030795	GO:0009611	GO:0009694
64	PHAVU_001G012300g	S48-S0	1.50	14.07	-3.23	12.57	0.87		Pv01	1057617	1061506	3889		-3.23	12.57	GO:0008168	GO:0046872	GO:0016740	GO:0032259	GO:0030795	GO:0009611	GO:0009694
65	PHAVU_001G012300g	R48-R0	1.42	12.32	-3.12	10.90	0.82		Pv01	1057617	1061506	3889		-3.12	10.9	GO:0008168	GO:0046872	GO:0016740	GO:0032259	GO:0030795	GO:0009611	GO:0009694
66	PHAVU_001G013000g	S24-S0	19.06	54.03	-1.50	34.97	0.88		Pv01	1110560	1113223	2663		-1.5	34.97	GO:0005634	GO:0005737	GO:0006511	GO:0004298	GO:0019773	GO:0051603	GO:0000502	GO:0005839
67	PHAVU_001G013000g	S48-S0	20.53	54.03	-1.40	33.50	0.82		Pv01	1110560	1113223	2663		-1.4	33.5	GO:0005634	GO:0005737	GO:0006511	GO:0004298	GO:0019773	GO:0051603	GO:0000502	GO:0005839
68	PHAVU_001G013200g	S24-S0	20.64	4.41	2.23	16.24	0.89		Pv01	1127403	1129300	1897		2.23	16.24
69	PHAVU_001G013200g	S48-S0	15.34	4.41	1.80	10.94	0.80		Pv01	1127403	1129300	1897		1.8	10.94
70	PHAVU_001G013200g	R24-R0	18.54	5.01	1.89	13.53	0.81		Pv01	1127403	1129300	1897		1.89	13.53
71	PHAVU_001G013300g	S24-S0	35.06	17.16	1.03	17.90	0.82		Pv01	1132085	1133642	1557		1.03	17.9	GO:0005515	GO:0005515
72	PHAVU_001G014300g	S48-S0	5.57	0.18	4.97	5.39	0.82		Pv01	1192019	1193128	1109		4.97	5.39	GO:0005634	GO:0003677	GO:0003700	GO:0006355
73	PHAVU_001G014400g	S24-S0	33.57	12.68	1.40	20.89	0.86		Pv01	1204951	1210271	5320		1.4	20.89	GO:0016021	GO:0005524	GO:0004672	GO:0006468	GO:0016020	GO:0018108	GO:0005515	GO:0004714
74	PHAVU_001G014400g	S48-S0	37.39	12.68	1.56	24.71	0.83		Pv01	1204951	1210271	5320		1.56	24.71	GO:0016021	GO:0005524	GO:0004672	GO:0006468	GO:0016020	GO:0018108	GO:0005515	GO:0004714
75	PHAVU_001G014900g	S24-S0	4.44	12.61	-1.51	8.18	0.82		Pv01	1264657	1267924	3267		-1.51	8.18	GO:0005975	GO:0004553	GO:0016798	GO:0008152	GO:0042973	GO:0005975	GO:0004553	GO:0016798	GO:0008152	GO:0042973
76	PHAVU_001G018900g	S24-S0	19.23	8.87	1.12	10.37	0.81		Pv01	1620028	1624136	4108		1.12	10.37	GO:0043531	GO:0006952
77	PHAVU_001G019600g	S24-S0	25.61	49.36	-0.95	23.75	0.81		Pv01	1679134	1683610	4476		-0.95	23.75	GO:0003723	GO:0003676
78	PHAVU_001G020400g	S24-S0	12.53	31.25	-1.32	18.72	0.85		Pv01	1762858	1766173	3315		-1.32	18.72	GO:0061578	GO:0008237	GO:0000502	GO:0006508	GO:0070536	GO:0070122	GO:0005515	GO:0140492
79	PHAVU_001G020400g	S48-S0	10.99	31.25	-1.51	20.26	0.82		Pv01	1762858	1766173	3315		-1.51	20.26	GO:0061578	GO:0008237	GO:0000502	GO:0006508	GO:0070536	GO:0070122	GO:0005515	GO:0140492
80	PHAVU_001G020500g	S24-S0	20.84	9.63	1.11	11.22	0.81		Pv01	1766462	1767464	1002		1.11	11.22	GO:0008152	GO:0016787
81	PHAVU_001G021200g	S24-S0	4.26	11.83	-1.48	7.58	0.82		Pv01	1802059	1807071	5012		-1.48	7.58	GO:0004722	GO:0016791	GO:0016311
82	PHAVU_001G021200g	S48-S0	2.73	11.83	-2.11	9.10	0.81		Pv01	1802059	1807071	5012		-2.11	9.1	GO:0004722	GO:0016791	GO:0016311
83	PHAVU_001G021200g	R48-R0	2.46	13.70	-2.48	11.24	0.81		Pv01	1802059	1807071	5012		-2.48	11.24	GO:0004722	GO:0016791	GO:0016311
84	PHAVU_001G021500g	S24-S0	28.91	12.59	1.20	16.32	0.84		Pv01	1832226	1832564	338		1.2	16.32	GO:0005509
85	PHAVU_001G023500g	S24-S0	23.24	51.19	-1.14	27.95	0.84		Pv01	2069424	2074542	5118		-1.14	27.95	GO:0005737	GO:0003723	GO:0003676
86	PHAVU_001G025000g	S24-S0	586.19	187.18	1.65	399.01	0.90		Pv01	2252628	2254685	2057		1.65	399.01	GO:0016787
87	PHAVU_001G025800g	S24-S0	1.76	16.82	-3.26	15.06	0.90		Pv01	2356385	2357970	1585		-3.26	15.06
88	PHAVU_001G025800g	S48-S0	0.55	16.82	-4.93	16.26	0.92		Pv01	2356385	2357970	1585		-4.93	16.26
89	PHAVU_001G026200g	S24-S0	2.66	11.62	-2.13	8.97	0.86		Pv01	2399760	2403667	3907		-2.13	8.97	GO:0000062	GO:0008289
90	PHAVU_001G026400g	S24-S0	1.66	10.28	-2.63	8.62	0.87		Pv01	2417259	2419582	2323		-2.63	8.62
91	PHAVU_001G026400g	S48-S0	1.32	10.28	-2.96	8.96	0.83		Pv01	2417259	2419582	2323		-2.96	8.96
92	PHAVU_001G026500g	S24-S0	0.40	7.06	-4.14	6.66	0.87		Pv01	2424964	2427322	2358		-4.14	6.66
93	PHAVU_001G026500g	S48-S0	0.25	7.06	-4.84	6.81	0.85		Pv01	2424964	2427322	2358		-4.84	6.81
94	PHAVU_001G028200g	S24-S0	8.91	24.91	-1.48	16.00	0.86		Pv01	2617498	2619665	2167		-1.48	16	GO:0046872	GO:0051015	GO:0046872	GO:0051015
95	PHAVU_001G028200g	S48-S0	3.43	24.91	-2.86	21.48	0.88		Pv01	2617498	2619665	2167		-2.86	21.48	GO:0046872	GO:0051015	GO:0046872	GO:0051015
96	PHAVU_001G028200g	R48-R0	3.45	21.53	-2.64	18.08	0.85		Pv01	2617498	2619665	2167		-2.64	18.08	GO:0046872	GO:0051015	GO:0046872	GO:0051015
97	PHAVU_001G028900g	S24-S0	2.01	10.62	-2.40	8.61	0.86		Pv01	2665958	2674392	8434		-2.4	8.61	GO:0005515	GO:0005515	GO:0010073	GO:0035266
98	PHAVU_001G029000g	S24-S0	4.46	12.72	-1.51	8.26	0.83		Pv01	2676927	2683567	6640		-1.51	8.26	GO:0003755	GO:0016853	GO:0000413	GO:0005515	GO:0003755	GO:0016853	GO:0000413	GO:0005515
99	PHAVU_001G030300g	S24-S0	30.98	75.51	-1.29	44.53	0.87		Pv01	2781373	2785179	3806		-1.29	44.53	GO:0005634	GO:0005737	GO:0004298	GO:0051603	GO:0005839	GO:0000502
100	PHAVU_001G030300g	S48-S0	23.08	75.51	-1.71	52.42	0.86		Pv01	2781373	2785179	3806		-1.71	52.42	GO:0005634	GO:0005737	GO:0004298	GO:0051603	GO:0005839	GO:0000502
101	PHAVU_001G032000g	S24-S0	10.08	34.36	-1.77	24.29	0.88		Pv01	3020725	3022591	1866		-1.77	24.29	GO:0016021	GO:0016020
102	PHAVU_001G032000g	S48-S0	9.59	34.36	-1.84	24.77	0.85		Pv01	3020725	3022591	1866		-1.84	24.77	GO:0016021	GO:0016020
103	PHAVU_001G033500g	S24-S0	20.52	6.04	1.77	14.49	0.87		Pv01	3230314	3236214	5900		1.77	14.49	GO:0008233	GO:0016787	GO:0006508	GO:0008234	GO:0051603	GO:0004197	GO:0110165
104	PHAVU_001G033500g	S48-S0	20.43	6.04	1.76	14.40	0.82		Pv01	3230314	3236214	5900		1.76	14.4	GO:0008233	GO:0016787	GO:0006508	GO:0008234	GO:0051603	GO:0004197	GO:0110165
105	PHAVU_001G033500g	R24-R0	34.39	9.09	1.92	25.30	0.85		Pv01	3230314	3236214	5900		1.92	25.3	GO:0008233	GO:0016787	GO:0006508	GO:0008234	GO:0051603	GO:0004197	GO:0110165
106	PHAVU_001G033700g	S24-S0	7.42	0.62	3.58	6.80	0.86		Pv01	3256677	3257875	1198		3.58	6.8	GO:0005634	GO:0003723	GO:0015031	GO:0005737	GO:0005622	GO:0006408
107	PHAVU_001G033700g	S48-S0	7.07	0.62	3.51	6.45	0.81		Pv01	3256677	3257875	1198		3.51	6.45	GO:0005634	GO:0003723	GO:0015031	GO:0005737	GO:0005622	GO:0006408
108	PHAVU_001G033700g	R24-R0	12.36	0.52	4.57	11.84	0.87		Pv01	3256677	3257875	1198		4.57	11.84	GO:0005634	GO:0003723	GO:0015031	GO:0005737	GO:0005622	GO:0006408
109	PHAVU_001G034100g	S24-S0	4.79	14.68	-1.62	9.89	0.84		Pv01	3306542	3311275	4733		-1.62	9.89	GO:0016021	GO:0016020
110	PHAVU_001G034900g	S24-S0	14.58	4.26	1.78	10.32	0.85		Pv01	3377055	3382411	5356		1.78	10.32	GO:0016021	GO:0016020	GO:0009536
111	PHAVU_001G035500g	S24-S0	335.63	94.88	1.82	240.75	0.90		Pv01	3411245	3418347	7102		1.82	240.75	GO:0005739	GO:0004375	GO:0006546	GO:0003824	GO:0016491	GO:0006544
112	PHAVU_001G035500g	S48-S0	438.22	94.88	2.21	343.34	0.90		Pv01	3411245	3418347	7102		2.21	343.34	GO:0005739	GO:0004375	GO:0006546	GO:0003824	GO:0016491	GO:0006544
113	PHAVU_001G035500g	R24-R0	317.66	128.04	1.31	189.62	0.82		Pv01	3411245	3418347	7102		1.31	189.62	GO:0005739	GO:0004375	GO:0006546	GO:0003824	GO:0016491	GO:0006544
114	PHAVU_001G035500g	R48-R0	412.45	128.04	1.69	284.41	0.86		Pv01	3411245	3418347	7102		1.69	284.41	GO:0005739	GO:0004375	GO:0006546	GO:0003824	GO:0016491	GO:0006544
115	PHAVU_001G036000g	S24-S0	10.50	22.88	-1.12	12.38	0.82		Pv01	3454300	3458363	4063		-1.12	12.38	GO:0046540	GO:0000398	GO:0005688	GO:0005634	GO:0003723	GO:0006397	GO:0008380	GO:0005681	GO:0005829	GO:0016070
116	PHAVU_001G036700g	S24-S0	37.24	18.80	0.99	18.44	0.81		Pv01	3529465	3532477	3012		0.99	18.44	GO:0005975	GO:0004553	GO:0016787	GO:0016798	GO:0008152
117	PHAVU_001G037500g	S24-S0	4.21	12.09	-1.52	7.88	0.82		Pv01	3605355	3610358	5003		-1.52	7.88	GO:0016021	GO:0005886	GO:0005769	GO:0015095	GO:0016020	GO:0006811	GO:0015693	GO:1903830	GO:0005768
118	PHAVU_001G037900g	R24-R0	31.11	79.36	-1.35	48.26	0.81		Pv01	3653452	3655343	1891		-1.35	48.26
119	PHAVU_001G037900g	R48-R0	20.67	79.36	-1.94	58.69	0.86		Pv01	3653452	3655343	1891		-1.94	58.69
120	PHAVU_001G039700g	S24-S0	1.45	68.55	-5.57	67.10	0.97		Pv01	4062998	4063845	847		-5.57	67.1
121	PHAVU_001G039700g	S48-S0	4.21	68.55	-4.03	64.34	0.94		Pv01	4062998	4063845	847		-4.03	64.34
122	PHAVU_001G039700g	R24-R0	1.13	20.60	-4.19	19.47	0.90		Pv01	4062998	4063845	847		-4.19	19.47
123	PHAVU_001G039700g	R48-R0	5.21	20.60	-1.98	15.39	0.81		Pv01	4062998	4063845	847		-1.98	15.39
124	PHAVU_001G039700g	R0-S0	20.60	68.55	-1.73	47.95	0.85		Pv01	4062998	4063845	847		-1.73	47.95
125	PHAVU_001G041300g	R0-S0	5.13	22.31	-2.12	17.18	0.83		Pv01	4207465	4211717	4252		-2.12	17.18	GO:0003677	GO:0005634	GO:0003723	GO:0005737	GO:0006364	GO:0005730
126	PHAVU_001G041300g	R24-S24	5.04	13.09	-1.38	8.05	0.82		Pv01	4207465	4211717	4252		-1.38	8.05
127	PHAVU_001G0429001g	R24-S24	7.79	2.09	1.90	5.70	0.81		Pv01	4446837	4447613	776		1.9	5.7
128	PHAVU_001G043000g	R48-R0	6.72	0.04	7.33	6.68	0.84		Pv01	4453481	4456137	2656		7.33	6.68	GO:0016021	GO:0016020
129	PHAVU_001G043100g	R48-R0	2.65	13.94	-2.40	11.30	0.81		Pv01	4468363	4470742	2379		-2.4	11.3	GO:0046872	GO:0005576	GO:0016491	GO:0046872	GO:0020037	GO:0004601	GO:0006979	GO:0042744	GO:0098869
130	PHAVU_001G044100g	S24-S0	15.11	3.76	2.01	11.35	0.87		Pv01	4587094	4593346	6252		2.01	11.35	GO:0009507
131	PHAVU_001G044100g	S48-S0	19.07	3.76	2.34	15.31	0.85		Pv01	4587094	4593346	6252		2.34	15.31	GO:0009507
132	PHAVU_001G044100g	R24-R0	15.13	3.65	2.05	11.48	0.80		Pv01	4587094	4593346	6252		2.05	11.48	GO:0009507
133	PHAVU_001G044100g	R48-R0	20.13	3.65	2.46	16.48	0.84		Pv01	4587094	4593346	6252		2.46	16.48	GO:0009507
134	PHAVU_001G0486001g	R48-R0	12.38	1.71	2.86	10.67	0.81		Pv01	5298347	5298987	640		2.86	10.67	GO:0005524	GO:0004672	GO:0006468	GO:0005524	GO:0004672	GO:0006468
135	PHAVU_001G050300g	S24-S0	1386.40	578.75	1.26	807.65	0.87		Pv01	5589718	5590597	879		1.26	807.65
136	PHAVU_001G051700g	S24-S0	13.23	29.78	-1.17	16.55	0.83		Pv01	5858480	5866501	8021		-1.17	16.55	GO:0005524	GO:0003676	GO:0000166	GO:0004386	GO:0016787	GO:0003724
137	PHAVU_001G052000g	S24-S0	2.14	7.99	-1.90	5.85	0.81		Pv01	5899210	5902472	3262		-1.9	5.85	GO:0016021	GO:0055085	GO:0016020	GO:0022857
138	PHAVU_001G053100g	S24-S0	78.99	147.24	-0.90	68.26	0.82		Pv01	6061570	6067416	5846		-0.9	68.26
139	PHAVU_001G053100g	S48-S0	53.99	147.24	-1.45	93.25	0.84		Pv01	6061570	6067416	5846		-1.45	93.25
140	PHAVU_001G053100g	R48-R0	47.61	159.26	-1.74	111.66	0.86		Pv01	6061570	6067416	5846		-1.74	111.66
141	PHAVU_001G0539000g	S24-S0	21.78	10.11	1.11	11.67	0.81		Pv01	6196980	6197501	521		1.11	11.67	GO:0071949
142	PHAVU_001G055300g	S24-S0	42.34	13.99	1.60	28.36	0.88		Pv01	6440993	6444410	3417		1.6	28.36	GO:0009055	GO:0051536	GO:0051537	GO:0140647
143	PHAVU_001G055300g	S48-S0	42.49	13.99	1.60	28.51	0.84		Pv01	6440993	6444410	3417		1.6	28.51	GO:0009055	GO:0051536	GO:0051537	GO:0140647
144	PHAVU_001G055300g	R24-R0	38.36	13.57	1.50	24.78	0.81		Pv01	6440993	6444410	3417		1.5	24.78	GO:0009055	GO:0051536	GO:0051537	GO:0140647
145	PHAVU_001G055300g	R48-R0	42.81	13.57	1.66	29.24	0.82		Pv01	6440993	6444410	3417		1.66	29.24	GO:0009055	GO:0051536	GO:0051537	GO:0140647
146	PHAVU_001G056800g	S24-S0	73.27	33.24	1.14	40.03	0.85		Pv01	6662038	6667903	5865		1.14	40.03	GO:0008270	GO:0046872	GO:0008270	GO:0016874	GO:0046872
147	PHAVU_001G056800g	S48-S0	86.45	33.24	1.38	53.21	0.83		Pv01	6662038	6667903	5865		1.38	53.21	GO:0008270	GO:0046872	GO:0008270	GO:0016874	GO:0046872
148	PHAVU_001G057200g	S24-S0	2.82	50.17	-4.15	47.35	0.95		Pv01	6703472	6706756	3284		-4.15	47.35	GO:0008168	GO:0003723	GO:0006364	GO:0008033	GO:0016740	GO:0032259
149	PHAVU_001G057200g	S48-S0	7.99	50.17	-2.65	42.18	0.90		Pv01	6703472	6706756	3284		-2.65	42.18	GO:0008168	GO:0003723	GO:0006364	GO:0008033	GO:0016740	GO:0032259
150	PHAVU_001G057200g	R24-R0	2.83	29.46	-3.38	26.64	0.90		Pv01	6703472	6706756	3284		-3.38	26.64	GO:0008168	GO:0003723	GO:0006364	GO:0008033	GO:0016740	GO:0032259
151	PHAVU_001G057800g	S24-S0	5.85	19.05	-1.70	13.20	0.86		Pv01	6761928	6766797	4869		-1.7	13.2	GO:0016021	GO:0016020	GO:0071786
152	PHAVU_001G057800g	S48-S0	5.59	19.05	-1.77	13.45	0.82		Pv01	6761928	6766797	4869		-1.77	13.45	GO:0016021	GO:0016020	GO:0071786
153	PHAVU_001G058500g	S24-S0	3.92	11.75	-1.59	7.84	0.83		Pv01	6900093	6904416	4323		-1.59	7.84	GO:0005634	GO:0003677	GO:0006260	GO:0006310	GO:0006281	GO:0003676	GO:0008168
154	PHAVU_001G058900g	S48-S0	45.30	17.98	1.33	27.32	0.81		Pv01	7030760	7039630	8870		1.33	27.32	GO:0016021	GO:0005524	GO:0008553	GO:0006754	GO:0016020	GO:0000166	GO:0016787	GO:0006811	GO:0005886	GO:0016887	GO:0120029	GO:0046872	GO:0005215	GO:0140603	GO:0110165
155	PHAVU_001G058900g	R48-R0	50.54	16.54	1.61	34.00	0.82		Pv01	7030760	7039630	8870		1.61	34	GO:0016021	GO:0005524	GO:0008553	GO:0006754	GO:0016020	GO:0000166	GO:0016787	GO:0006811	GO:0005886	GO:0016887	GO:0120029	GO:0046872	GO:0005215	GO:0140603	GO:0110165
156	PHAVU_001G059600g	S24-S0	0.01	10.00	-10.97	9.99	0.95		Pv01	7119487	7119687	200		-10.97	9.99
157	PHAVU_001G059600g	S48-S0	0.18	10.00	-5.84	9.82	0.89		Pv01	7119487	7119687	200		-5.84	9.82
158	PHAVU_001G059600g	R24-R0	0.04	5.22	-6.94	5.18	0.80		Pv01	7119487	7119687	200		-6.94	5.18
159	PHAVU_001G059700g	S24-S0	29.14	13.31	1.13	15.84	0.83		Pv01	7141255	7142679	1424		1.13	15.84	GO:0016021	GO:0016020
160	PHAVU_001G059700g	S48-S0	37.14	13.31	1.48	23.83	0.82		Pv01	7141255	7142679	1424		1.48	23.83	GO:0016021	GO:0016020
161	PHAVU_001G060500g	S24-S0	29.13	59.61	-1.03	30.48	0.83		Pv01	7342877	7346075	3198		-1.03	30.48	GO:0008270	GO:0003723	GO:0003676	GO:0008270	GO:0003723	GO:0003676
162	PHAVU_001G064300g	S24-S0	16.89	39.43	-1.22	22.54	0.85		Pv01	8039774	8042757	2983		-1.22	22.54	GO:0016021	GO:0005886	GO:0051119	GO:0016020	GO:0008643	GO:0034219
163	PHAVU_001G064300g	S48-S0	7.52	39.43	-2.39	31.90	0.88		Pv01	8039774	8042757	2983		-2.39	31.9	GO:0016021	GO:0005886	GO:0051119	GO:0016020	GO:0008643	GO:0034219
164	PHAVU_001G064300g	R48-R0	5.46	28.69	-2.39	23.23	0.86		Pv01	8039774	8042757	2983		-2.39	23.23	GO:0016021	GO:0005886	GO:0051119	GO:0016020	GO:0008643	GO:0034219
165	PHAVU_001G066200g	S48-S0	6.55	0.27	4.63	6.29	0.83		Pv01	8490434	8494585	4151		4.63	6.29	GO:0016021	GO:0005524	GO:0004672	GO:0030247	GO:0006468	GO:0016020	GO:0016301	GO:0016310	GO:0000166	GO:0016740	GO:0007166
166	PHAVU_001G066200g	R48-R0	10.07	0.15	6.07	9.92	0.87		Pv01	8490434	8494585	4151		6.07	9.92	GO:0016021	GO:0005524	GO:0004672	GO:0030247	GO:0006468	GO:0016020	GO:0016301	GO:0016310	GO:0000166	GO:0016740	GO:0007166
167	PHAVU_001G070700g	S24-S0	11.00	3.17	1.79	7.83	0.83		Pv01	9363102	9369873	6771		1.79	7.83	GO:0003951	GO:0006741	GO:0019674	GO:0016301	GO:0016310	GO:0016740
168	PHAVU_001G070700g	S48-S0	14.47	3.17	2.19	11.30	0.83		Pv01	9363102	9369873	6771		2.19	11.3	GO:0003951	GO:0006741	GO:0019674	GO:0016301	GO:0016310	GO:0016740
169	PHAVU_001G072000g	S24-S0	34.75	70.64	-1.02	35.89	0.83		Pv01	9581882	9587230	5348		-1.02	35.89	GO:0005634	GO:0005737	GO:0004298	GO:0043161	GO:0019774	GO:0051603	GO:0000502	GO:0005839
170	PHAVU_001G072000g	S48-S0	29.08	70.64	-1.28	41.55	0.81		Pv01	9581882	9587230	5348		-1.28	41.55	GO:0005634	GO:0005737	GO:0004298	GO:0043161	GO:0019774	GO:0051603	GO:0000502	GO:0005839
171	PHAVU_001G075400g	S24-S0	0.60	6.10	-3.36	5.50	0.84		Pv01	10506529	10509049	2520		-3.36	5.5	GO:0046872	GO:0004722	GO:0016787	GO:0016791	GO:0016311	GO:0004721	GO:0006470	GO:0043169	GO:0106306	GO:0106307
172	PHAVU_001G075400g	S48-S0	0.39	6.10	-3.97	5.71	0.81		Pv01	10506529	10509049	2520		-3.97	5.71	GO:0046872	GO:0004722	GO:0016787	GO:0016791	GO:0016311	GO:0004721	GO:0006470	GO:0043169	GO:0106306	GO:0106307
173	PHAVU_001G077000g	R48-R0	14.80	46.51	-1.65	31.71	0.82		Pv01	11229476	11234860	5384		-1.65	31.71	GO:0016021	GO:0016020	GO:0009734	GO:0055085	GO:0015293	GO:0006865
174	PHAVU_001G078400g	S24-S0	9.92	0.55	4.19	9.37	0.90		Pv01	11683892	11685638	1746		4.19	9.37	GO:0016021	GO:0016020
175	PHAVU_001G078400g	S48-S0	28.48	0.55	5.71	27.94	0.95		Pv01	11683892	11685638	1746		5.71	27.94	GO:0016021	GO:0016020
176	PHAVU_001G078400g	R24-R0	20.07	2.87	2.81	17.20	0.86		Pv01	11683892	11685638	1746		2.81	17.2	GO:0016021	GO:0016020
177	PHAVU_001G078400g	R48-R0	33.52	2.87	3.55	30.65	0.90		Pv01	11683892	11685638	1746		3.55	30.65	GO:0016021	GO:0016020
178	PHAVU_001G078500g	S24-S0	23.83	11.80	1.01	12.04	0.80		Pv01	11693525	11699770	6245		1.01	12.04	GO:0016021	GO:0016020
179	PHAVU_001G078500g	S48-S0	36.94	11.80	1.65	25.15	0.84		Pv01	11693525	11699770	6245		1.65	25.15	GO:0016021	GO:0016020
180	PHAVU_001G078500g	R48-R0	34.90	11.29	1.63	23.61	0.81		Pv01	11693525	11699770	6245		1.63	23.61	GO:0016021	GO:0016020
181	PHAVU_001G079100g	S24-S0	41.41	160.00	-1.95	118.60	0.91		Pv01	11896473	11897805	1332		-1.95	118.6	GO:0003735	GO:0006412	GO:0046872	GO:0005840
182	PHAVU_001G079100g	S48-S0	56.61	160.00	-1.50	103.39	0.85		Pv01	11896473	11897805	1332		-1.5	103.39	GO:0003735	GO:0006412	GO:0046872	GO:0005840
183	PHAVU_001G079100g	R24-R0	36.40	113.73	-1.64	77.34	0.86		Pv01	11896473	11897805	1332		-1.64	77.34	GO:0003735	GO:0006412	GO:0046872	GO:0005840
184	PHAVU_001G080000g	S24-S0	7.82	18.65	-1.25	10.83	0.82		Pv01	13071937	13072758	821		-1.25	10.83	GO:0003735	GO:0006412	GO:0005840	GO:0009536
185	PHAVU_001G080000g	S48-S0	5.53	18.65	-1.75	13.12	0.81		Pv01	13071937	13072758	821		-1.75	13.12	GO:0003735	GO:0006412	GO:0005840	GO:0009536
186	PHAVU_001G083000g	S24-S0	29.29	62.18	-1.09	32.90	0.84		Pv01	14547185	14549317	2132		-1.09	32.9	GO:0016747	GO:0009058	GO:0016740	GO:0016746	GO:0008152	GO:0009813	GO:0016210	GO:0102128
187	PHAVU_001G083000g	R48-R0	114.37	28.42	2.01	85.95	0.88		Pv01	14547185	14549317	2132		2.01	85.95	GO:0016747	GO:0009058	GO:0016740	GO:0016746	GO:0008152	GO:0009813	GO:0016210	GO:0102128
188	PHAVU_001G083000g	R48-S48	114.37	33.25	1.78	81.12	0.86		Pv01	14547185	14549317	2132		1.78	81.12	GO:0016747	GO:0009058	GO:0016740	GO:0016746	GO:0008152	GO:0009813	GO:0016210	GO:0102128
189	PHAVU_001G085400g	S24-S0	12.63	75.84	-2.59	63.22	0.92		Pv01	15243899	15244753	854		-2.59	63.22	GO:0005634
190	PHAVU_001G085400g	S48-S0	18.08	75.84	-2.07	57.76	0.89		Pv01	15243899	15244753	854		-2.07	57.76	GO:0005634
191	PHAVU_001G085400g	R24-R0	10.01	52.95	-2.40	42.94	0.89		Pv01	15243899	15244753	854		-2.4	42.94	GO:0005634
192	PHAVU_001G085500g	R48-R0	25.95	70.55	-1.44	44.60	0.81		Pv01	15261013	15264731	3718		-1.44	44.6	GO:0046983	GO:0005634	GO:0046983	GO:0005634
193	PHAVU_001G086600g	S24-S0	18.54	60.45	-1.71	41.91	0.89		Pv01	15489616	15493398	3782		-1.71	41.91	GO:0016021	GO:0006810	GO:0016020	GO:0005315	GO:1990547	GO:0003729	GO:0009651
194	PHAVU_001G086600g	S48-S0	24.49	60.45	-1.30	35.95	0.81		Pv01	15489616	15493398	3782		-1.3	35.95	GO:0016021	GO:0006810	GO:0016020	GO:0005315	GO:1990547	GO:0003729	GO:0009651
195	PHAVU_001G087200g	S24-S0	39.46	125.65	-1.67	86.20	0.89		Pv01	15604580	15607185	2605		-1.67	86.2	GO:0016021	GO:0005789	GO:0016020	GO:0005783
196	PHAVU_001G087200g	S48-S0	33.76	125.65	-1.90	91.89	0.88		Pv01	15604580	15607185	2605		-1.9	91.89	GO:0016021	GO:0005789	GO:0016020	GO:0005783
197	PHAVU_001G087800g	R24-R0	3.52	19.36	-2.46	15.84	0.84		Pv01	15807401	15815548	8147		-2.46	15.84	GO:0016747	GO:0016740	GO:0016746	GO:0008374	GO:0004144
198	PHAVU_001G087800g	R48-R0	4.43	19.36	-2.13	14.94	0.82		Pv01	15807401	15815548	8147		-2.13	14.94	GO:0016747	GO:0016740	GO:0016746	GO:0008374	GO:0004144
199	PHAVU_001G088400g	S24-S0	9.75	21.38	-1.13	11.63	0.81		Pv01	16003146	16021858	18712		-1.13	11.63	GO:0005524	GO:0016887	GO:0000166	GO:0055085	GO:0016020
200	PHAVU_001G091000g	S24-S0	58.82	28.93	1.02	29.89	0.83		Pv01	17042992	17045529	2537		1.02	29.89	GO:0006629	GO:0008081	GO:0006071	GO:0008889
201	PHAVU_001G091000g	S48-S0	85.79	28.93	1.57	56.86	0.85		Pv01	17042992	17045529	2537		1.57	56.86	GO:0006629	GO:0008081	GO:0006071	GO:0008889
202	PHAVU_001G091000g	R0-S0	94.41	28.93	1.71	65.48	0.86		Pv01	17042992	17045529	2537		1.71	65.48	GO:0006629	GO:0008081	GO:0006071	GO:0008889
203	PHAVU_001G091300g	S24-S0	21.96	55.43	-1.34	33.48	0.87		Pv01	17530158	17533663	3505		-1.34	33.48
204	PHAVU_001G091300g	R24-R0	16.20	42.76	-1.40	26.56	0.80		Pv01	17530158	17533663	3505		-1.4	26.56
205	PHAVU_001G093800g	S24-S0	38.21	79.14	-1.05	40.93	0.84		Pv01	19709272	19712760	3488		-1.05	40.93	GO:0005643	GO:0045893	GO:0003713	GO:0006368	GO:0006406	GO:0016578	GO:0071819	GO:0000124	GO:0070390	GO:0005634	GO:0015031	GO:0006325	GO:0005654	GO:0051028
206	PHAVU_001G093800g	S48-S0	28.73	79.14	-1.46	50.41	0.83		Pv01	19709272	19712760	3488		-1.46	50.41	GO:0005643	GO:0045893	GO:0003713	GO:0006368	GO:0006406	GO:0016578	GO:0071819	GO:0000124	GO:0070390	GO:0005634	GO:0015031	GO:0006325	GO:0005654	GO:0051028
207	PHAVU_001G094100g	S24-S0	29.02	11.83	1.30	17.20	0.85		Pv01	20160025	20166733	6708		1.3	17.2	GO:0004222	GO:0046872	GO:0016787	GO:0008233	GO:0006508	GO:0008237	GO:0071586
208	PHAVU_001G094100g	S48-S0	45.98	11.83	1.96	34.15	0.86		Pv01	20160025	20166733	6708		1.96	34.15	GO:0004222	GO:0046872	GO:0016787	GO:0008233	GO:0006508	GO:0008237	GO:0071586
209	PHAVU_001G094100g	R24-R0	37.99	12.90	1.56	25.09	0.82		Pv01	20160025	20166733	6708		1.56	25.09	GO:0004222	GO:0046872	GO:0016787	GO:0008233	GO:0006508	GO:0008237	GO:0071586
210	PHAVU_001G094100g	R48-R0	46.41	12.90	1.85	33.50	0.84		Pv01	20160025	20166733	6708		1.85	33.5	GO:0004222	GO:0046872	GO:0016787	GO:0008233	GO:0006508	GO:0008237	GO:0071586
211	PHAVU_001G094700g	S24-S0	231.24	115.34	1.00	115.91	0.84		Pv01	20564994	20570123	5129		1	115.91	GO:0016021	GO:0005247	GO:0016020	GO:0055085	GO:0006811	GO:0034220	GO:0006821
212	PHAVU_001G0948001g	S24-S0	6.31	17.27	-1.45	10.97	0.84		Pv01	20569990	20573078	3088		-1.45	10.97	GO:0006396	GO:0008173	GO:0016740	GO:0008168	GO:0032259	GO:0001510
213	PHAVU_001G096900g	S24-S0	5.25	17.68	-1.75	12.43	0.86		Pv01	21348123	21355145	7022		-1.75	12.43	GO:0016021	GO:0016787	GO:0016020	GO:0000166	GO:0005524
214	PHAVU_001G096900g	S48-S0	5.30	17.68	-1.74	12.37	0.81		Pv01	21348123	21355145	7022		-1.74	12.37	GO:0016021	GO:0016787	GO:0016020	GO:0000166	GO:0005524
215	PHAVU_001G098100g	S24-S0	4504.81	2199.49	1.03	2305.33	0.85		Pv01	21757626	21760725	3099		1.03	2305.33	GO:0050661	GO:0051287	GO:0006006	GO:0016620	GO:0016491	GO:0000166	GO:0009536
216	PHAVU_001G100200g	S24-S0	39.05	14.40	1.44	24.65	0.87		Pv01	23040328	23042480	2152		1.44	24.65	GO:0006351	GO:0006355	GO:0005634	GO:0003677
217	PHAVU_001G100200g	S48-S0	56.50	14.40	1.97	42.10	0.87		Pv01	23040328	23042480	2152		1.97	42.1	GO:0006351	GO:0006355	GO:0005634	GO:0003677
218	PHAVU_001G100800g	S24-S0	2.22	10.47	-2.24	8.26	0.85		Pv01	23256743	23256961	218		-2.24	8.26
219	PHAVU_001G100800g	S48-S0	1.10	10.47	-3.26	9.38	0.84		Pv01	23256743	23256961	218		-3.26	9.38
220	PHAVU_001G100800g	R48-R0	0.39	7.74	-4.32	7.35	0.81		Pv01	23256743	23256961	218		-4.32	7.35
221	PHAVU_001G101200g	S24-S0	22.11	61.05	-1.47	38.94	0.88		Pv01	23330763	23337780	7017		-1.47	38.94	GO:0016021	GO:0046872	GO:0006886	GO:0016787	GO:0005525	GO:0015450	GO:0009707	GO:0016020	GO:0000166	GO:0009507	GO:0009536	GO:0015031	GO:0071806	GO:0009527	GO:0042802
222	PHAVU_001G101200g	S48-S0	19.58	61.05	-1.64	41.47	0.85		Pv01	23330763	23337780	7017		-1.64	41.47	GO:0016021	GO:0046872	GO:0006886	GO:0016787	GO:0005525	GO:0015450	GO:0009707	GO:0016020	GO:0000166	GO:0009507	GO:0009536	GO:0015031	GO:0071806	GO:0009527	GO:0042802
223	PHAVU_001G104800g	S24-S0	15.43	35.88	-1.22	20.46	0.85		Pv01	26480468	26482910	2442		-1.22	20.46	GO:0003735	GO:0022625	GO:0000463
224	PHAVU_001G105800g	S24-S0	7.36	18.65	-1.34	11.30	0.83		Pv01	26872386	26875487	3101		-1.34	11.3	GO:0016020	GO:0008375	GO:0016740	GO:0016757	GO:0015020
225	PHAVU_001G105900g	S24-S0	11.80	25.66	-1.12	13.86	0.82		Pv01	26902510	26903716	1206		-1.12	13.86
226	PHAVU_001G106900g	S24-S0	23.86	47.76	-1.00	23.90	0.82		Pv01	27541709	27542861	1152		-1	23.9
227	PHAVU_001G106900g	R24-R0	22.21	60.70	-1.45	38.49	0.82		Pv01	27541709	27542861	1152		-1.45	38.49
228	PHAVU_001G1075000g	S24-S0	1.28	12.45	-3.29	11.18	0.89		Pv01	27849911	27850480	569		-3.29	11.18
229	PHAVU_001G1075000g	S48-S0	2.27	12.45	-2.46	10.18	0.83		Pv01	27849911	27850480	569		-2.46	10.18
230	PHAVU_001G108000g	S24-S0	24.99	52.03	-1.06	27.04	0.83		Pv01	27979620	27984269	4649		-1.06	27.04	GO:0006457	GO:0051087	GO:0005759	GO:0042803	GO:0000774	GO:0005739
231	PHAVU_001G108500g	S24-S0	105.64	44.63	1.24	61.01	0.86		Pv01	29183134	29183634	500		1.24	61.01	GO:0009733
232	PHAVU_001G108500g	S48-S0	127.52	44.63	1.51	82.90	0.85		Pv01	29183134	29183634	500		1.51	82.9	GO:0009733
233	PHAVU_001G109000g	S24-S0	140.78	57.30	1.30	83.49	0.87		Pv01	29440313	29442873	2560		1.3	83.49
234	PHAVU_001G109000g	S48-S0	148.68	57.30	1.38	91.39	0.83		Pv01	29440313	29442873	2560		1.38	91.39
235	PHAVU_001G109000g	R24-R0	165.15	51.94	1.67	113.20	0.86		Pv01	29440313	29442873	2560		1.67	113.2
236	PHAVU_001G109000g	R48-R0	142.99	51.94	1.46	91.04	0.82		Pv01	29440313	29442873	2560		1.46	91.04
237	PHAVU_001G110200g	S24-S0	8.94	21.43	-1.26	12.50	0.83		Pv01	29981937	29986345	4408		-1.26	12.5	GO:0003723	GO:0003723
238	PHAVU_001G110400g	S24-S0	1.15	11.25	-3.30	10.11	0.88		Pv01	30076980	30079024	2044		-3.3	10.11	GO:0003723	GO:0001522	GO:0006364	GO:0031429	GO:0005634	GO:0042254	GO:0005730	GO:0043229
239	PHAVU_001G111700g	S24-S0	23.40	53.31	-1.19	29.91	0.85		Pv01	30780944	30783995	3051		-1.19	29.91	GO:0005525	GO:0003924	GO:0005874	GO:0007017	GO:0005200	GO:0000166	GO:0005856	GO:0007010
240	PHAVU_001G111700g	S48-S0	19.50	53.31	-1.45	33.81	0.83		Pv01	30780944	30783995	3051		-1.45	33.81	GO:0005525	GO:0003924	GO:0005874	GO:0007017	GO:0005200	GO:0000166	GO:0005856	GO:0007010
241	PHAVU_001G111700g	R48-R0	17.79	57.75	-1.70	39.96	0.83		Pv01	30780944	30783995	3051		-1.7	39.96	GO:0005525	GO:0003924	GO:0005874	GO:0007017	GO:0005200	GO:0000166	GO:0005856	GO:0007010
242	PHAVU_001G112100g	S24-S0	25.13	48.34	-0.94	23.21	0.81		Pv01	30848568	30851097	2529		-0.94	23.21
243	PHAVU_001G112200g	S24-S0	40.24	17.50	1.20	22.75	0.85		Pv01	30959982	30962394	2412		1.2	22.75	GO:0005623	GO:0045454
244	PHAVU_001G112200g	S48-S0	45.81	17.50	1.39	28.31	0.81		Pv01	30959982	30962394	2412		1.39	28.31	GO:0005623	GO:0045454
245	PHAVU_001G113000g	S24-S0	4.79	22.86	-2.25	18.07	0.89		Pv01	31616403	31619284	2881		-2.25	18.07	GO:0008168	GO:0005634	GO:0005737	GO:0016435	GO:0070476	GO:0005730	GO:0010078	GO:0048527	GO:1990110	GO:0006364	GO:0048364
246	PHAVU_001G113000g	S48-S0	7.00	22.86	-1.71	15.86	0.82		Pv01	31616403	31619284	2881		-1.71	15.86	GO:0008168	GO:0005634	GO:0005737	GO:0016435	GO:0070476	GO:0005730	GO:0010078	GO:0048527	GO:1990110	GO:0006364	GO:0048364
247	PHAVU_001G113100g	S48-S0	11.43	30.54	-1.42	19.10	0.80		Pv01	31623309	31628444	5135		-1.42	19.1	GO:0003723	GO:0006417
248	PHAVU_001G114100g	S24-S0	1241.70	446.18	1.48	795.52	0.89		Pv01	31974072	31974812	740		1.48	795.52	GO:0046872
249	PHAVU_001G114100g	S48-S0	1023.82	446.18	1.20	577.64	0.81		Pv01	31974072	31974812	740		1.2	577.64	GO:0046872
250	PHAVU_001G115700g	S24-S0	48.91	14.51	1.75	34.41	0.89		Pv01	32562240	32570947	8707		1.75	34.41	GO:0046373	GO:0046556	GO:0016787
251	PHAVU_001G115700g	S48-S0	44.81	14.51	1.63	30.31	0.84		Pv01	32562240	32570947	8707		1.63	30.31	GO:0046373	GO:0046556	GO:0016787
252	PHAVU_001G115700g	R24-R0	56.10	20.42	1.46	35.68	0.82		Pv01	32562240	32570947	8707		1.46	35.68	GO:0046373	GO:0046556	GO:0016787
253	PHAVU_001G117000g	S24-S0	27.18	128.84	-2.24	101.66	0.92		Pv01	32812043	32814713	2670		-2.24	101.66	GO:0005854	GO:0110165
254	PHAVU_001G117000g	S48-S0	40.73	128.84	-1.66	88.11	0.86		Pv01	32812043	32814713	2670		-1.66	88.11	GO:0005854	GO:0110165
255	PHAVU_001G117000g	R24-R0	22.58	84.83	-1.91	62.25	0.87		Pv01	32812043	32814713	2670		-1.91	62.25	GO:0005854	GO:0110165
256	PHAVU_001G117100g	S24-S0	7.21	22.21	-1.62	15.00	0.86		Pv01	32855972	32859181	3209		-1.62	15	GO:0005854	GO:0110165	GO:0005854	GO:0110165
257	PHAVU_001G118900g	S24-S0	13.57	38.79	-1.52	25.22	0.87		Pv01	33464708	33469454	4746		-1.52	25.22	GO:0016021	GO:0005215	GO:0016020	GO:0022857	GO:0055085
258	PHAVU_001G120400g	S24-S0	24.24	0.32	6.27	23.93	0.97		Pv01	33981178	33982220	1042		6.27	23.93	GO:0005634	GO:0003677	GO:0003700	GO:0006355
259	PHAVU_001G120400g	S48-S0	34.39	0.32	6.77	34.08	0.97		Pv01	33981178	33982220	1042		6.77	34.08	GO:0005634	GO:0003677	GO:0003700	GO:0006355
260	PHAVU_001G120400g	R24-R0	40.06	0.20	7.68	39.87	0.97		Pv01	33981178	33982220	1042		7.68	39.87	GO:0005634	GO:0003677	GO:0003700	GO:0006355
261	PHAVU_001G120400g	R48-R0	53.57	0.20	8.10	53.37	0.97		Pv01	33981178	33982220	1042		8.1	53.37	GO:0005634	GO:0003677	GO:0003700	GO:0006355
262	PHAVU_001G120500g	S24-S0	10.15	58.94	-2.54	48.79	0.91		Pv01	34066922	34069333	2411		-2.54	48.79	GO:0006457	GO:0005737	GO:0005524	GO:0016887	GO:0005507	GO:0005739	GO:0009408
263	PHAVU_001G120500g	S48-S0	13.61	58.94	-2.11	45.33	0.88		Pv01	34066922	34069333	2411		-2.11	45.33	GO:0006457	GO:0005737	GO:0005524	GO:0016887	GO:0005507	GO:0005739	GO:0009408
264	PHAVU_001G120500g	R24-R0	8.31	31.17	-1.91	22.86	0.84		Pv01	34066922	34069333	2411		-1.91	22.86	GO:0006457	GO:0005737	GO:0005524	GO:0016887	GO:0005507	GO:0005739	GO:0009408
265	PHAVU_001G120800g	S24-S0	9.67	21.54	-1.16	11.87	0.82		Pv01	34078717	34079824	1107		-1.16	11.87	GO:0008274	GO:0033566	GO:0000931	GO:0008274	GO:0033566	GO:0000931
266	PHAVU_001G121800g	S24-S0	9.68	21.08	-1.12	11.40	0.81		Pv01	34350992	34358679	7687		-1.12	11.4	GO:0016021	GO:0004252	GO:0016020	GO:0006508	GO:0005515
267	PHAVU_001G123400g	S24-S0	17.00	7.75	1.13	9.26	0.80		Pv01	34738330	34739248	918		1.13	9.26	GO:0051091
268	PHAVU_001G123400g	R48-R0	21.81	5.75	1.92	16.06	0.81		Pv01	34738330	34739248	918		1.92	16.06	GO:0051091
269	PHAVU_001G123900g	S24-S0	124.68	52.29	1.25	72.39	0.87		Pv01	34828173	34857639	29466		1.25	72.39	GO:0006537	GO:0015930	GO:0003824	GO:0016491	GO:0046872	GO:0006807	GO:0051536	GO:0006541	GO:0008652	GO:0016638	GO:0051538
270	PHAVU_001G123900g	S48-S0	146.59	52.29	1.49	94.30	0.84		Pv01	34828173	34857639	29466		1.49	94.3	GO:0006537	GO:0015930	GO:0003824	GO:0016491	GO:0046872	GO:0006807	GO:0051536	GO:0006541	GO:0008652	GO:0016638	GO:0051538
271	PHAVU_001G124300g	S24-S0	1.90	8.39	-2.14	6.49	0.83		Pv01	35081076	35084725	3649		-2.14	6.49	GO:0055129	GO:0004735	GO:0016491	GO:0008652	GO:0006561	GO:0005618	GO:0009408	GO:0009651
272	PHAVU_001G124800g	S24-S0	3.19	14.59	-2.19	11.40	0.87		Pv01	35169903	35171234	1331		-2.19	11.4	GO:0008168
273	PHAVU_001G124800g	S48-S0	4.14	14.59	-1.82	10.44	0.80		Pv01	35169903	35171234	1331		-1.82	10.44	GO:0008168
274	PHAVU_001G125100g	S24-S0	6.54	17.71	-1.44	11.17	0.84		Pv01	35220129	35223507	3378		-1.44	11.17	GO:0016021	GO:0016559	GO:0005741	GO:0000266	GO:0016020	GO:0005739	GO:0005777	GO:0009507	GO:0005515	GO:0006996
275	PHAVU_001G127600g	S48-S0	7.44	0.50	3.90	6.94	0.83		Pv01	36037021	36038316	1295		3.9	6.94
276	PHAVU_001G127600g	R48-R0	10.85	0.63	4.11	10.22	0.84		Pv01	36037021	36038316	1295		4.11	10.22
277	PHAVU_001G127700g	S24-S0	1.27	6.21	-2.29	4.94	0.80		Pv01	36061535	36063782	2247		-2.29	4.94
278	PHAVU_001G128500g	S48-S0	14.90	3.24	2.20	11.67	0.83		Pv01	36431446	36433219	1773		2.2	11.67	GO:0005975	GO:0004553	GO:0016787	GO:0016798	GO:0008152	GO:0042973
279	PHAVU_001G128500g	R24-R0	9.06	0.91	3.31	8.15	0.80		Pv01	36431446	36433219	1773		3.31	8.15	GO:0005975	GO:0004553	GO:0016787	GO:0016798	GO:0008152	GO:0042973
280	PHAVU_001G128500g	R48-R0	21.19	0.91	4.54	20.28	0.90		Pv01	36431446	36433219	1773		4.54	20.28	GO:0005975	GO:0004553	GO:0016787	GO:0016798	GO:0008152	GO:0042973
281	PHAVU_001G128800g	S24-S0	0.19	6.16	-5.02	5.97	0.88		Pv01	36632356	36635291	2935		-5.02	5.97	GO:0050660	GO:0016614	GO:0009690	GO:0019139	GO:0003824	GO:0016491	GO:0071949
282	PHAVU_001G128800g	S48-S0	0.07	6.16	-6.53	6.09	0.85		Pv01	36632356	36635291	2935		-6.53	6.09	GO:0050660	GO:0016614	GO:0009690	GO:0019139	GO:0003824	GO:0016491	GO:0071949
283	PHAVU_001G128800g	R24-R0	0.30	8.68	-4.85	8.38	0.84		Pv01	36632356	36635291	2935		-4.85	8.38	GO:0050660	GO:0016614	GO:0009690	GO:0019139	GO:0003824	GO:0016491	GO:0071949
284	PHAVU_001G128800g	R48-R0	0.14	8.68	-5.92	8.54	0.85		Pv01	36632356	36635291	2935		-5.92	8.54	GO:0050660	GO:0016614	GO:0009690	GO:0019139	GO:0003824	GO:0016491	GO:0071949
285	PHAVU_001G129500g	S48-S0	9.62	35.98	-1.90	26.36	0.85		Pv01	36736941	36742475	5534		-1.9	26.36	GO:0016021	GO:0016020	GO:0016021	GO:0016020
286	PHAVU_001G134700g	S24-S0	28.91	54.33	-0.91	25.42	0.81		Pv01	37954647	37956635	1988		-0.91	25.42	GO:0016021	GO:0016020
287	PHAVU_001G135600g	S24-S0	5.25	14.05	-1.42	8.81	0.83		Pv01	38121325	38125430	4105		-1.42	8.81	GO:0004385	GO:0016301	GO:0016310	GO:0000166	GO:0005524	GO:0016740	GO:0006163	GO:0046037	GO:0046710	GO:0005515
288	PHAVU_001G1379001g	S24-S0	1.62	12.89	-2.99	11.27	0.88		Pv01	38501794	38503812	2018		-2.99	11.27	GO:0019843	GO:0006364
289	PHAVU_001G1379001g	S48-S0	3.23	12.89	-1.99	9.65	0.80		Pv01	38501794	38503812	2018		-1.99	9.65	GO:0019843	GO:0006364
290	PHAVU_001G139900g	S24-S0	59.45	221.31	-1.90	161.86	0.91		Pv01	38796848	38798629	1781		-1.9	161.86	GO:0003735	GO:0006412	GO:0003723	GO:0015935	GO:0005840	GO:0005829
291	PHAVU_001G139900g	S48-S0	71.59	221.31	-1.63	149.72	0.86		Pv01	38796848	38798629	1781		-1.63	149.72	GO:0003735	GO:0006412	GO:0003723	GO:0015935	GO:0005840	GO:0005829
292	PHAVU_001G139900g	R24-R0	44.83	164.87	-1.88	120.05	0.88		Pv01	38796848	38798629	1781		-1.88	120.05	GO:0003735	GO:0006412	GO:0003723	GO:0015935	GO:0005840	GO:0005829
293	PHAVU_001G142100g	S24-S0	408.21	98.93	2.04	309.28	0.91		Pv01	39136762	39142808	6046		2.04	309.28	GO:0016021	GO:0006629	GO:0016717	GO:0016020
294	PHAVU_001G142100g	S48-S0	346.13	98.93	1.81	247.21	0.88		Pv01	39136762	39142808	6046		1.81	247.21	GO:0016021	GO:0006629	GO:0016717	GO:0016020
295	PHAVU_001G142300g	S24-S0	7.96	2.05	1.96	5.91	0.81		Pv01	39162647	39163951	1304		1.96	5.91
296	PHAVU_001G142500g	S24-S0	37.46	81.43	-1.12	43.97	0.85		Pv01	39176461	39179256	2795		-1.12	43.97	GO:0005524	GO:0000166	GO:0005856
297	PHAVU_001G143000g	S24-S0	16.42	34.86	-1.09	18.44	0.83		Pv01	39235349	39238122	2773		-1.09	18.44	GO:0006351	GO:0005634	GO:0032502	GO:0005524
298	PHAVU_001G143700g	S24-S0	135.51	61.39	1.14	74.12	0.85		Pv01	39366107	39367905	1798		1.14	74.12	GO:0005623	GO:0045454	GO:0015035	GO:0006662	GO:0009570
299	PHAVU_001G143700g	R24-R0	137.09	53.61	1.35	83.47	0.82		Pv01	39366107	39367905	1798		1.35	83.47	GO:0005623	GO:0045454	GO:0015035	GO:0006662	GO:0009570
300	PHAVU_001G143800g	S24-S0	7.89	36.54	-2.21	28.65	0.90		Pv01	39371541	39373283	1742		-2.21	28.65	GO:0006950	GO:0051087	GO:0001671	GO:0051879
301	PHAVU_001G143800g	S48-S0	11.74	36.54	-1.64	24.80	0.83		Pv01	39371541	39373283	1742		-1.64	24.8	GO:0006950	GO:0051087	GO:0001671	GO:0051879
302	PHAVU_001G146100g	S48-S0	5.02	17.61	-1.81	12.59	0.81		Pv01	39910057	39910884	827		-1.81	12.59	GO:0005634	GO:0003677	GO:0046982	GO:0000786	GO:0005694
303	PHAVU_001G146200g	S24-S0	3.85	11.68	-1.60	7.83	0.83		Pv01	39920835	39924447	3612		-1.6	7.83	GO:0070072	GO:0070072
304	PHAVU_001G148200g	S24-S0	1.68	9.90	-2.56	8.22	0.86		Pv01	40161074	40165268	4194		-2.56	8.22	GO:0005622	GO:0005525	GO:0003924	GO:0003746	GO:0000166	GO:0006412	GO:0009507	GO:0009536	GO:0006414	GO:0043231	GO:0097159	GO:1901363	GO:0046686
305	PHAVU_001G148300g	S48-S0	124.57	37.79	1.72	86.78	0.86		Pv01	40166400	40170764	4364		1.72	86.78
306	PHAVU_001G148300g	R48-R0	120.56	40.15	1.59	80.41	0.84		Pv01	40166400	40170764	4364		1.59	80.41
307	PHAVU_001G149700g	S24-S0	5.83	15.46	-1.41	9.63	0.83		Pv01	40315721	40322148	6427		-1.41	9.63	GO:0030529	GO:0000387	GO:0005634	GO:0006396	GO:0006397	GO:0008380	GO:0043229
308	PHAVU_001G151600g	S24-S0	1.64	9.00	-2.46	7.36	0.85		Pv01	40674211	40679650	5439		-2.46	7.36	GO:0042752
309	PHAVU_001G154700g	S24-S0	11.40	45.75	-2.00	34.35	0.90		Pv01	41183051	41185997	2946		-2	34.35	GO:0005634	GO:0003700	GO:0043565	GO:0003677	GO:0008168	GO:0006355
310	PHAVU_001G154700g	R24-R0	11.61	33.02	-1.51	21.42	0.81		Pv01	41183051	41185997	2946		-1.51	21.42	GO:0005634	GO:0003700	GO:0043565	GO:0003677	GO:0008168	GO:0006355
311	PHAVU_001G155100g	S24-S0	7.25	19.10	-1.40	11.85	0.84		Pv01	41250311	41252022	1711		-1.4	11.85
312	PHAVU_001G155700g	S48-S0	4.65	18.44	-1.99	13.79	0.83		Pv01	41323508	41324992	1484		-1.99	13.79	GO:0005634	GO:0003677	GO:0046982	GO:0000786	GO:0005694
313	PHAVU_001G156900g	S24-S0	18.98	4.09	2.22	14.89	0.88		Pv01	41486145	41489703	3558		2.22	14.89	GO:0016787	GO:0006629
314	PHAVU_001G156900g	S48-S0	26.32	4.09	2.69	22.24	0.88		Pv01	41486145	41489703	3558		2.69	22.24	GO:0016787	GO:0006629
315	PHAVU_001G156900g	R48-R0	31.77	5.52	2.52	26.24	0.86		Pv01	41486145	41489703	3558		2.52	26.24	GO:0016787	GO:0006629
316	PHAVU_001G162000g	S24-S0	6.19	17.01	-1.46	10.82	0.84		Pv01	42296627	42305733	9106		-1.46	10.82	GO:0016021	GO:0008250	GO:0006487	GO:0016020	GO:0006486	GO:0005783	GO:0005789
317	PHAVU_001G162100g	S24-S0	13.42	52.14	-1.96	38.73	0.90		Pv01	42308024	42310158	2134		-1.96	38.73	GO:0001522	GO:0042254	GO:0030515	GO:0006364	GO:0005730	GO:0010197	GO:0015030
318	PHAVU_001G163100g	S24-S0	5.96	19.94	-1.74	13.98	0.87		Pv01	42407008	42410082	3074		-1.74	13.98	GO:0005737	GO:0005094	GO:0050790
319	PHAVU_001G163100g	S48-S0	5.82	19.94	-1.78	14.11	0.82		Pv01	42407008	42410082	3074		-1.78	14.11	GO:0005737	GO:0005094	GO:0050790
320	PHAVU_001G164000g	S24-S0	15.25	42.89	-1.49	27.64	0.87		Pv01	42489791	42491394	1603		-1.49	27.64	GO:0003993	GO:0016311	GO:0045735
321	PHAVU_001G164000g	S48-S0	4.13	42.89	-3.38	38.76	0.92		Pv01	42489791	42491394	1603		-3.38	38.76	GO:0003993	GO:0016311	GO:0045735
322	PHAVU_001G164000g	R24-R0	11.81	38.56	-1.71	26.75	0.83		Pv01	42489791	42491394	1603		-1.71	26.75	GO:0003993	GO:0016311	GO:0045735
323	PHAVU_001G164000g	R48-R0	2.75	38.56	-3.81	35.81	0.91		Pv01	42489791	42491394	1603		-3.81	35.81	GO:0003993	GO:0016311	GO:0045735
324	PHAVU_001G164200g	S24-S0	95.25	328.17	-1.78	232.92	0.90		Pv01	42495371	42496407	1036		-1.78	232.92	GO:0003735	GO:0006412	GO:0005840	GO:0005737	GO:0043229
325	PHAVU_001G164200g	S48-S0	141.20	328.17	-1.22	186.97	0.81		Pv01	42495371	42496407	1036		-1.22	186.97	GO:0003735	GO:0006412	GO:0005840	GO:0005737	GO:0043229
326	PHAVU_001G164200g	R24-R0	70.38	230.51	-1.71	160.14	0.87		Pv01	42495371	42496407	1036		-1.71	160.14	GO:0003735	GO:0006412	GO:0005840	GO:0005737	GO:0043229
327	PHAVU_001G164500g	S24-S0	74.83	18.53	2.01	56.31	0.91		Pv01	42522454	42531552	9098		2.01	56.31	GO:0006396	GO:0005829	GO:0048510	GO:0005515
328	PHAVU_001G164500g	S48-S0	79.95	18.53	2.11	61.42	0.89		Pv01	42522454	42531552	9098		2.11	61.42	GO:0006396	GO:0005829	GO:0048510	GO:0005515
329	PHAVU_001G164500g	R24-R0	107.85	38.04	1.50	69.81	0.84		Pv01	42522454	42531552	9098		1.5	69.81	GO:0006396	GO:0005829	GO:0048510	GO:0005515
330	PHAVU_001G164600g	S24-S0	13.23	30.27	-1.19	17.04	0.84		Pv01	42536805	42542716	5911		-1.19	17.04	GO:0003723	GO:0005622	GO:0006810	GO:0003676	GO:0005737	GO:0003729	GO:0043229
331	PHAVU_001G165200g	S48-S0	79.39	31.54	1.33	47.86	0.82		Pv01	42574456	42575422	966		1.33	47.86	GO:0015979	GO:0009654	GO:0016020	GO:0009523
332	PHAVU_001G165200g	R48-R0	99.59	24.31	2.03	75.28	0.88		Pv01	42574456	42575422	966		2.03	75.28	GO:0015979	GO:0009654	GO:0016020	GO:0009523
333	PHAVU_001G167100g	S24-S0	48.87	97.40	-1.00	48.53	0.83		Pv01	42849540	42852623	3083		-1	48.53	GO:0008270	GO:0051903	GO:0006069	GO:0016491	GO:0046872	GO:0106321	GO:0106322	GO:0071704	GO:0044281
334	PHAVU_001G168800g	S24-S0	24.68	62.78	-1.35	38.11	0.87		Pv01	43143245	43148207	4962		-1.35	38.11	GO:0005524	GO:0005737	GO:0016787	GO:0030163	GO:0000166	GO:0005634	GO:0016887	GO:0000502	GO:0036402	GO:1901800
335	PHAVU_001G168800g	S48-S0	23.60	62.78	-1.41	39.18	0.82		Pv01	43143245	43148207	4962		-1.41	39.18	GO:0005524	GO:0005737	GO:0016787	GO:0030163	GO:0000166	GO:0005634	GO:0016887	GO:0000502	GO:0036402	GO:1901800
336	PHAVU_001G168900g	S24-S0	10.35	259.18	-4.65	248.83	0.96		Pv01	43158504	43159360	856		-4.65	248.83
337	PHAVU_001G168900g	S48-S0	1.95	259.18	-7.05	257.23	0.99		Pv01	43158504	43159360	856		-7.05	257.23
338	PHAVU_001G168900g	R24-R0	6.16	129.60	-4.40	123.44	0.95		Pv01	43158504	43159360	856		-4.4	123.44
339	PHAVU_001G168900g	R48-R0	1.17	129.60	-6.79	128.43	0.98		Pv01	43158504	43159360	856		-6.79	128.43
340	PHAVU_001G169000g	S24-S0	21.49	123.63	-2.52	102.14	0.92		Pv01	43167313	43170199	2886		-2.52	102.14	GO:0005524	GO:0000166	GO:0016887
341	PHAVU_001G169000g	S48-S0	36.02	123.63	-1.78	87.61	0.87		Pv01	43167313	43170199	2886		-1.78	87.61	GO:0005524	GO:0000166	GO:0016887
342	PHAVU_001G169000g	R24-R0	16.36	113.84	-2.80	97.48	0.91		Pv01	43167313	43170199	2886		-2.8	97.48	GO:0005524	GO:0000166	GO:0016887
343	PHAVU_001G169000g	R48-R0	38.91	113.84	-1.55	74.92	0.83		Pv01	43167313	43170199	2886		-1.55	74.92	GO:0005524	GO:0000166	GO:0016887
344	PHAVU_001G170000g	S24-S0	2.99	12.77	-2.09	9.78	0.86		Pv01	43292086	43294584	2498		-2.09	9.78	GO:0003723	GO:0003676
345	PHAVU_001G171100g	S24-S0	0.90	10.57	-3.56	9.67	0.89		Pv01	43423814	43425173	1359		-3.56	9.67
346	PHAVU_001G171100g	S48-S0	0.47	10.57	-4.50	10.10	0.88		Pv01	43423814	43425173	1359		-4.5	10.1
347	PHAVU_001G171100g	R24-R0	4.13	28.50	-2.79	24.37	0.88		Pv01	43423814	43425173	1359		-2.79	24.37
348	PHAVU_001G171100g	R48-R0	2.37	28.50	-3.59	26.13	0.90		Pv01	43423814	43425173	1359		-3.59	26.13
349	PHAVU_001G171200g	S24-S0	6.73	15.34	-1.19	8.61	0.80		Pv01	43454903	43456339	1436		-1.19	8.61	GO:0005515	GO:0005515
350	PHAVU_001G173800g	S24-S0	5.65	16.19	-1.52	10.55	0.84		Pv01	43680528	43682955	2427		-1.52	10.55	GO:0005524	GO:0004017	GO:0016301	GO:0016310	GO:0016740	GO:0019205	GO:0006139	GO:0016776	GO:0046940
351	PHAVU_001G173900g	S24-S0	174.67	87.47	1.00	87.20	0.84		Pv01	43684796	43687756	2960		1	87.2
352	PHAVU_001G174000g	S24-S0	7.66	17.32	-1.18	9.67	0.81		Pv01	43688076	43696880	8804		-1.18	9.67	GO:0005515	GO:0005515	GO:0003729	GO:0005515
353	PHAVU_001G174300g	S24-S0	11.97	58.99	-2.30	47.02	0.91		Pv01	43708846	43710593	1747		-2.3	47.02	GO:0003735	GO:0006412	GO:0005840
354	PHAVU_001G174300g	S48-S0	19.54	58.99	-1.59	39.44	0.84		Pv01	43708846	43710593	1747		-1.59	39.44	GO:0003735	GO:0006412	GO:0005840
355	PHAVU_001G174300g	R24-R0	8.38	44.76	-2.42	36.38	0.88		Pv01	43708846	43710593	1747		-2.42	36.38	GO:0003735	GO:0006412	GO:0005840
356	PHAVU_001G174900g	S24-S0	31.44	124.63	-1.99	93.19	0.91		Pv01	43819915	43821716	1801		-1.99	93.19	GO:0003735	GO:0006412	GO:0015935	GO:0005840
357	PHAVU_001G174900g	S48-S0	41.60	124.63	-1.58	83.03	0.85		Pv01	43819915	43821716	1801		-1.58	83.03	GO:0003735	GO:0006412	GO:0015935	GO:0005840
358	PHAVU_001G174900g	R24-R0	27.09	94.89	-1.81	67.80	0.87		Pv01	43819915	43821716	1801		-1.81	67.8	GO:0003735	GO:0006412	GO:0015935	GO:0005840
359	PHAVU_001G175000g	S24-S0	31.20	127.99	-2.04	96.80	0.91		Pv01	43824432	43826282	1850		-2.04	96.8	GO:0003735	GO:0006412	GO:0015935	GO:0005840
360	PHAVU_001G175000g	S48-S0	38.21	127.99	-1.74	89.78	0.87		Pv01	43824432	43826282	1850		-1.74	89.78	GO:0003735	GO:0006412	GO:0015935	GO:0005840
361	PHAVU_001G175000g	R24-R0	25.03	97.51	-1.96	72.48	0.88		Pv01	43824432	43826282	1850		-1.96	72.48	GO:0003735	GO:0006412	GO:0015935	GO:0005840
362	PHAVU_001G175700g	S24-S0	34.33	127.52	-1.89	93.19	0.90		Pv01	43891696	43893910	2214		-1.89	93.19	GO:0016021	GO:0006355	GO:0005634	GO:0003677	GO:0016020
363	PHAVU_001G175700g	S48-S0	37.08	127.52	-1.78	90.43	0.87		Pv01	43891696	43893910	2214		-1.78	90.43	GO:0016021	GO:0006355	GO:0005634	GO:0003677	GO:0016020
364	PHAVU_001G175700g	R24-R0	36.14	112.50	-1.64	76.36	0.86		Pv01	43891696	43893910	2214		-1.64	76.36	GO:0016021	GO:0006355	GO:0005634	GO:0003677	GO:0016020
365	PHAVU_001G175700g	R48-R0	37.03	112.50	-1.60	75.47	0.84		Pv01	43891696	43893910	2214		-1.6	75.47	GO:0016021	GO:0006355	GO:0005634	GO:0003677	GO:0016020
366	PHAVU_001G176500g	S24-S0	7.93	19.04	-1.26	11.11	0.83		Pv01	43992608	43999138	6530		-1.26	11.11	GO:0005515	GO:0005515
367	PHAVU_001G1777000g	S48-S0	22.81	3.82	2.58	18.99	0.87		Pv01	44144036	44144760	724		2.58	18.99	GO:0003824	GO:0045548	GO:0009698	GO:0009800
368	PHAVU_001G1777000g	R48-R0	42.21	2.88	3.87	39.32	0.92		Pv01	44144036	44144760	724		3.87	39.32	GO:0003824	GO:0045548	GO:0009698	GO:0009800
369	PHAVU_001G177800g	S48-S0	8.03	1.09	2.89	6.95	0.81		Pv01	44150743	44154391	3648		2.89	6.95	GO:0005737	GO:0045548	GO:0009800	GO:0006559	GO:0003824	GO:0016829	GO:0016841	GO:0009698
370	PHAVU_001G177800g	R48-R0	13.19	1.09	3.60	12.11	0.85		Pv01	44150743	44154391	3648		3.6	12.11	GO:0005737	GO:0045548	GO:0009800	GO:0006559	GO:0003824	GO:0016829	GO:0016841	GO:0009698
371	PHAVU_001G178800g	S24-S0	31.08	70.96	-1.19	39.88	0.85		Pv01	44272398	44275563	3165		-1.19	39.88	GO:0016021	GO:0016020
372	PHAVU_001G180400g	S24-S0	5.01	15.78	-1.66	10.78	0.85		Pv01	44489506	44490616	1110		-1.66	10.78	GO:0003735	GO:0006412	GO:0005840	GO:0003723	GO:0016740	GO:0009507	GO:0009536	GO:0019843	GO:0015934
373	PHAVU_001G180400g	R24-R0	4.39	16.65	-1.92	12.26	0.80		Pv01	44489506	44490616	1110		-1.92	12.26	GO:0003735	GO:0006412	GO:0005840	GO:0003723	GO:0016740	GO:0009507	GO:0009536	GO:0019843	GO:0015934
374	PHAVU_001G180700g	S24-S0	27.05	62.50	-1.21	35.45	0.86		Pv01	44516305	44519526	3221		-1.21	35.45	GO:0009941
375	PHAVU_001G182900g	S48-S0	53.88	18.50	1.54	35.39	0.84		Pv01	44767817	44770570	2753		1.54	35.39	GO:0008152	GO:0016758	GO:0016740	GO:0016757	GO:0008194
376	PHAVU_001G182900g	R48-R0	59.17	17.62	1.75	41.55	0.84		Pv01	44767817	44770570	2753		1.75	41.55	GO:0008152	GO:0016758	GO:0016740	GO:0016757	GO:0008194
377	PHAVU_001G184700g	S24-S0	44.13	249.96	-2.50	205.83	0.92		Pv01	44970738	44972800	2062		-2.5	205.83
378	PHAVU_001G184700g	S48-S0	67.06	249.96	-1.90	182.90	0.88		Pv01	44970738	44972800	2062		-1.9	182.9
379	PHAVU_001G184700g	R24-R0	33.06	170.38	-2.37	137.33	0.91		Pv01	44970738	44972800	2062		-2.37	137.33
380	PHAVU_001G185800g	S24-S0	7.28	21.07	-1.53	13.79	0.85		Pv01	45082074	45087397	5323		-1.53	13.79	GO:0016021	GO:0016020
381	PHAVU_001G185800g	S48-S0	5.33	21.07	-1.98	15.74	0.84		Pv01	45082074	45087397	5323		-1.98	15.74	GO:0016021	GO:0016020
382	PHAVU_001G186100g	S24-S0	47.63	227.24	-2.25	179.62	0.92		Pv01	45105118	45109306	4188		-2.25	179.62	GO:0006096	GO:0004634	GO:0000287	GO:0000015	GO:0016829
383	PHAVU_001G186100g	S48-S0	69.08	227.24	-1.72	158.16	0.87		Pv01	45105118	45109306	4188		-1.72	158.16	GO:0006096	GO:0004634	GO:0000287	GO:0000015	GO:0016829
384	PHAVU_001G186100g	R24-R0	49.10	137.33	-1.48	88.23	0.84		Pv01	45105118	45109306	4188		-1.48	88.23	GO:0006096	GO:0004634	GO:0000287	GO:0000015	GO:0016829
385	PHAVU_001G187400g	S24-S0	37.17	69.07	-0.89	31.90	0.81		Pv01	45329770	45331910	2140		-0.89	31.9	GO:0005737	GO:0005794	GO:0005737	GO:0005794	GO:0005737	GO:0005794
386	PHAVU_001G1882000g	S24-S0	21.23	79.52	-1.91	58.29	0.90		Pv01	45471992	45472612	620		-1.91	58.29	GO:0003735	GO:0005840	GO:0006414	GO:0022625	GO:0002182	GO:0022626
387	PHAVU_001G1882000g	S48-S0	32.26	79.52	-1.30	47.26	0.81		Pv01	45471992	45472612	620		-1.3	47.26	GO:0003735	GO:0005840	GO:0006414	GO:0022625	GO:0002182	GO:0022626
388	PHAVU_001G1882000g	R24-R0	16.12	55.63	-1.79	39.51	0.85		Pv01	45471992	45472612	620		-1.79	39.51	GO:0003735	GO:0005840	GO:0006414	GO:0022625	GO:0002182	GO:0022626
389	PHAVU_001G188700g	R48-R0	45.73	131.69	-1.53	85.96	0.83		Pv01	45513666	45516784	3118		-1.53	85.96	GO:0016787	GO:0016798	GO:0008152	GO:0005829	GO:0006152	GO:0006218	GO:0045437	GO:0047622	GO:0047724	GO:0072585	GO:1901564	GO:0006139	GO:0016799
390	PHAVU_001G1896001g	S24-S0	29.62	66.62	-1.17	37.00	0.85		Pv01	45588937	45589615	678		-1.17	37
391	PHAVU_001G1896001g	S48-S0	23.79	66.62	-1.49	42.83	0.83		Pv01	45588937	45589615	678		-1.49	42.83
392	PHAVU_001G189900g	S24-S0	35.94	11.65	1.63	24.29	0.88		Pv01	45610916	45614361	3445		1.63	24.29	GO:0009785
393	PHAVU_001G189900g	R24-R0	43.95	11.57	1.93	32.38	0.86		Pv01	45610916	45614361	3445		1.93	32.38	GO:0009785
394	PHAVU_001G191400g	S24-S0	52.23	210.03	-2.01	157.80	0.91		Pv01	45718530	45720154	1624		-2.01	157.8	GO:0005681	GO:0000387	GO:0005634	GO:0003723	GO:0006397	GO:0008380	GO:0000398
395	PHAVU_001G191400g	S48-S0	48.63	210.03	-2.11	161.40	0.90		Pv01	45718530	45720154	1624		-2.11	161.4	GO:0005681	GO:0000387	GO:0005634	GO:0003723	GO:0006397	GO:0008380	GO:0000398
396	PHAVU_001G191400g	R24-R0	49.76	140.53	-1.50	90.78	0.84		Pv01	45718530	45720154	1624		-1.5	90.78	GO:0005681	GO:0000387	GO:0005634	GO:0003723	GO:0006397	GO:0008380	GO:0000398
397	PHAVU_001G191400g	R48-R0	52.75	140.53	-1.41	87.79	0.81		Pv01	45718530	45720154	1624		-1.41	87.79	GO:0005681	GO:0000387	GO:0005634	GO:0003723	GO:0006397	GO:0008380	GO:0000398
398	PHAVU_001G191700g	S24-S0	57.80	221.92	-1.94	164.12	0.91		Pv01	45749111	45750291	1180		-1.94	164.12	GO:0003735	GO:0006412	GO:0005840	GO:0005634	GO:0005737	GO:0003729	GO:0005515
399	PHAVU_001G191700g	S48-S0	64.76	221.92	-1.78	157.15	0.87		Pv01	45749111	45750291	1180		-1.78	157.15	GO:0003735	GO:0006412	GO:0005840	GO:0005634	GO:0005737	GO:0003729	GO:0005515
400	PHAVU_001G191700g	R24-R0	41.40	160.34	-1.95	118.95	0.88		Pv01	45749111	45750291	1180		-1.95	118.95	GO:0003735	GO:0006412	GO:0005840	GO:0005634	GO:0005737	GO:0003729	GO:0005515
401	PHAVU_001G1941000g	S24-S0	199.75	388.51	-0.96	188.76	0.83		Pv01	46025997	46026943	946		-0.96	188.76	GO:0051920	GO:0016491	GO:0098869	GO:0016209
402	PHAVU_001G1941000g	S48-S0	152.17	388.51	-1.35	236.34	0.83		Pv01	46025997	46026943	946		-1.35	236.34	GO:0051920	GO:0016491	GO:0098869	GO:0016209
403	PHAVU_001G1942001g	S24-S0	104.74	57.40	0.87	47.34	0.81		Pv01	46029939	46031201	1262		0.87	47.34	GO:0016491	GO:0005623	GO:0045454	GO:0016209	GO:0098869	GO:0051920
404	PHAVU_001G1942001g	S48-S0	140.48	57.40	1.29	83.09	0.82		Pv01	46029939	46031201	1262		1.29	83.09	GO:0016491	GO:0005623	GO:0045454	GO:0016209	GO:0098869	GO:0051920
405	PHAVU_001G1942001g	R48-R0	128.04	41.65	1.62	86.38	0.84		Pv01	46029939	46031201	1262		1.62	86.38	GO:0016491	GO:0005623	GO:0045454	GO:0016209	GO:0098869	GO:0051920
406	PHAVU_001G195800g	S24-S0	26.46	11.29	1.23	15.17	0.84		Pv01	46197344	46201848	4504		1.23	15.17	GO:0006355	GO:0005634	GO:0003677
407	PHAVU_001G195800g	S48-S0	43.32	11.29	1.94	32.03	0.86		Pv01	46197344	46201848	4504		1.94	32.03	GO:0006355	GO:0005634	GO:0003677
408	PHAVU_001G198100g	S24-S0	10.37	2.30	2.18	8.07	0.85		Pv01	46418109	46419134	1025		2.18	8.07
409	PHAVU_001G198100g	S48-S0	13.34	2.30	2.54	11.05	0.84		Pv01	46418109	46419134	1025		2.54	11.05
410	PHAVU_001G198100g	R48-R0	14.41	2.69	2.42	11.72	0.81		Pv01	46418109	46419134	1025		2.42	11.72
411	PHAVU_001G199400g	S24-S0	52.68	152.70	-1.54	100.02	0.89		Pv01	46521813	46523264	1451		-1.54	100.02	GO:0003735	GO:0006412	GO:0005840
412	PHAVU_001G199400g	S48-S0	61.18	152.70	-1.32	91.52	0.82		Pv01	46521813	46523264	1451		-1.32	91.52	GO:0003735	GO:0006412	GO:0005840
413	PHAVU_001G200000g	S24-S0	16.14	37.06	-1.20	20.92	0.84		Pv01	46559997	46564096	4099		-1.2	20.92	GO:0003743	GO:0033290	GO:0005852	GO:0001731	GO:0016282	GO:0006446	GO:0031369	GO:0003723	GO:0008168	GO:0006412	GO:0006413	GO:0005737	GO:0001732	GO:0002183
414	PHAVU_001G200500g	S24-S0	10.58	21.75	-1.04	11.17	0.80		Pv01	46617486	46620407	2921		-1.04	11.17
415	PHAVU_001G200900g	S24-S0	104.07	557.50	-2.42	453.43	0.92		Pv01	46650292	46651400	1108		-2.42	453.43	GO:0003735	GO:0006412	GO:0005840	GO:0005829
416	PHAVU_001G200900g	S48-S0	115.70	557.50	-2.27	441.80	0.91		Pv01	46650292	46651400	1108		-2.27	441.8	GO:0003735	GO:0006412	GO:0005840	GO:0005829
417	PHAVU_001G200900g	R24-R0	69.91	375.63	-2.43	305.72	0.91		Pv01	46650292	46651400	1108		-2.43	305.72	GO:0003735	GO:0006412	GO:0005840	GO:0005829
418	PHAVU_001G200900g	R48-R0	128.02	375.63	-1.55	247.61	0.84		Pv01	46650292	46651400	1108		-1.55	247.61	GO:0003735	GO:0006412	GO:0005840	GO:0005829
419	PHAVU_001G201000g	S24-S0	7.83	29.26	-1.90	21.43	0.88		Pv01	46654258	46655305	1047		-1.9	21.43	GO:0003735	GO:0006412	GO:0005840	GO:0005829
420	PHAVU_001G201000g	S48-S0	10.84	29.26	-1.43	18.42	0.80		Pv01	46654258	46655305	1047		-1.43	18.42	GO:0003735	GO:0006412	GO:0005840	GO:0005829
421	PHAVU_001G201000g	R24-R0	5.29	24.13	-2.19	18.85	0.85		Pv01	46654258	46655305	1047		-2.19	18.85	GO:0003735	GO:0006412	GO:0005840	GO:0005829
422	PHAVU_001G201600g	S48-S0	8.95	28.05	-1.65	19.10	0.82		Pv01	46709787	46715077	5290		-1.65	19.1	GO:0003723	GO:0003676	GO:1990904
423	PHAVU_001G203300g	S24-S0	9.35	1.55	2.59	7.80	0.86		Pv01	46864612	46864920	308		2.59	7.8	GO:0005623	GO:0045454	GO:0015035	GO:0009055	GO:0097573
424	PHAVU_001G203500g	R24-S24	3.60	11.68	-1.70	8.09	0.84		Pv01	46879843	46880402	559		-1.7	8.09	GO:0005623	GO:0045454	GO:0015035	GO:0009055	GO:0097573
425	PHAVU_001G204100g	S24-S0	54.49	181.59	-1.74	127.11	0.90		Pv01	46917535	46919658	2123		-1.74	127.11	GO:0003735	GO:0006412	GO:0022625	GO:0003723	GO:0005840
426	PHAVU_001G204100g	S48-S0	61.87	181.59	-1.55	119.72	0.85		Pv01	46917535	46919658	2123		-1.55	119.72	GO:0003735	GO:0006412	GO:0022625	GO:0003723	GO:0005840
427	PHAVU_001G204100g	R24-R0	43.57	133.09	-1.61	89.52	0.85		Pv01	46917535	46919658	2123		-1.61	89.52	GO:0003735	GO:0006412	GO:0022625	GO:0003723	GO:0005840
428	PHAVU_001G204300g	S24-S0	55.54	203.90	-1.88	148.36	0.90		Pv01	46926363	46928592	2229		-1.88	148.36	GO:0003735	GO:0006412	GO:0022625	GO:0003723	GO:0005840
429	PHAVU_001G204300g	S48-S0	72.73	203.90	-1.49	131.17	0.85		Pv01	46926363	46928592	2229		-1.49	131.17	GO:0003735	GO:0006412	GO:0022625	GO:0003723	GO:0005840
430	PHAVU_001G204300g	R24-R0	42.09	162.47	-1.95	120.39	0.88		Pv01	46926363	46928592	2229		-1.95	120.39	GO:0003735	GO:0006412	GO:0022625	GO:0003723	GO:0005840
431	PHAVU_001G205500g	S24-S0	20.02	47.94	-1.26	27.92	0.86		Pv01	47013878	47016376	2498		-1.26	27.92	GO:0004488	GO:0003824	GO:0016787	GO:0006730	GO:0004477
432	PHAVU_001G205500g	S48-S0	16.45	47.94	-1.54	31.48	0.83		Pv01	47013878	47016376	2498		-1.54	31.48	GO:0004488	GO:0003824	GO:0016787	GO:0006730	GO:0004477
433	PHAVU_001G205800g	S24-S0	9.11	19.44	-1.09	10.33	0.80		Pv01	47029335	47034099	4764		-1.09	10.33	GO:0016021	GO:0016758	GO:0005783	GO:0016020	GO:0097502	GO:0030176	GO:0000030
434	PHAVU_001G206400g	S24-S0	40.14	76.73	-0.93	36.59	0.82		Pv01	47059129	47062571	3442		-0.93	36.59	GO:0051879
435	PHAVU_001G208200g	S24-S0	11.19	59.47	-2.41	48.28	0.91		Pv01	47224616	47226728	2112		-2.41	48.28	GO:0003735	GO:0006412	GO:0005840	GO:0005737	GO:0003729	GO:0015934
436	PHAVU_001G208200g	S48-S0	15.75	59.47	-1.92	43.72	0.87		Pv01	47224616	47226728	2112		-1.92	43.72	GO:0003735	GO:0006412	GO:0005840	GO:0005737	GO:0003729	GO:0015934
437	PHAVU_001G208200g	R24-R0	8.41	38.35	-2.19	29.95	0.87		Pv01	47224616	47226728	2112		-2.19	29.95	GO:0003735	GO:0006412	GO:0005840	GO:0005737	GO:0003729	GO:0015934
438	PHAVU_001G210100g	S24-S0	27.50	94.76	-1.79	67.26	0.90		Pv01	47384879	47387148	2269		-1.79	67.26	GO:0003735	GO:0006412	GO:0022625	GO:0003723	GO:0005840
439	PHAVU_001G210100g	R24-R0	22.20	71.38	-1.68	49.18	0.85		Pv01	47384879	47387148	2269		-1.68	49.18	GO:0003735	GO:0006412	GO:0022625	GO:0003723	GO:0005840
440	PHAVU_001G210400g	S24-S0	8.26	52.54	-2.67	44.28	0.92		Pv01	47405316	47407094	1778		-2.67	44.28
441	PHAVU_001G210400g	S48-S0	11.69	52.54	-2.17	40.85	0.88		Pv01	47405316	47407094	1778		-2.17	40.85
442	PHAVU_001G210400g	R24-R0	6.97	29.69	-2.09	22.72	0.85		Pv01	47405316	47407094	1778		-2.09	22.72
443	PHAVU_001G211200g	S24-S0	5.89	39.60	-2.75	33.71	0.92		Pv01	47480752	47481192	440		-2.75	33.71
444	PHAVU_001G211200g	S48-S0	1.92	39.60	-4.36	37.67	0.94		Pv01	47480752	47481192	440		-4.36	37.67
445	PHAVU_001G211200g	R24-R0	3.67	21.83	-2.57	18.16	0.85		Pv01	47480752	47481192	440		-2.57	18.16
446	PHAVU_001G211200g	R48-R0	1.36	21.83	-4.00	20.47	0.89		Pv01	47480752	47481192	440		-4	20.47
447	PHAVU_001G212000g	S24-S0	35.76	111.18	-1.64	75.42	0.89		Pv01	47551381	47554816	3435		-1.64	75.42	GO:0005515	GO:0005515
448	PHAVU_001G212000g	S48-S0	14.52	111.18	-2.94	96.65	0.92		Pv01	47551381	47554816	3435		-2.94	96.65	GO:0005515	GO:0005515
449	PHAVU_001G212000g	R24-R0	22.95	158.33	-2.79	135.38	0.92		Pv01	47551381	47554816	3435		-2.79	135.38	GO:0005515	GO:0005515
450	PHAVU_001G212000g	R48-R0	9.44	158.33	-4.07	148.89	0.95		Pv01	47551381	47554816	3435		-4.07	148.89	GO:0005515	GO:0005515
451	PHAVU_001G212900g	S24-S0	1603.35	800.11	1.00	803.24	0.84		Pv01	47640156	47641149	993		1	803.24	GO:0009507	GO:0009536
452	PHAVU_001G215600g	S24-S0	16.40	6.56	1.32	9.84	0.83		Pv01	47886658	47887760	1102		1.32	9.84
453	PHAVU_001G216100g	S24-S0	44.37	17.10	1.38	27.27	0.87		Pv01	47938564	47939903	1339		1.38	27.27	GO:0016491
454	PHAVU_001G216100g	R24-S24	23.61	44.37	-0.91	20.77	0.80		Pv01	47938564	47939903	1339		-0.91	20.77	GO:0016491
455	PHAVU_001G2166000g	S24-S0	58.30	113.54	-0.96	55.24	0.82		Pv01	47986691	47987407	716		-0.96	55.24	GO:0046872	GO:0005524	GO:0006730	GO:0006556	GO:0004478	GO:0000166	GO:0016740	GO:0005737
456	PHAVU_001G2166000g	R24-R0	50.54	128.55	-1.35	78.01	0.82		Pv01	47986691	47987407	716		-1.35	78.01	GO:0046872	GO:0005524	GO:0006730	GO:0006556	GO:0004478	GO:0000166	GO:0016740	GO:0005737
457	PHAVU_001G218300g	S24-S0	29.90	95.23	-1.67	65.33	0.89		Pv01	48087985	48092838	4853		-1.67	65.33	GO:0005524	GO:0005737	GO:0006433	GO:0004827	GO:0016874	GO:0000166	GO:0004812	GO:0006418
458	PHAVU_001G218300g	S48-S0	29.03	95.23	-1.71	66.20	0.86		Pv01	48087985	48092838	4853		-1.71	66.2	GO:0005524	GO:0005737	GO:0006433	GO:0004827	GO:0016874	GO:0000166	GO:0004812	GO:0006418
459	PHAVU_001G218300g	R24-R0	26.18	68.66	-1.39	42.48	0.82		Pv01	48087985	48092838	4853		-1.39	42.48	GO:0005524	GO:0005737	GO:0006433	GO:0004827	GO:0016874	GO:0000166	GO:0004812	GO:0006418
460	PHAVU_001G219300g	S24-S0	26.53	5.80	2.19	20.73	0.89		Pv01	48191243	48193902	2659		2.19	20.73	GO:0008152	GO:0016787
461	PHAVU_001G219300g	S48-S0	39.48	5.80	2.77	33.69	0.90		Pv01	48191243	48193902	2659		2.77	33.69	GO:0008152	GO:0016787
462	PHAVU_001G219300g	R24-R0	28.76	5.13	2.49	23.63	0.87		Pv01	48191243	48193902	2659		2.49	23.63	GO:0008152	GO:0016787
463	PHAVU_001G219300g	R48-R0	32.36	5.13	2.66	27.23	0.87		Pv01	48191243	48193902	2659		2.66	27.23	GO:0008152	GO:0016787
464	PHAVU_001G219400g	S24-S0	53.98	114.82	-1.09	60.84	0.85		Pv01	48193884	48196365	2481		-1.09	60.84	GO:0006457	GO:0003755	GO:0016853	GO:0000413	GO:0110165	GO:0003729	GO:0006979	GO:0009642	GO:0009651	GO:0009737	GO:0010555	GO:0019344	GO:0009570
465	PHAVU_001G219400g	S48-S0	42.71	114.82	-1.43	72.11	0.84		Pv01	48193884	48196365	2481		-1.43	72.11	GO:0006457	GO:0003755	GO:0016853	GO:0000413	GO:0110165	GO:0003729	GO:0006979	GO:0009642	GO:0009651	GO:0009737	GO:0010555	GO:0019344	GO:0009570
466	PHAVU_001G219800g	S24-S0	62.13	0.64	6.61	61.49	0.99		Pv01	48233258	48236867	3609		6.61	61.49	GO:0005975	GO:0004553	GO:0016787	GO:0016798	GO:0008152	GO:0005576	GO:0071704	GO:0016985
467	PHAVU_001G219800g	S48-S0	67.66	0.64	6.74	67.02	0.98		Pv01	48233258	48236867	3609		6.74	67.02	GO:0005975	GO:0004553	GO:0016787	GO:0016798	GO:0008152	GO:0005576	GO:0071704	GO:0016985
468	PHAVU_001G219800g	R24-R0	31.25	1.64	4.25	29.61	0.92		Pv01	48233258	48236867	3609		4.25	29.61	GO:0005975	GO:0004553	GO:0016787	GO:0016798	GO:0008152	GO:0005576	GO:0071704	GO:0016985
469	PHAVU_001G219800g	R48-R0	40.57	1.64	4.63	38.93	0.93		Pv01	48233258	48236867	3609		4.63	38.93	GO:0005975	GO:0004553	GO:0016787	GO:0016798	GO:0008152	GO:0005576	GO:0071704	GO:0016985
470	PHAVU_001G219800g	R24-S24	31.25	62.13	-0.99	30.88	0.82		Pv01	48233258	48236867	3609		-0.99	30.88	GO:0005975	GO:0004553	GO:0016787	GO:0016798	GO:0008152	GO:0005576	GO:0071704	GO:0016985
471	PHAVU_001G220400g	S24-S0	23.41	55.16	-1.24	31.75	0.86		Pv01	48297299	48298631	1332		-1.24	31.75	GO:0051301	GO:0007049	GO:0005680	GO:0061614	GO:0010152	GO:0010229	GO:0048827
472	PHAVU_001G220400g	S48-S0	13.52	55.16	-2.03	41.64	0.88		Pv01	48297299	48298631	1332		-2.03	41.64	GO:0051301	GO:0007049	GO:0005680	GO:0061614	GO:0010152	GO:0010229	GO:0048827
473	PHAVU_001G220600g	S24-S0	13.37	26.80	-1.00	13.44	0.81		Pv01	48307639	48312835	5196		-1	13.44	GO:0016021	GO:0016020
474	PHAVU_001G223800g	S24-S0	804.70	306.26	1.39	498.45	0.88		Pv01	48578615	48582437	3822		1.39	498.45	GO:0050662	GO:0003824
475	PHAVU_001G223800g	R24-R0	840.31	316.47	1.41	523.83	0.84		Pv01	48578615	48582437	3822		1.41	523.83	GO:0050662	GO:0003824
476	PHAVU_001G2247000g	S48-S0	65.23	25.31	1.37	39.92	0.82		Pv01	48641086	48646751	5665		1.37	39.92	GO:0008152	GO:0016787
477	PHAVU_001G2247001g	S24-S0	77.66	27.86	1.48	49.80	0.88		Pv01	48629550	48640826	11276		1.48	49.8	GO:0005623	GO:0045454	GO:0005515	GO:0010196	GO:0042651
478	PHAVU_001G2247001g	S48-S0	80.19	27.86	1.53	52.33	0.84		Pv01	48629550	48640826	11276		1.53	52.33	GO:0005623	GO:0045454	GO:0005515	GO:0010196	GO:0042651
479	PHAVU_001G2247001g	R24-R0	101.41	42.03	1.27	59.38	0.80		Pv01	48629550	48640826	11276		1.27	59.38	GO:0005623	GO:0045454	GO:0005515	GO:0010196	GO:0042651
480	PHAVU_001G226300g	S24-S0	2.39	50.23	-4.39	47.84	0.95		Pv01	48791289	48792608	1319		-4.39	47.84	GO:0010583
481	PHAVU_001G226300g	S48-S0	5.65	50.23	-3.15	44.58	0.92		Pv01	48791289	48792608	1319		-3.15	44.58	GO:0010583
482	PHAVU_001G226300g	R24-R0	3.47	39.57	-3.51	36.10	0.91		Pv01	48791289	48792608	1319		-3.51	36.1	GO:0010583
483	PHAVU_001G226300g	R48-R0	11.00	39.57	-1.85	28.57	0.84		Pv01	48791289	48792608	1319		-1.85	28.57	GO:0010583
484	PHAVU_001G226800g	S24-S0	6.07	14.91	-1.30	8.84	0.82		Pv01	48825991	48829437	3446		-1.3	8.84	GO:0004722	GO:0016791	GO:0016311
485	PHAVU_001G227600g	S24-S0	12.26	25.98	-1.08	13.73	0.82		Pv01	48884154	48889757	5603		-1.08	13.73	GO:0005524	GO:0004674	GO:0004672	GO:0006468	GO:0016301	GO:0016310	GO:0000166	GO:0016740	GO:0008168	GO:0106310	GO:0004712
486	PHAVU_001G229500g	S24-S0	4.82	21.41	-2.15	16.59	0.89		Pv01	49041375	49045251	3876		-2.15	16.59	GO:0005524	GO:0006542	GO:0004356	GO:0003824	GO:0016874	GO:0000166	GO:0006807
487	PHAVU_001G229500g	S48-S0	6.37	21.41	-1.75	15.03	0.82		Pv01	49041375	49045251	3876		-1.75	15.03	GO:0005524	GO:0006542	GO:0004356	GO:0003824	GO:0016874	GO:0000166	GO:0006807
488	PHAVU_001G230800g	S24-S0	30.53	10.45	1.55	20.08	0.87		Pv01	49208369	49210769	2400		1.55	20.08	GO:0016020	GO:0005634	GO:0005886	GO:0009738
489	PHAVU_001G233400g	S24-S0	15.64	39.33	-1.33	23.69	0.86		Pv01	49472202	49477122	4920		-1.33	23.69	GO:0003755	GO:0016853	GO:0000413
490	PHAVU_001G233400g	S48-S0	14.83	39.33	-1.41	24.50	0.81		Pv01	49472202	49477122	4920		-1.41	24.5	GO:0003755	GO:0016853	GO:0000413
491	PHAVU_001G234300g	S24-S0	6317.21	2603.48	1.28	3713.74	0.88		Pv01	49528436	49531638	3202		1.28	3713.74	GO:0005524	GO:0016887	GO:0005524	GO:0000166	GO:0009507	GO:0009536	GO:0009570	GO:0016887	GO:0005524	GO:0016887
492	PHAVU_001G234300g	S48-S0	8693.13	2603.48	1.74	6089.65	0.88		Pv01	49528436	49531638	3202		1.74	6089.65	GO:0005524	GO:0016887	GO:0005524	GO:0000166	GO:0009507	GO:0009536	GO:0009570	GO:0016887	GO:0005524	GO:0016887
493	PHAVU_001G2347000g	S24-S0	0.75	8.39	-3.48	7.64	0.87		Pv01	49558583	49558789	206		-3.48	7.64	GO:0016491
494	PHAVU_001G234800g	S24-S0	2.19	33.83	-3.95	31.64	0.94		Pv01	49560384	49561374	990		-3.95	31.64	GO:0016491
495	PHAVU_001G234800g	S48-S0	1.52	33.83	-4.48	32.31	0.94		Pv01	49560384	49561374	990		-4.48	32.31	GO:0016491
496	PHAVU_001G234800g	R24-R0	2.33	21.59	-3.21	19.26	0.87		Pv01	49560384	49561374	990		-3.21	19.26	GO:0016491
497	PHAVU_001G234800g	R48-R0	2.19	21.59	-3.30	19.41	0.87		Pv01	49560384	49561374	990		-3.3	19.41	GO:0016491
498	PHAVU_001G235900g	S24-S0	59.17	235.81	-1.99	176.65	0.91		Pv01	49631826	49632740	914		-1.99	176.65	GO:0003735	GO:0006412	GO:0046872	GO:0005840	GO:0019843	GO:0003723	GO:0022626
499	PHAVU_001G235900g	S48-S0	61.57	235.81	-1.94	174.24	0.88		Pv01	49631826	49632740	914		-1.94	174.24	GO:0003735	GO:0006412	GO:0046872	GO:0005840	GO:0019843	GO:0003723	GO:0022626
500	PHAVU_001G235900g	R24-R0	47.85	184.81	-1.95	136.96	0.88		Pv01	49631826	49632740	914		-1.95	136.96	GO:0003735	GO:0006412	GO:0046872	GO:0005840	GO:0019843	GO:0003723	GO:0022626
501	PHAVU_001G236000g	S24-S0	8.05	42.86	-2.41	34.81	0.91		Pv01	49644995	49647503	2508		-2.41	34.81	GO:0046872	GO:0004722	GO:0016787	GO:0016791	GO:0016311	GO:0004721	GO:0006470	GO:0043169	GO:0106306	GO:0106307
502	PHAVU_001G236000g	S48-S0	6.82	42.86	-2.65	36.04	0.90		Pv01	49644995	49647503	2508		-2.65	36.04	GO:0046872	GO:0004722	GO:0016787	GO:0016791	GO:0016311	GO:0004721	GO:0006470	GO:0043169	GO:0106306	GO:0106307
503	PHAVU_001G236000g	R24-R0	8.83	47.06	-2.41	38.23	0.88		Pv01	49644995	49647503	2508		-2.41	38.23	GO:0046872	GO:0004722	GO:0016787	GO:0016791	GO:0016311	GO:0004721	GO:0006470	GO:0043169	GO:0106306	GO:0106307
504	PHAVU_001G236000g	R48-R0	6.62	47.06	-2.83	40.43	0.89		Pv01	49644995	49647503	2508		-2.83	40.43	GO:0046872	GO:0004722	GO:0016787	GO:0016791	GO:0016311	GO:0004721	GO:0006470	GO:0043169	GO:0106306	GO:0106307
505	PHAVU_001G236500g	S24-S0	1.57	11.25	-2.84	9.68	0.87		Pv01	49687849	49694764	6915		-2.84	9.68
506	PHAVU_001G236500g	R24-R0	1.75	15.19	-3.12	13.44	0.85		Pv01	49687849	49694764	6915		-3.12	13.44
507	PHAVU_001G238100g	S24-S0	49.16	122.35	-1.32	73.19	0.87		Pv01	49851248	49855978	4730		-1.32	73.19	GO:0004252	GO:0016787	GO:0008233	GO:0006508	GO:0008236
508	PHAVU_001G238100g	S48-S0	34.96	122.35	-1.81	87.39	0.87		Pv01	49851248	49855978	4730		-1.81	87.39	GO:0004252	GO:0016787	GO:0008233	GO:0006508	GO:0008236
509	PHAVU_001G238100g	R24-R0	36.46	116.34	-1.67	79.89	0.86		Pv01	49851248	49855978	4730		-1.67	79.89	GO:0004252	GO:0016787	GO:0008233	GO:0006508	GO:0008236
510	PHAVU_001G238100g	R48-R0	37.13	116.34	-1.65	79.21	0.84		Pv01	49851248	49855978	4730		-1.65	79.21	GO:0004252	GO:0016787	GO:0008233	GO:0006508	GO:0008236
511	PHAVU_001G239500g	S24-S0	9.83	21.62	-1.14	11.80	0.82		Pv01	49971690	49980001	8311		-1.14	11.8	GO:0016021	GO:0016020	GO:0016021	GO:0016020
512	PHAVU_001G239800g	S24-S0	27.88	53.00	-0.93	25.12	0.81		Pv01	49994446	49997516	3070		-0.93	25.12	GO:0048193	GO:0030008	GO:0005783	GO:0016192	GO:0005794	GO:0048193	GO:0030008	GO:0005783	GO:0016192	GO:0005794	GO:0048193	GO:0030008	GO:0005783	GO:0005794
513	PHAVU_001G240900g	S24-S0	28.35	62.70	-1.15	34.36	0.85		Pv01	50080666	50084935	4269		-1.15	34.36	GO:0005838	GO:0000502	GO:0006508	GO:0008237	GO:0070122	GO:0005515	GO:0140492
514	PHAVU_001G240900g	S48-S0	25.78	62.70	-1.28	36.92	0.81		Pv01	50080666	50084935	4269		-1.28	36.92	GO:0005838	GO:0000502	GO:0006508	GO:0008237	GO:0070122	GO:0005515	GO:0140492
515	PHAVU_001G241100g	S24-S0	8.39	29.57	-1.82	21.18	0.88		Pv01	50091050	50094894	3844		-1.82	21.18	GO:0003743	GO:0033290	GO:0005852	GO:0001731	GO:0016282	GO:0006446	GO:0006412	GO:0006413	GO:0005737	GO:0006508	GO:0031369	GO:0001732	GO:0002183	GO:0016020	GO:0005634	GO:0005829	GO:0008237	GO:0009793	GO:0009744	GO:0009846	GO:0070122	GO:0005515	GO:0140492
516	PHAVU_001G241100g	R24-R0	8.28	28.92	-1.81	20.65	0.83		Pv01	50091050	50094894	3844		-1.81	20.65	GO:0003743	GO:0033290	GO:0005852	GO:0001731	GO:0016282	GO:0006446	GO:0006412	GO:0006413	GO:0005737	GO:0006508	GO:0031369	GO:0001732	GO:0002183	GO:0016020	GO:0005634	GO:0005829	GO:0008237	GO:0009793	GO:0009744	GO:0009846	GO:0070122	GO:0005515	GO:0140492
517	PHAVU_001G242100g	S24-S0	224.96	35.00	2.68	189.96	0.93		Pv01	50163736	50165948	2212		2.68	189.96	GO:0016021	GO:0009522	GO:0009765	GO:0009523	GO:0009535	GO:0018298	GO:0016168	GO:0016020	GO:0015979	GO:0009507	GO:0009536	GO:0009579
518	PHAVU_001G242100g	S48-S0	269.33	35.00	2.94	234.33	0.93		Pv01	50163736	50165948	2212		2.94	234.33	GO:0016021	GO:0009522	GO:0009765	GO:0009523	GO:0009535	GO:0018298	GO:0016168	GO:0016020	GO:0015979	GO:0009507	GO:0009536	GO:0009579
519	PHAVU_001G242100g	R24-R0	155.22	31.01	2.32	124.21	0.90		Pv01	50163736	50165948	2212		2.32	124.21	GO:0016021	GO:0009522	GO:0009765	GO:0009523	GO:0009535	GO:0018298	GO:0016168	GO:0016020	GO:0015979	GO:0009507	GO:0009536	GO:0009579
520	PHAVU_001G242100g	R48-R0	310.66	31.01	3.32	279.65	0.93		Pv01	50163736	50165948	2212		3.32	279.65	GO:0016021	GO:0009522	GO:0009765	GO:0009523	GO:0009535	GO:0018298	GO:0016168	GO:0016020	GO:0015979	GO:0009507	GO:0009536	GO:0009579
521	PHAVU_001G243200g	S24-S0	11.33	3.97	1.51	7.36	0.82		Pv01	50266851	50273417	6566		1.51	7.36	GO:0004871	GO:0005622	GO:0004435	GO:0035556	GO:0016042	GO:0016020	GO:0016787	GO:0007165	GO:0006629	GO:0005886	GO:0008081
522	PHAVU_001G243300g	S24-S0	1.19	6.71	-2.49	5.52	0.82		Pv01	50275158	50280462	5304		-2.49	5.52	GO:0004871	GO:0005622	GO:0004435	GO:0035556	GO:0016042	GO:0016020	GO:0016787	GO:0007165	GO:0006629	GO:0005886	GO:0008081
523	PHAVU_001G244200g	S24-S0	44.12	199.77	-2.18	155.66	0.92		Pv01	50360818	50363438	2620		-2.18	155.66	GO:0015934	GO:0003735	GO:0006412	GO:0003723	GO:0005840	GO:0015934	GO:0003735	GO:0006412	GO:0003723	GO:0005840
524	PHAVU_001G244200g	S48-S0	59.86	199.77	-1.74	139.91	0.87		Pv01	50360818	50363438	2620		-1.74	139.91	GO:0015934	GO:0003735	GO:0006412	GO:0003723	GO:0005840	GO:0015934	GO:0003735	GO:0006412	GO:0003723	GO:0005840
525	PHAVU_001G244200g	R24-R0	35.49	137.54	-1.95	102.05	0.88		Pv01	50360818	50363438	2620		-1.95	102.05	GO:0015934	GO:0003735	GO:0006412	GO:0003723	GO:0005840	GO:0015934	GO:0003735	GO:0006412	GO:0003723	GO:0005840
526	PHAVU_001G245600g	S24-S0	6.10	15.86	-1.38	9.76	0.83		Pv01	50474458	50477082	2624		-1.38	9.76	GO:0003743	GO:0003676	GO:0003723	GO:0006412	GO:0006413
527	PHAVU_001G247100g	S48-S0	103.24	37.73	1.45	65.52	0.84		Pv01	50596545	50601849	5304		1.45	65.52	GO:0031969	GO:0043231
528	PHAVU_001G247900g	S24-S0	39.22	77.92	-0.99	38.70	0.83		Pv01	50646202	50649977	3775		-0.99	38.7	GO:0005622	GO:0006886	GO:0016020	GO:0015031	GO:0016192	GO:0005515	GO:0005622	GO:0006886	GO:0016020	GO:0015031	GO:0016192	GO:0005515
529	PHAVU_001G247900g	S48-S0	29.49	77.92	-1.40	48.43	0.83		Pv01	50646202	50649977	3775		-1.4	48.43	GO:0005622	GO:0006886	GO:0016020	GO:0015031	GO:0016192	GO:0005515	GO:0005622	GO:0006886	GO:0016020	GO:0015031	GO:0016192	GO:0005515
530	PHAVU_001G249500g	S24-S0	8.99	2.93	1.62	6.06	0.80		Pv01	50762671	50763316	645		1.62	6.06
531	PHAVU_001G250900g	S24-S0	49.05	104.03	-1.08	54.98	0.84		Pv01	50856796	50858190	1394		-1.08	54.98
532	PHAVU_001G252300g	S48-S0	11.30	38.97	-1.79	27.67	0.85		Pv01	50981934	50986742	4808		-1.79	27.67	GO:0016021	GO:0016020
533	PHAVU_001G252300g	R48-R0	10.02	38.47	-1.94	28.45	0.84		Pv01	50981934	50986742	4808		-1.94	28.45	GO:0016021	GO:0016020
534	PHAVU_001G254900g	S24-S0	17.42	2.31	2.91	15.11	0.90		Pv01	51184959	51185668	709		2.91	15.11
535	PHAVU_001G254900g	S48-S0	16.91	2.31	2.87	14.60	0.87		Pv01	51184959	51185668	709		2.87	14.6
536	PHAVU_001G254900g	R24-R0	14.79	3.26	2.18	11.53	0.81		Pv01	51184959	51185668	709		2.18	11.53
537	PHAVU_001G254900g	R48-R0	20.37	3.26	2.65	17.12	0.85		Pv01	51184959	51185668	709		2.65	17.12
538	PHAVU_001G255100g	S48-S0	53.83	21.77	1.31	32.06	0.81		Pv01	51188373	51188922	549		1.31	32.06
539	PHAVU_001G255700g	S24-S0	0.35	5.81	-4.07	5.47	0.85		Pv01	51228273	51235830	7557		-4.07	5.47	GO:0005634	GO:0030619	GO:0030620	GO:0006396
540	PHAVU_001G256500g	S24-S0	2.11	12.78	-2.60	10.67	0.88		Pv01	51286201	51290973	4772		-2.6	10.67	GO:0005622	GO:0030036	GO:0042273	GO:0000055	GO:0005634	GO:0015031	GO:0042254	GO:0005730
541	PHAVU_001G256700g	S24-S0	6.10	15.50	-1.35	9.41	0.82		Pv01	51302885	51307354	4469		-1.35	9.41	GO:0005524	GO:0051082	GO:0006457	GO:0005737	GO:0000166	GO:0016887	GO:0005829
542	PHAVU_001G256900g	S48-S0	2.98	12.80	-2.10	9.82	0.81		Pv01	51315890	51318232	2342		-2.1	9.82	GO:0046872	GO:0045490	GO:0030570	GO:0016829
543	PHAVU_001G256900g	R48-R0	2.47	14.32	-2.53	11.85	0.81		Pv01	51315890	51318232	2342		-2.53	11.85	GO:0046872	GO:0045490	GO:0030570	GO:0016829
544	PHAVU_001G257000g	S24-S0	48.42	25.52	0.92	22.90	0.81		Pv01	51325715	51331288	5573		0.92	22.9	GO:0016021	GO:0051205	GO:0016020	GO:0032977	GO:0090150
545	PHAVU_001G258200g	S24-S0	217.95	31.26	2.80	186.70	0.93		Pv01	51404241	51406283	2042		2.8	186.7	GO:0009408
546	PHAVU_001G258200g	S48-S0	246.78	31.26	2.98	215.53	0.93		Pv01	51404241	51406283	2042		2.98	215.53	GO:0009408
547	PHAVU_001G258200g	R24-R0	211.30	39.82	2.41	171.48	0.91		Pv01	51404241	51406283	2042		2.41	171.48	GO:0009408
548	PHAVU_001G258200g	R48-R0	223.11	39.82	2.49	183.29	0.90		Pv01	51404241	51406283	2042		2.49	183.29	GO:0009408
549	PHAVU_001G259000g	S24-S0	1.07	6.90	-2.69	5.83	0.83		Pv01	51460211	51463230	3019		-2.69	5.83	GO:0050661	GO:0051287	GO:0006006	GO:0016620	GO:0016491	GO:0000166	GO:0009536
550	PHAVU_001G260700g	S24-S0	13.41	4.96	1.43	8.45	0.82		Pv01	51574969	51575308	339		1.43	8.45
551	PHAVU_001G261000g	S24-S0	42.88	202.72	-2.24	159.84	0.92		Pv01	51588666	51590665	1999		-2.24	159.84	GO:0015934	GO:0003735	GO:0006412	GO:0005840
552	PHAVU_001G261000g	S48-S0	68.95	202.72	-1.56	133.77	0.85		Pv01	51588666	51590665	1999		-1.56	133.77	GO:0015934	GO:0003735	GO:0006412	GO:0005840
553	PHAVU_001G261000g	R24-R0	36.51	158.99	-2.12	122.48	0.90		Pv01	51588666	51590665	1999		-2.12	122.48	GO:0015934	GO:0003735	GO:0006412	GO:0005840
554	PHAVU_001G261100g	S24-S0	5.27	15.92	-1.59	10.65	0.85		Pv01	51592506	51596685	4179		-1.59	10.65
555	PHAVU_001G261100g	S48-S0	3.24	15.92	-2.30	12.68	0.84		Pv01	51592506	51596685	4179		-2.3	12.68
556	PHAVU_001G262000g	S24-S0	143.98	54.14	1.41	89.84	0.88		Pv01	51661028	51661321	293		1.41	89.84
557	PHAVU_001G262000g	S48-S0	172.98	54.14	1.68	118.84	0.86		Pv01	51661028	51661321	293		1.68	118.84
558	PHAVU_001G262000g	R48-R0	188.63	62.31	1.60	126.32	0.84		Pv01	51661028	51661321	293		1.6	126.32
559	PHAVU_001G263300g	S24-S0	47.95	22.53	1.09	25.42	0.84		Pv01	51731507	51733755	2248		1.09	25.42	GO:0016021	GO:0016020
560	PHAVU_001G263600g	S24-S0	19.23	38.81	-1.01	19.58	0.82		Pv01	51752741	51755670	2929		-1.01	19.58	GO:0016021	GO:0016020	GO:0016853
561	PHAVU_001G263600g	S48-S0	14.40	38.81	-1.43	24.41	0.81		Pv01	51752741	51755670	2929		-1.43	24.41	GO:0016021	GO:0016020	GO:0016853
562	PHAVU_001G264700g	S24-S0	10.30	26.33	-1.35	16.03	0.85		Pv01	51820783	51826988	6205		-1.35	16.03	GO:0008270	GO:0006886	GO:0006888	GO:0030127	GO:0016020	GO:0046872	GO:0015031	GO:0005737	GO:0005783	GO:0005789	GO:0031410	GO:0016192	GO:0090114	GO:0012507	GO:0000139
563	PHAVU_001G265300g	S24-S0	2.85	9.15	-1.68	6.30	0.81		Pv01	51852021	51853862	1841		-1.68	6.3	GO:0004553	GO:0071555	GO:0042546	GO:0048046	GO:0005618	GO:0010411	GO:0016762	GO:0016787	GO:0016740	GO:0005975	GO:0016798	GO:0008152	GO:0005576	GO:0006073
564	PHAVU_001G265300g	S48-S0	1.17	9.15	-2.97	7.98	0.82		Pv01	51852021	51853862	1841		-2.97	7.98	GO:0004553	GO:0071555	GO:0042546	GO:0048046	GO:0005618	GO:0010411	GO:0016762	GO:0016787	GO:0016740	GO:0005975	GO:0016798	GO:0008152	GO:0005576	GO:0006073
565	PHAVU_001G267100g	S24-S0	2.88	28.13	-3.29	25.25	0.92		Pv01	51956009	51958022	2013		-3.29	25.25	GO:0003723	GO:0003676
566	PHAVU_001G267100g	S48-S0	8.67	28.13	-1.70	19.45	0.83		Pv01	51956009	51958022	2013		-1.7	19.45	GO:0003723	GO:0003676
567	PHAVU_001G267100g	R24-R0	3.41	15.65	-2.20	12.24	0.82		Pv01	51956009	51958022	2013		-2.2	12.24	GO:0003723	GO:0003676
568	PHAVU_001G267200g	S24-S0	217.79	108.54	1.00	109.25	0.84		Pv01	51960663	51967607	6944		1	109.25	GO:0009704	GO:0071277	GO:0090333
569	PHAVU_001G268300g	S24-S0	1.83	7.26	-1.99	5.43	0.81		Pv01	52015410	52016576	1166		-1.99	5.43	GO:0005886	GO:0031225	GO:0110165
570	PHAVU_001G268900g	S24-S0	15.42	35.12	-1.19	19.70	0.84		Pv01	52045874	52048416	2542		-1.19	19.7	GO:0003723	GO:0003676
571	PHAVU_001G269000g	S24-S0	66.78	21.61	1.63	45.17	0.89		Pv01	52131442	52135890	4448		1.63	45.17
572	PHAVU_001G269000g	S48-S0	84.91	21.61	1.97	63.30	0.88		Pv01	52131442	52135890	4448		1.97	63.3
573	PHAVU_001G269000g	R24-R0	83.98	30.09	1.48	53.89	0.83		Pv01	52131442	52135890	4448		1.48	53.89
574	PHAVU_001G269000g	R48-R0	88.83	30.09	1.56	58.74	0.83		Pv01	52131442	52135890	4448		1.56	58.74
575	PHAVU_002G000300g	S24-S0	12.51	5.05	1.31	7.46	0.80		Pv02	16725	20029	3304		1.31	7.46	GO:0005622	GO:0006511	GO:0004843	GO:0016787	GO:0008233	GO:0006508	GO:0008234
576	PHAVU_002G000400g	S24-S0	25.14	7.33	1.78	17.81	0.88		Pv02	20441	23025	2584		1.78	17.81
577	PHAVU_002G000400g	R24-S24	11.05	25.14	-1.19	14.09	0.83		Pv02	20441	23025	2584		-1.19	14.09
578	PHAVU_002G002500g	S24-S0	41.79	76.93	-0.88	35.14	0.81		Pv02	236171	238563	2392		-0.88	35.14	GO:0016021	GO:0005956	GO:0019887	GO:0016020	GO:0050790	GO:0005956	GO:0019887	GO:0050790	GO:0005956	GO:0019887	GO:0050790
579	PHAVU_002G004500g	S24-S0	6.06	14.34	-1.24	8.28	0.81		Pv02	562169	562700	531		-1.24	8.28
580	PHAVU_002G008400g	S24-S0	143.36	74.02	0.95	69.34	0.82		Pv02	952941	954596	1655		0.95	69.34	GO:0016021	GO:0004553	GO:0071555	GO:0042546	GO:0048046	GO:0005618	GO:0010411	GO:0016762	GO:0016020	GO:0016787	GO:0016740	GO:0005975	GO:0016798	GO:0008152	GO:0005576	GO:0006073	GO:0009414
581	PHAVU_002G009400g	S24-S0	11.71	4.42	1.41	7.29	0.81		Pv02	1102516	1103784	1268		1.41	7.29	GO:0016021	GO:0016020
582	PHAVU_002G009500g	S24-S0	18.42	43.14	-1.23	24.72	0.85		Pv02	1115682	1120379	4697		-1.23	24.72
583	PHAVU_002G009500g	S48-S0	9.26	43.14	-2.22	33.88	0.88		Pv02	1115682	1120379	4697		-2.22	33.88
584	PHAVU_002G009500g	R24-R0	18.21	51.86	-1.51	33.65	0.82		Pv02	1115682	1120379	4697		-1.51	33.65
585	PHAVU_002G009500g	R48-R0	10.76	51.86	-2.27	41.10	0.87		Pv02	1115682	1120379	4697		-2.27	41.1
586	PHAVU_002G010400g	R48-R0	39.78	101.36	-1.35	61.57	0.80		Pv02	1194824	1197825	3001		-1.35	61.57	GO:0005622	GO:0005525	GO:0007264	GO:0000166	GO:0003924	GO:0015031
587	PHAVU_002G011200g	S24-S0	41.97	95.19	-1.18	53.22	0.86		Pv02	1259727	1260393	666		-1.18	53.22	GO:0015934	GO:0003735	GO:0006412	GO:0003723	GO:0005840	GO:0005829
588	PHAVU_002G011200g	R24-R0	28.85	71.92	-1.32	43.07	0.81		Pv02	1259727	1260393	666		-1.32	43.07	GO:0015934	GO:0003735	GO:0006412	GO:0003723	GO:0005840	GO:0005829
589	PHAVU_002G012500g	S24-S0	27.99	13.27	1.08	14.72	0.82		Pv02	1444236	1448030	3794		1.08	14.72	GO:0005515	GO:0016567	GO:0005515	GO:0005515	GO:0016567	GO:0005515
590	PHAVU_002G012600g	S24-S0	11.56	28.17	-1.28	16.61	0.84		Pv02	1457806	1462337	4531		-1.28	16.61	GO:0006396	GO:0004525	GO:0003723	GO:0090502	GO:0090501	GO:0016075
591	PHAVU_002G014100g	S24-S0	6.20	23.99	-1.95	17.79	0.88		Pv02	1595655	1597444	1789		-1.95	17.79	GO:0005886
592	PHAVU_002G014100g	S48-S0	6.33	23.99	-1.92	17.66	0.84		Pv02	1595655	1597444	1789		-1.92	17.66	GO:0005886
593	PHAVU_002G014100g	R24-R0	11.40	34.77	-1.61	23.38	0.82		Pv02	1595655	1597444	1789		-1.61	23.38	GO:0005886
594	PHAVU_002G014100g	R48-R0	11.80	34.77	-1.56	22.97	0.80		Pv02	1595655	1597444	1789		-1.56	22.97	GO:0005886
595	PHAVU_002G014500g	S24-S0	0.98	14.99	-3.93	14.01	0.91		Pv02	1645517	1647125	1608		-3.93	14.01
596	PHAVU_002G014500g	S48-S0	3.46	14.99	-2.11	11.52	0.83		Pv02	1645517	1647125	1608		-2.11	11.52
597	PHAVU_002G017700g	S24-S0	47.38	97.90	-1.05	50.53	0.84		Pv02	1948138	1951288	3150		-1.05	50.53	GO:0016021	GO:0005524	GO:0004674	GO:0004672	GO:0006468	GO:0016020	GO:0016301	GO:0016310	GO:0000166	GO:0016740
598	PHAVU_002G017700g	S48-S0	34.73	97.90	-1.50	63.17	0.84		Pv02	1948138	1951288	3150		-1.5	63.17	GO:0016021	GO:0005524	GO:0004674	GO:0004672	GO:0006468	GO:0016020	GO:0016301	GO:0016310	GO:0000166	GO:0016740
599	PHAVU_002G017700g	R48-R0	34.49	90.44	-1.39	55.95	0.81		Pv02	1948138	1951288	3150		-1.39	55.95	GO:0016021	GO:0005524	GO:0004674	GO:0004672	GO:0006468	GO:0016020	GO:0016301	GO:0016310	GO:0000166	GO:0016740
600	PHAVU_002G018200g	S24-S0	49.68	112.32	-1.18	62.64	0.86		Pv02	1998336	1999788	1452		-1.18	62.64	GO:0005576
601	PHAVU_002G018200g	S48-S0	19.21	112.32	-2.55	93.10	0.91		Pv02	1998336	1999788	1452		-2.55	93.1	GO:0005576
602	PHAVU_002G018200g	R24-R0	43.93	139.55	-1.67	95.62	0.86		Pv02	1998336	1999788	1452		-1.67	95.62	GO:0005576
603	PHAVU_002G018200g	R48-R0	18.43	139.55	-2.92	121.12	0.91		Pv02	1998336	1999788	1452		-2.92	121.12	GO:0005576
604	PHAVU_002G0184000g	S24-S0	14.43	72.58	-2.33	58.15	0.91		Pv02	2026396	2026831	435		-2.33	58.15	GO:0006629	GO:0004806
605	PHAVU_002G0184000g	S48-S0	8.05	72.58	-3.17	64.53	0.92		Pv02	2026396	2026831	435		-3.17	64.53	GO:0006629	GO:0004806
606	PHAVU_002G0184000g	R24-R0	10.22	73.06	-2.84	62.85	0.91		Pv02	2026396	2026831	435		-2.84	62.85	GO:0006629	GO:0004806
607	PHAVU_002G0184000g	R48-R0	7.84	73.06	-3.22	65.22	0.91		Pv02	2026396	2026831	435		-3.22	65.22	GO:0006629	GO:0004806
608	PHAVU_002G0184001g	S24-S0	4.81	21.54	-2.16	16.73	0.89		Pv02	2022096	2025468	3372		-2.16	16.73	GO:0016021	GO:0016787	GO:0006629	GO:0016020	GO:0004806
609	PHAVU_002G0184001g	S48-S0	4.46	21.54	-2.27	17.08	0.86		Pv02	2022096	2025468	3372		-2.27	17.08	GO:0016021	GO:0016787	GO:0006629	GO:0016020	GO:0004806
610	PHAVU_002G0184001g	R24-R0	2.99	21.58	-2.85	18.59	0.86		Pv02	2022096	2025468	3372		-2.85	18.59	GO:0016021	GO:0016787	GO:0006629	GO:0016020	GO:0004806
611	PHAVU_002G0184001g	R48-R0	3.43	21.58	-2.65	18.14	0.85		Pv02	2022096	2025468	3372		-2.65	18.14	GO:0016021	GO:0016787	GO:0006629	GO:0016020	GO:0004806
612	PHAVU_002G019400g	S24-S0	0.62	10.80	-4.12	10.18	0.90		Pv02	2137539	2138635	1096		-4.12	10.18
613	PHAVU_002G019400g	S48-S0	0.01	10.80	-11.08	10.79	0.91		Pv02	2137539	2138635	1096		-11.08	10.79
614	PHAVU_002G019400g	R24-R0	0.34	8.18	-4.59	7.84	0.83		Pv02	2137539	2138635	1096		-4.59	7.84
615	PHAVU_002G019400g	R48-R0	0.01	8.18	-10.68	8.17	0.86		Pv02	2137539	2138635	1096		-10.68	8.17
616	PHAVU_002G019900g	S24-S0	5.64	13.83	-1.29	8.19	0.81		Pv02	2189561	2194498	4937		-1.29	8.19	GO:0016021	GO:0008146	GO:0016020	GO:0016740	GO:0005737
617	PHAVU_002G020600g	S24-S0	12.27	61.88	-2.33	49.61	0.91		Pv02	2254422	2256020	1598		-2.33	49.61	GO:0016491
618	PHAVU_002G020600g	S48-S0	4.65	61.88	-3.74	57.23	0.93		Pv02	2254422	2256020	1598		-3.74	57.23	GO:0016491
619	PHAVU_002G020600g	R24-R0	9.10	70.75	-2.96	61.66	0.91		Pv02	2254422	2256020	1598		-2.96	61.66	GO:0016491
620	PHAVU_002G020600g	R48-R0	4.72	70.75	-3.91	66.03	0.93		Pv02	2254422	2256020	1598		-3.91	66.03	GO:0016491
621	PHAVU_002G021900g	S24-S0	2.68	11.71	-2.13	9.03	0.86		Pv02	2371024	2374505	3481		-2.13	9.03	GO:0016491	GO:0005507
622	PHAVU_002G021900g	S48-S0	1.89	11.71	-2.63	9.82	0.83		Pv02	2371024	2374505	3481		-2.63	9.82	GO:0016491	GO:0005507
623	PHAVU_002G022100g	S24-S0	6.13	15.29	-1.32	9.17	0.82		Pv02	2408866	2410730	1864		-1.32	9.17
624	PHAVU_002G023500g	S24-S0	95.41	35.92	1.41	59.50	0.88		Pv02	2504519	2506392	1873		1.41	59.5	GO:0005623	GO:0045454	GO:0015035	GO:0006662
625	PHAVU_002G023500g	S48-S0	111.70	35.92	1.64	75.78	0.86		Pv02	2504519	2506392	1873		1.64	75.78	GO:0005623	GO:0045454	GO:0015035	GO:0006662
626	PHAVU_002G023500g	R24-R0	93.24	35.12	1.41	58.12	0.82		Pv02	2504519	2506392	1873		1.41	58.12	GO:0005623	GO:0045454	GO:0015035	GO:0006662
627	PHAVU_002G023500g	R48-R0	101.17	35.12	1.53	66.05	0.83		Pv02	2504519	2506392	1873		1.53	66.05	GO:0005623	GO:0045454	GO:0015035	GO:0006662
628	PHAVU_002G023700g	S24-S0	19.72	53.27	-1.43	33.55	0.87		Pv02	2510496	2513652	3156		-1.43	33.55	GO:0005515	GO:0005634	GO:0005515
629	PHAVU_002G023700g	S48-S0	20.19	53.27	-1.40	33.08	0.82		Pv02	2510496	2513652	3156		-1.4	33.08	GO:0005515	GO:0005634	GO:0005515
630	PHAVU_002G024000g	S24-S0	2836.24	1360.96	1.06	1475.29	0.85		Pv02	2528657	2530267	1610		1.06	1475.29	GO:0016021	GO:0005509	GO:0015979	GO:0009654	GO:0019898	GO:0042549	GO:0009523	GO:0010207	GO:0010242
631	PHAVU_002G024000g	S48-S0	3082.98	1360.96	1.18	1722.03	0.81		Pv02	2528657	2530267	1610		1.18	1722.03	GO:0016021	GO:0005509	GO:0015979	GO:0009654	GO:0019898	GO:0042549	GO:0009523	GO:0010207	GO:0010242
632	PHAVU_002G024400g	S24-S0	13.34	30.67	-1.20	17.34	0.84		Pv02	2560827	2561727	900		-1.2	17.34
633	PHAVU_002G024400g	S48-S0	7.38	30.67	-2.05	23.29	0.86		Pv02	2560827	2561727	900		-2.05	23.29
634	PHAVU_002G024400g	R24-R0	6.26	21.52	-1.78	15.27	0.81		Pv02	2560827	2561727	900		-1.78	15.27
635	PHAVU_002G0267000g	S24-S0	25.02	54.10	-1.11	29.09	0.84		Pv02	2844494	2845422	928		-1.11	29.09	GO:0006351	GO:0003700	GO:0009742	GO:0006355
636	PHAVU_002G0268000g	S24-S0	17.56	37.12	-1.08	19.56	0.83		Pv02	2855324	2855783	459		-1.08	19.56	GO:0006351	GO:0003700	GO:0009742	GO:0006355
637	PHAVU_002G0268000g	R24-R0	12.93	37.18	-1.52	24.25	0.81		Pv02	2855324	2855783	459		-1.52	24.25	GO:0006351	GO:0003700	GO:0009742	GO:0006355
638	PHAVU_002G027700g	S24-S0	13.20	31.60	-1.26	18.40	0.85		Pv02	2930089	2933617	3528		-1.26	18.4	GO:0005524	GO:0004831	GO:0006418	GO:0016874	GO:0000166	GO:0006412	GO:0004812
639	PHAVU_002G030000g	S24-S0	458.75	156.45	1.55	302.30	0.89		Pv02	3121775	3121924	149		1.55	302.3
640	PHAVU_002G030000g	S48-S0	575.12	156.45	1.88	418.67	0.88		Pv02	3121775	3121924	149		1.88	418.67
641	PHAVU_002G030000g	R24-R0	595.16	212.08	1.49	383.07	0.85		Pv02	3121775	3121924	149		1.49	383.07
642	PHAVU_002G030000g	R48-R0	676.73	212.08	1.67	464.65	0.86		Pv02	3121775	3121924	149		1.67	464.65
643	PHAVU_002G030600g	S24-S0	7.91	17.76	-1.17	9.85	0.81		Pv02	3153306	3155531	2225		-1.17	9.85	GO:0005622	GO:0005525	GO:0007264	GO:0000166	GO:0003924
644	PHAVU_002G031200g	S24-S0	1.03	8.60	-3.07	7.58	0.86		Pv02	3211810	3217339	5529		-3.07	7.58	GO:0005524	GO:0000166	GO:0016887	GO:0005739	GO:0007005
645	PHAVU_002G031500g	R48-R0	13.51	39.12	-1.53	25.61	0.80		Pv02	3241253	3244349	3096		-1.53	25.61	GO:0005515	GO:0006355	GO:0005515
646	PHAVU_002G032900g	R48-R0	5.51	0.01	10.11	5.50	0.81		Pv02	3315744	3317348	1604		10.11	5.5	GO:0016491	GO:0009807
647	PHAVU_002G034400g	S24-S0	21.12	47.58	-1.17	26.47	0.85		Pv02	3455501	3458529	3028		-1.17	26.47	GO:0005634	GO:0005737	GO:0006396	GO:0003729	GO:0003676	GO:0003723	GO:0005730	GO:0010628	GO:0016604	GO:0035145
648	PHAVU_002G034500g	S24-S0	31.75	74.40	-1.23	42.66	0.86		Pv02	3463605	3466680	3075		-1.23	42.66	GO:0004418	GO:0018160	GO:0033014	GO:0016740	GO:0006779	GO:0006782
649	PHAVU_002G034500g	S48-S0	25.97	74.40	-1.52	48.43	0.84		Pv02	3463605	3466680	3075		-1.52	48.43	GO:0004418	GO:0018160	GO:0033014	GO:0016740	GO:0006779	GO:0006782
650	PHAVU_002G034700g	S24-S0	3.22	9.69	-1.59	6.47	0.81		Pv02	3478761	3481726	2965		-1.59	6.47	GO:0006396	GO:0000178	GO:0005634	GO:0005737	GO:0090305	GO:0004527
651	PHAVU_002G035300g	S24-S0	83.08	12.91	2.69	70.17	0.92		Pv02	3510849	3513317	2468		2.69	70.17
652	PHAVU_002G035300g	S48-S0	68.64	12.91	2.41	55.73	0.90		Pv02	3510849	3513317	2468		2.41	55.73
653	PHAVU_002G035300g	R24-R0	134.67	14.66	3.20	120.00	0.93		Pv02	3510849	3513317	2468		3.2	120
654	PHAVU_002G035300g	R48-R0	63.28	14.66	2.11	48.62	0.87		Pv02	3510849	3513317	2468		2.11	48.62
655	PHAVU_002G0354000g	S48-S0	19.35	6.49	1.58	12.86	0.80		Pv02	3515733	3519732	3999		1.58	12.86	GO:0003824	GO:0005975	GO:0006281	GO:0005634
656	PHAVU_002G035700g	S24-S0	4.06	11.52	-1.50	7.46	0.82		Pv02	3535657	3540257	4600		-1.5	7.46	GO:0003755	GO:0005730	GO:0005528	GO:0000412	GO:0016853	GO:0000413
657	PHAVU_002G036200g	S24-S0	3.82	10.46	-1.45	6.64	0.80		Pv02	3567997	3577091	9094		-1.45	6.64	GO:0006482	GO:0051723	GO:0003824	GO:0016787	GO:0052689
658	PHAVU_002G036700g	S24-S0	17.14	4.73	1.86	12.41	0.86		Pv02	3598993	3601894	2901		1.86	12.41
659	PHAVU_002G036700g	S48-S0	21.19	4.73	2.16	16.46	0.85		Pv02	3598993	3601894	2901		2.16	16.46
660	PHAVU_002G036700g	R24-R0	28.98	9.85	1.56	19.12	0.81		Pv02	3598993	3601894	2901		1.56	19.12
661	PHAVU_002G036900g	S24-S0	87.54	163.16	-0.90	75.63	0.82		Pv02	3606455	3610052	3597		-0.9	75.63
662	PHAVU_002G036900g	R24-R0	53.01	149.32	-1.49	96.32	0.84		Pv02	3606455	3610052	3597		-1.49	96.32
663	PHAVU_002G036900g	R48-R0	57.23	149.32	-1.38	92.09	0.81		Pv02	3606455	3610052	3597		-1.38	92.09
664	PHAVU_002G038600g	R48-R0	11.06	0.07	7.37	10.99	0.89		Pv02	3726784	3728413	1629		7.37	10.99	GO:0016747	GO:0009058	GO:0016740	GO:0016746	GO:0008152	GO:0009813	GO:0016210	GO:0102128
665	PHAVU_002G0388001g	S48-S0	8.56	0.64	3.75	7.92	0.84		Pv02	3739327	3739803	476		3.75	7.92	GO:0008152	GO:0003824	GO:0009058	GO:0016740	GO:0016746	GO:0016747	GO:0009813	GO:0016210	GO:0102128
666	PHAVU_002G0388001g	R48-R0	23.56	0.53	5.47	23.03	0.93		Pv02	3739327	3739803	476		5.47	23.03	GO:0008152	GO:0003824	GO:0009058	GO:0016740	GO:0016746	GO:0016747	GO:0009813	GO:0016210	GO:0102128
667	PHAVU_002G0390001g	R48-R0	15.38	0.05	8.22	15.33	0.92		Pv02	3756821	3757326	505		8.22	15.33	GO:0008152	GO:0003824	GO:0009058	GO:0016740	GO:0016746	GO:0016747	GO:0009813	GO:0016210	GO:0102128
668	PHAVU_002G039100g	R48-R0	8.09	0.07	6.89	8.02	0.86		Pv02	3765494	3767075	1581		6.89	8.02	GO:0016747	GO:0009058	GO:0016740	GO:0016746	GO:0008152	GO:0009813	GO:0016210	GO:0102128
669	PHAVU_002G0392000g	S48-S0	10.24	0.13	6.30	10.11	0.90		Pv02	3771797	3772252	455		6.3	10.11	GO:0008152	GO:0003824	GO:0009058	GO:0016740	GO:0016746	GO:0016747	GO:0009813	GO:0016210	GO:0102128
670	PHAVU_002G0392000g	R48-R0	25.99	0.02	10.12	25.96	0.95		Pv02	3771797	3772252	455		10.12	25.96	GO:0008152	GO:0003824	GO:0009058	GO:0016740	GO:0016746	GO:0016747	GO:0009813	GO:0016210	GO:0102128
671	PHAVU_002G039300g	R48-R0	7.96	0.01	10.64	7.96	0.86		Pv02	3775079	3776552	1473		10.64	7.96	GO:0016747	GO:0009058	GO:0016740	GO:0016746	GO:0008152	GO:0009813	GO:0016210	GO:0102128
672	PHAVU_002G040800g	S24-S0	15.78	6.05	1.38	9.73	0.83		Pv02	3887507	3902543	15036		1.38	9.73	GO:0046872	GO:0003824	GO:0005739	GO:0009793	GO:0009570	GO:0003729
673	PHAVU_002G040800g	S48-S0	23.51	6.05	1.96	17.46	0.84		Pv02	3887507	3902543	15036		1.96	17.46	GO:0046872	GO:0003824	GO:0005739	GO:0009793	GO:0009570	GO:0003729
674	PHAVU_002G042100g	S24-S0	19.66	48.57	-1.31	28.92	0.86		Pv02	4003983	4008866	4883		-1.31	28.92	GO:0016021	GO:0008289	GO:0016020	GO:0016021	GO:0008289	GO:0016020
675	PHAVU_002G042100g	S48-S0	15.85	48.57	-1.62	32.72	0.84		Pv02	4003983	4008866	4883		-1.62	32.72	GO:0016021	GO:0008289	GO:0016020	GO:0016021	GO:0008289	GO:0016020
676	PHAVU_002G043900g	S24-S0	3.04	17.98	-2.56	14.94	0.89		Pv02	4134780	4136337	1557		-2.56	14.94
677	PHAVU_002G043900g	S48-S0	5.44	17.98	-1.72	12.54	0.81		Pv02	4134780	4136337	1557		-1.72	12.54
678	PHAVU_002G044200g	S24-S0	81.08	404.42	-2.32	323.35	0.92		Pv02	4152751	4155111	2360		-2.32	323.35	GO:0003735	GO:0006412	GO:0022627	GO:0005840	GO:0005737
679	PHAVU_002G044200g	S48-S0	88.39	404.42	-2.19	316.03	0.90		Pv02	4152751	4155111	2360		-2.19	316.03	GO:0003735	GO:0006412	GO:0022627	GO:0005840	GO:0005737
680	PHAVU_002G044200g	R24-R0	61.78	267.77	-2.12	205.99	0.90		Pv02	4152751	4155111	2360		-2.12	205.99	GO:0003735	GO:0006412	GO:0022627	GO:0005840	GO:0005737
681	PHAVU_002G044200g	R48-R0	107.60	267.77	-1.32	160.17	0.80		Pv02	4152751	4155111	2360		-1.32	160.17	GO:0003735	GO:0006412	GO:0022627	GO:0005840	GO:0005737
682	PHAVU_002G047800g	S24-S0	4.37	11.20	-1.36	6.83	0.80		Pv02	4452705	4454924	2219		-1.36	6.83
683	PHAVU_002G048000g	S24-S0	18.38	71.31	-1.96	52.93	0.90		Pv02	4466141	4468111	1970		-1.96	52.93	GO:0003735	GO:0006412	GO:0005840
684	PHAVU_002G048000g	S48-S0	24.99	71.31	-1.51	46.32	0.84		Pv02	4466141	4468111	1970		-1.51	46.32	GO:0003735	GO:0006412	GO:0005840
685	PHAVU_002G048000g	R24-R0	17.46	51.33	-1.56	33.87	0.83		Pv02	4466141	4468111	1970		-1.56	33.87	GO:0003735	GO:0006412	GO:0005840
686	PHAVU_002G048800g	S24-S0	264.42	832.45	-1.65	568.04	0.90		Pv02	4560810	4562338	1528		-1.65	568.04	GO:0005515	GO:0003729	GO:0005515
687	PHAVU_002G048800g	S48-S0	263.78	832.45	-1.66	568.67	0.87		Pv02	4560810	4562338	1528		-1.66	568.67	GO:0005515	GO:0003729	GO:0005515
688	PHAVU_002G048800g	R24-R0	265.09	644.01	-1.28	378.92	0.82		Pv02	4560810	4562338	1528		-1.28	378.92	GO:0005515	GO:0003729	GO:0005515
689	PHAVU_002G049000g	S24-S0	28.25	1.18	4.59	27.07	0.95		Pv02	4577615	4583538	5923		4.59	27.07	GO:0046872	GO:0016491
690	PHAVU_002G049000g	S48-S0	27.00	1.18	4.52	25.83	0.93		Pv02	4577615	4583538	5923		4.52	25.83	GO:0046872	GO:0016491
691	PHAVU_002G049000g	R24-R0	33.00	1.37	4.59	31.63	0.93		Pv02	4577615	4583538	5923		4.59	31.63	GO:0046872	GO:0016491
692	PHAVU_002G049000g	R48-R0	40.64	1.37	4.89	39.27	0.94		Pv02	4577615	4583538	5923		4.89	39.27	GO:0046872	GO:0016491
693	PHAVU_002G049100g	S24-S0	14.14	1.39	3.35	12.75	0.90		Pv02	4586316	4590591	4275		3.35	12.75	GO:0016021	GO:0016020	GO:0016021	GO:0016020	GO:0016021	GO:0016020	GO:0016021	GO:0016020
694	PHAVU_002G049100g	S48-S0	13.45	1.39	3.28	12.07	0.86		Pv02	4586316	4590591	4275		3.28	12.07	GO:0016021	GO:0016020	GO:0016021	GO:0016020	GO:0016021	GO:0016020	GO:0016021	GO:0016020
695	PHAVU_002G049500g	R48-R0	11.59	1.62	2.84	9.97	0.81		Pv02	4617086	4620529	3443		2.84	9.97	GO:0016021	GO:0005524	GO:0004672	GO:0006468	GO:0016020	GO:0016301	GO:0016310	GO:0000166	GO:0016740	GO:0004674
696	PHAVU_002G049700g	S24-S0	9.38	19.90	-1.09	10.52	0.80		Pv02	4625148	4626860	1712		-1.09	10.52
697	PHAVU_002G049700g	S48-S0	5.31	19.90	-1.91	14.59	0.83		Pv02	4625148	4626860	1712		-1.91	14.59
698	PHAVU_002G049700g	R24-R0	5.18	24.91	-2.27	19.73	0.85		Pv02	4625148	4626860	1712		-2.27	19.73
699	PHAVU_002G049700g	R48-R0	4.65	24.91	-2.42	20.27	0.85		Pv02	4625148	4626860	1712		-2.42	20.27
700	PHAVU_002G050900g	S24-S0	6.77	17.88	-1.40	11.12	0.84		Pv02	4720388	4721129	741		-1.4	11.12
701	PHAVU_002G050900g	S48-S0	4.48	17.88	-2.00	13.40	0.83		Pv02	4720388	4721129	741		-2	13.4
702	PHAVU_002G051100g	S24-S0	4.97	47.02	-3.24	42.06	0.93		Pv02	4730838	4732471	1633		-3.24	42.06	GO:0003735	GO:0006412	GO:0003723	GO:0015935	GO:0005840	GO:0005829
703	PHAVU_002G051100g	S48-S0	8.42	47.02	-2.48	38.60	0.89		Pv02	4730838	4732471	1633		-2.48	38.6	GO:0003735	GO:0006412	GO:0003723	GO:0015935	GO:0005840	GO:0005829
704	PHAVU_002G051100g	R24-R0	3.95	26.74	-2.76	22.79	0.87		Pv02	4730838	4732471	1633		-2.76	22.79	GO:0003735	GO:0006412	GO:0003723	GO:0015935	GO:0005840	GO:0005829
705	PHAVU_002G051400g	S24-S0	10.41	21.34	-1.04	10.93	0.80		Pv02	4748849	4750188	1339		-1.04	10.93	GO:0005886
706	PHAVU_002G052200g	S24-S0	39.49	210.21	-2.41	170.72	0.92		Pv02	4800659	4801964	1305		-2.41	170.72	GO:0003735	GO:0006412	GO:0005840	GO:0008270	GO:0110165
707	PHAVU_002G052200g	S48-S0	55.18	210.21	-1.93	155.03	0.88		Pv02	4800659	4801964	1305		-1.93	155.03	GO:0003735	GO:0006412	GO:0005840	GO:0008270	GO:0110165
708	PHAVU_002G052200g	R24-R0	32.18	130.84	-2.02	98.67	0.89		Pv02	4800659	4801964	1305		-2.02	98.67	GO:0003735	GO:0006412	GO:0005840	GO:0008270	GO:0110165
709	PHAVU_002G052700g	S24-S0	48.82	129.09	-1.40	80.27	0.88		Pv02	4820531	4821625	1094		-1.4	80.27	GO:0005515
710	PHAVU_002G052700g	S48-S0	55.66	129.09	-1.21	73.43	0.80		Pv02	4820531	4821625	1094		-1.21	73.43	GO:0005515
711	PHAVU_002G052800g	S24-S0	8.48	23.74	-1.49	15.26	0.86		Pv02	4834843	4836296	1453		-1.49	15.26	GO:0005886
712	PHAVU_002G052800g	S48-S0	6.69	23.74	-1.83	17.05	0.83		Pv02	4834843	4836296	1453		-1.83	17.05	GO:0005886
713	PHAVU_002G052800g	R48-R0	5.50	21.03	-1.93	15.53	0.81		Pv02	4834843	4836296	1453		-1.93	15.53	GO:0005886
714	PHAVU_002G053100g	S24-S0	1.35	14.09	-3.39	12.74	0.90		Pv02	4849219	4849995	776		-3.39	12.74
715	PHAVU_002G053100g	S48-S0	1.02	14.09	-3.79	13.07	0.88		Pv02	4849219	4849995	776		-3.79	13.07
716	PHAVU_002G053100g	R24-R0	0.77	8.73	-3.50	7.96	0.81		Pv02	4849219	4849995	776		-3.5	7.96
717	PHAVU_002G053900g	S24-S0	28.90	55.68	-0.95	26.78	0.81		Pv02	4906063	4907978	1915		-0.95	26.78	GO:0005576	GO:0005576	GO:0005576
718	PHAVU_002G054700g	S24-S0	9.05	26.03	-1.52	16.98	0.86		Pv02	4977030	4980410	3380		-1.52	16.98	GO:0046872	GO:0006351	GO:0006355	GO:0005634	GO:0032041	GO:0016787	GO:0004407	GO:0016575	GO:0006325
719	PHAVU_002G054700g	S48-S0	7.74	26.03	-1.75	18.29	0.83		Pv02	4977030	4980410	3380		-1.75	18.29	GO:0046872	GO:0006351	GO:0006355	GO:0005634	GO:0032041	GO:0016787	GO:0004407	GO:0016575	GO:0006325
720	PHAVU_002G054900g	S24-S0	13.29	29.33	-1.14	16.04	0.83		Pv02	4990617	4996230	5613		-1.14	16.04	GO:0016021	GO:0016020	GO:0016021	GO:0016020	GO:0016021	GO:0016020	GO:0016021	GO:0016020
721	PHAVU_002G055000g	S24-S0	42.31	20.21	1.07	22.10	0.83		Pv02	4999335	5005539	6204		1.07	22.1
722	PHAVU_002G055100g	S24-S0	11.29	2.86	1.98	8.43	0.85		Pv02	5012305	5014171	1866		1.98	8.43
723	PHAVU_002G055100g	S48-S0	15.65	2.86	2.45	12.79	0.84		Pv02	5012305	5014171	1866		2.45	12.79
724	PHAVU_002G055500g	S24-S0	239.37	929.64	-1.96	690.27	0.91		Pv02	5535433	5535941	508		-1.96	690.27
725	PHAVU_002G055500g	S48-S0	263.87	929.64	-1.82	665.77	0.88		Pv02	5535433	5535941	508		-1.82	665.77
726	PHAVU_002G055500g	R24-R0	185.88	917.89	-2.30	732.02	0.91		Pv02	5535433	5535941	508		-2.3	732.02
727	PHAVU_002G055500g	R48-R0	311.30	917.89	-1.56	606.59	0.84		Pv02	5535433	5535941	508		-1.56	606.59
728	PHAVU_002G055700g	S24-S0	10.78	2.68	2.01	8.10	0.85		Pv02	5668036	5669347	1311		2.01	8.1	GO:0006351	GO:0005634	GO:0003677	GO:0003700	GO:0006355	GO:0009873
729	PHAVU_002G055700g	S48-S0	14.81	2.68	2.47	12.13	0.84		Pv02	5668036	5669347	1311		2.47	12.13	GO:0006351	GO:0005634	GO:0003677	GO:0003700	GO:0006355	GO:0009873
730	PHAVU_002G055700g	R48-R0	17.86	3.05	2.55	14.81	0.83		Pv02	5668036	5669347	1311		2.55	14.81	GO:0006351	GO:0005634	GO:0003677	GO:0003700	GO:0006355	GO:0009873
731	PHAVU_002G056200g	S24-S0	28.25	13.97	1.02	14.28	0.81		Pv02	5724569	5729146	4577		1.02	14.28	GO:0098599
732	PHAVU_002G056300g	R24-R0	9.23	44.97	-2.29	35.75	0.88		Pv02	5743459	5745432	1973		-2.29	35.75	GO:0005634	GO:0003700	GO:0043565	GO:0003677	GO:0006355	GO:0000981	GO:0006357
733	PHAVU_002G056300g	R48-R0	8.66	44.97	-2.38	36.32	0.87		Pv02	5743459	5745432	1973		-2.38	36.32	GO:0005634	GO:0003700	GO:0043565	GO:0003677	GO:0006355	GO:0000981	GO:0006357
734	PHAVU_002G057000g	S24-S0	33.70	207.11	-2.62	173.41	0.93		Pv02	5840769	5842878	2109		-2.62	173.41	GO:0003735	GO:0006412	GO:0005840	GO:0005829	GO:0003729
735	PHAVU_002G057000g	S48-S0	48.05	207.11	-2.11	159.06	0.90		Pv02	5840769	5842878	2109		-2.11	159.06	GO:0003735	GO:0006412	GO:0005840	GO:0005829	GO:0003729
736	PHAVU_002G057000g	R24-R0	26.23	137.23	-2.39	111.00	0.90		Pv02	5840769	5842878	2109		-2.39	111	GO:0003735	GO:0006412	GO:0005840	GO:0005829	GO:0003729
737	PHAVU_002G057500g	R48-R0	6.92	0.01	10.43	6.92	0.84		Pv02	5893704	5895921	2217		10.43	6.92	GO:0016021	GO:0005215	GO:0016020	GO:0055085	GO:0015267
738	PHAVU_002G060800g	S24-S0	15.44	77.48	-2.33	62.04	0.91		Pv02	6566281	6570087	3806		-2.33	62.04	GO:0005515	GO:0006457	GO:0051879	GO:0005515	GO:0030544	GO:0005515	GO:0006457	GO:0051879	GO:0005515	GO:0030544
739	PHAVU_002G060800g	S48-S0	26.10	77.48	-1.57	51.38	0.84		Pv02	6566281	6570087	3806		-1.57	51.38	GO:0005515	GO:0006457	GO:0051879	GO:0005515	GO:0030544	GO:0005515	GO:0006457	GO:0051879	GO:0005515	GO:0030544
740	PHAVU_002G060800g	R24-R0	15.01	58.24	-1.96	43.24	0.87		Pv02	6566281	6570087	3806		-1.96	43.24	GO:0005515	GO:0006457	GO:0051879	GO:0005515	GO:0030544	GO:0005515	GO:0006457	GO:0051879	GO:0005515	GO:0030544
741	PHAVU_002G062300g	S24-S0	0.01	5.68	-10.15	5.68	0.90		Pv02	6893896	6894066	170		-10.15	5.68
742	PHAVU_002G062300g	S48-S0	0.10	5.68	-5.78	5.58	0.84		Pv02	6893896	6894066	170		-5.78	5.58
743	PHAVU_002G062400g	S24-S0	15.74	32.40	-1.04	16.67	0.82		Pv02	6894572	6899095	4523		-1.04	16.67	GO:0016021	GO:0005789	GO:0016020
744	PHAVU_002G062400g	S48-S0	12.28	32.40	-1.40	20.12	0.80		Pv02	6894572	6899095	4523		-1.4	20.12	GO:0016021	GO:0005789	GO:0016020
745	PHAVU_002G063300g	S24-S0	11.04	49.30	-2.16	38.26	0.91		Pv02	7064036	7065261	1225		-2.16	38.26	GO:0003735	GO:0006412	GO:0005840
746	PHAVU_002G063300g	S48-S0	14.01	49.30	-1.82	35.29	0.86		Pv02	7064036	7065261	1225		-1.82	35.29	GO:0003735	GO:0006412	GO:0005840
747	PHAVU_002G063300g	R24-R0	8.02	42.91	-2.42	34.89	0.88		Pv02	7064036	7065261	1225		-2.42	34.89	GO:0003735	GO:0006412	GO:0005840
748	PHAVU_002G063900g	S24-S0	15.17	4.19	1.86	10.98	0.86		Pv02	7203777	7207149	3372		1.86	10.98	GO:0016021	GO:0005524	GO:0004672	GO:0006468	GO:0016020	GO:0016301	GO:0016310	GO:0000166	GO:0016740
749	PHAVU_002G063900g	S48-S0	19.47	4.19	2.22	15.28	0.85		Pv02	7203777	7207149	3372		2.22	15.28	GO:0016021	GO:0005524	GO:0004672	GO:0006468	GO:0016020	GO:0016301	GO:0016310	GO:0000166	GO:0016740
750	PHAVU_002G064000g	S24-S0	10.34	26.93	-1.38	16.59	0.85		Pv02	7207403	7211679	4276		-1.38	16.59	GO:0009507	GO:0042372	GO:0052624	GO:0008168	GO:0016740	GO:0032259	GO:0009536
751	PHAVU_002G064000g	S48-S0	9.04	26.93	-1.57	17.88	0.81		Pv02	7207403	7211679	4276		-1.57	17.88	GO:0009507	GO:0042372	GO:0052624	GO:0008168	GO:0016740	GO:0032259	GO:0009536
752	PHAVU_002G064800g	S24-S0	15.06	40.51	-1.43	25.46	0.87		Pv02	7406959	7409885	2926		-1.43	25.46	GO:0016021	GO:0005622	GO:0005525	GO:0007264	GO:0016020	GO:0000166
753	PHAVU_002G064800g	S48-S0	14.98	40.51	-1.44	25.53	0.82		Pv02	7406959	7409885	2926		-1.44	25.53	GO:0016021	GO:0005622	GO:0005525	GO:0007264	GO:0016020	GO:0000166
754	PHAVU_002G065000g	S24-S0	49.80	105.75	-1.09	55.95	0.85		Pv02	7435430	7436282	852		-1.09	55.95	GO:0003735	GO:0006412	GO:0005840	GO:0046872	GO:0005634	GO:0003729	GO:0005515	GO:0043229
755	PHAVU_002G065000g	R24-R0	31.98	82.11	-1.36	50.14	0.82		Pv02	7435430	7436282	852		-1.36	50.14	GO:0003735	GO:0006412	GO:0005840	GO:0046872	GO:0005634	GO:0003729	GO:0005515	GO:0043229
756	PHAVU_002G065200g	S24-S0	50.94	215.53	-2.08	164.59	0.91		Pv02	7450863	7451782	919		-2.08	164.59	GO:0003735	GO:0006412	GO:0005840	GO:0046872	GO:0005634	GO:0003729	GO:0005515	GO:0043229
757	PHAVU_002G065200g	S48-S0	65.59	215.53	-1.72	149.93	0.87		Pv02	7450863	7451782	919		-1.72	149.93	GO:0003735	GO:0006412	GO:0005840	GO:0046872	GO:0005634	GO:0003729	GO:0005515	GO:0043229
758	PHAVU_002G065200g	R24-R0	33.66	156.30	-2.22	122.64	0.90		Pv02	7450863	7451782	919		-2.22	122.64	GO:0003735	GO:0006412	GO:0005840	GO:0046872	GO:0005634	GO:0003729	GO:0005515	GO:0043229
759	PHAVU_002G067200g	S24-S0	13.09	29.58	-1.18	16.49	0.83		Pv02	8154166	8156347	2181		-1.18	16.49	GO:0005634	GO:0003700	GO:0043565	GO:0003677	GO:0006355	GO:0000981	GO:0006357
760	PHAVU_002G067200g	S48-S0	6.24	29.58	-2.24	23.34	0.87		Pv02	8154166	8156347	2181		-2.24	23.34	GO:0005634	GO:0003700	GO:0043565	GO:0003677	GO:0006355	GO:0000981	GO:0006357
761	PHAVU_002G067200g	R24-R0	12.11	35.17	-1.54	23.06	0.81		Pv02	8154166	8156347	2181		-1.54	23.06	GO:0005634	GO:0003700	GO:0043565	GO:0003677	GO:0006355	GO:0000981	GO:0006357
762	PHAVU_002G067200g	R48-R0	6.41	35.17	-2.46	28.76	0.87		Pv02	8154166	8156347	2181		-2.46	28.76	GO:0005634	GO:0003700	GO:0043565	GO:0003677	GO:0006355	GO:0000981	GO:0006357
763	PHAVU_002G068900g	S24-S0	13.37	33.73	-1.34	20.36	0.86		Pv02	8727072	8730802	3730		-1.34	20.36	GO:0005515	GO:0005515
764	PHAVU_002G068900g	S48-S0	12.10	33.73	-1.48	21.63	0.81		Pv02	8727072	8730802	3730		-1.48	21.63	GO:0005515	GO:0005515
765	PHAVU_002G070400g	S24-S0	13.03	26.95	-1.05	13.92	0.81		Pv02	9669003	9673009	4006		-1.05	13.92	GO:0003743	GO:0033290	GO:0005852	GO:0001731	GO:0016282	GO:0006446	GO:0005737	GO:0006412	GO:0006413	GO:0001732	GO:0002183	GO:0005515
766	PHAVU_002G070500g	S24-S0	86.46	194.36	-1.17	107.91	0.86		Pv02	9680534	9683453	2919		-1.17	107.91	GO:0005622	GO:0005525	GO:0007264	GO:0000166	GO:0003924
767	PHAVU_002G070500g	S48-S0	74.84	194.36	-1.38	119.52	0.83		Pv02	9680534	9683453	2919		-1.38	119.52	GO:0005622	GO:0005525	GO:0007264	GO:0000166	GO:0003924
768	PHAVU_002G071200g	S24-S0	56.93	14.45	1.98	42.48	0.90		Pv02	9739735	9750255	10520		1.98	42.48	GO:0008270	GO:0015976	GO:0004089	GO:0016829	GO:0008270	GO:0015976	GO:0004089	GO:0016829
769	PHAVU_002G071200g	S48-S0	98.13	14.45	2.76	83.69	0.92		Pv02	9739735	9750255	10520		2.76	83.69	GO:0008270	GO:0015976	GO:0004089	GO:0016829	GO:0008270	GO:0015976	GO:0004089	GO:0016829
770	PHAVU_002G071200g	R24-R0	84.02	20.20	2.06	63.81	0.88		Pv02	9739735	9750255	10520		2.06	63.81	GO:0008270	GO:0015976	GO:0004089	GO:0016829	GO:0008270	GO:0015976	GO:0004089	GO:0016829
771	PHAVU_002G071200g	R48-R0	91.92	20.20	2.19	71.72	0.88		Pv02	9739735	9750255	10520		2.19	71.72	GO:0008270	GO:0015976	GO:0004089	GO:0016829	GO:0008270	GO:0015976	GO:0004089	GO:0016829
772	PHAVU_002G071400g	S24-S0	32.21	67.10	-1.06	34.89	0.84		Pv02	9771267	9777407	6140		-1.06	34.89
773	PHAVU_002G071400g	S48-S0	27.77	67.10	-1.27	39.32	0.81		Pv02	9771267	9777407	6140		-1.27	39.32
774	PHAVU_002G071500g	S24-S0	10.98	22.50	-1.03	11.52	0.80		Pv02	9822329	9825223	2894		-1.03	11.52
775	PHAVU_002G071600g	S24-S0	2.05	7.76	-1.92	5.71	0.81		Pv02	9848411	9850594	2183		-1.92	5.71
776	PHAVU_002G072200g	S24-S0	8.29	18.64	-1.17	10.35	0.81		Pv02	10195965	10199040	3075		-1.17	10.35	GO:0016740	GO:0006596	GO:0003824	GO:0006595
777	PHAVU_002G072500g	S24-S0	11.95	24.23	-1.02	12.28	0.80		Pv02	10286665	10290125	3460		-1.02	12.28
778	PHAVU_002G072500g	S48-S0	7.39	24.23	-1.71	16.84	0.82		Pv02	10286665	10290125	3460		-1.71	16.84
779	PHAVU_002G072500g	R48-R0	7.35	25.32	-1.78	17.97	0.81		Pv02	10286665	10290125	3460		-1.78	17.97
780	PHAVU_002G073100g	R24-R0	31.33	10.78	1.54	20.55	0.81		Pv02	10517923	10520825	2902		1.54	20.55	GO:0016021	GO:0022857	GO:0016020	GO:0055085	GO:0016021	GO:0022857	GO:0016020	GO:0055085
781	PHAVU_002G074600g	S24-S0	4.06	16.35	-2.01	12.29	0.87		Pv02	10749460	10751879	2419		-2.01	12.29	GO:0005840	GO:0042254	GO:0022626
782	PHAVU_002G075400g	S24-S0	6.59	22.61	-1.78	16.02	0.87		Pv02	11018732	11023646	4914		-1.78	16.02	GO:0005515	GO:0005515	GO:0005515	GO:0005739	GO:0009941	GO:0005515
783	PHAVU_002G075400g	S48-S0	7.89	22.61	-1.52	14.72	0.80		Pv02	11018732	11023646	4914		-1.52	14.72	GO:0005515	GO:0005515	GO:0005515	GO:0005739	GO:0009941	GO:0005515
784	PHAVU_002G077400g	S24-S0	6.07	16.07	-1.41	10.01	0.83		Pv02	11455380	11457705	2325		-1.41	10.01	GO:0016757	GO:0016740
785	PHAVU_002G077400g	S48-S0	3.66	16.07	-2.13	12.41	0.83		Pv02	11455380	11457705	2325		-2.13	12.41	GO:0016757	GO:0016740
786	PHAVU_002G077600g	S24-S0	19.04	36.85	-0.95	17.81	0.80		Pv02	11488642	11495317	6675		-0.95	17.81	GO:0006086	GO:0004739	GO:0043231	GO:0016491	GO:0005737	GO:0006096	GO:0016624
787	PHAVU_002G078600g	S24-S0	92.09	49.96	0.88	42.14	0.81		Pv02	11747158	11749259	2101		0.88	42.14	GO:0006351	GO:0006355	GO:0005634	GO:0003677	GO:0008270	GO:0003676
788	PHAVU_002G079400g	S24-S0	11.88	24.94	-1.07	13.06	0.81		Pv02	11874672	11878409	3737		-1.07	13.06	GO:0046983	GO:0005634	GO:0006355
789	PHAVU_002G079400g	S48-S0	8.77	24.94	-1.51	16.16	0.81		Pv02	11874672	11878409	3737		-1.51	16.16	GO:0046983	GO:0005634	GO:0006355
790	PHAVU_002G080700g	S48-S0	2.61	11.76	-2.17	9.15	0.81		Pv02	12131153	12136554	5401		-2.17	9.15	GO:0016021	GO:0006486	GO:0016020	GO:0005783	GO:0005789
791	PHAVU_002G082000g	S24-S0	6.60	17.52	-1.41	10.93	0.84		Pv02	12471513	12472631	1118		-1.41	10.93	GO:0005829
792	PHAVU_002G083000g	S24-S0	17.42	62.66	-1.85	45.24	0.90		Pv02	12672223	12679731	7508		-1.85	45.24	GO:0005524	GO:0051082	GO:0006950	GO:0006457	GO:0000166	GO:0016887	GO:0042803	GO:0005739	GO:0009408	GO:0009651	GO:0005774	GO:0009414	GO:0009941	GO:0009570	GO:0045037	GO:0009704	GO:0010157
793	PHAVU_002G084300g	S24-S0	26.88	74.50	-1.47	47.62	0.88		Pv02	13145002	13145921	919		-1.47	47.62
794	PHAVU_002G084300g	R24-R0	24.28	66.68	-1.46	42.40	0.82		Pv02	13145002	13145921	919		-1.46	42.4
795	PHAVU_002G085100g	S24-S0	3.39	9.66	-1.51	6.27	0.80		Pv02	13274584	13278925	4341		-1.51	6.27	GO:0005524	GO:0005737	GO:0002161	GO:0004823	GO:0006429	GO:0016874	GO:0000166	GO:0006412	GO:0004812	GO:0006418	GO:0106074
796	PHAVU_002G085600g	S24-S0	40.56	262.27	-2.69	221.72	0.93		Pv02	13360053	13361734	1681		-2.69	221.72	GO:0003735	GO:0006412	GO:0005840
797	PHAVU_002G085600g	S48-S0	50.30	262.27	-2.38	211.97	0.91		Pv02	13360053	13361734	1681		-2.38	211.97	GO:0003735	GO:0006412	GO:0005840
798	PHAVU_002G085600g	R24-R0	33.64	165.66	-2.30	132.02	0.90		Pv02	13360053	13361734	1681		-2.3	132.02	GO:0003735	GO:0006412	GO:0005840
799	PHAVU_002G085600g	R48-R0	62.71	165.66	-1.40	102.95	0.81		Pv02	13360053	13361734	1681		-1.4	102.95	GO:0003735	GO:0006412	GO:0005840
800	PHAVU_002G086500g	S24-S0	4.52	11.88	-1.40	7.36	0.81		Pv02	13567121	13576289	9168		-1.4	7.36	GO:0015031
801	PHAVU_002G086700g	S24-S0	11.83	28.37	-1.26	16.55	0.84		Pv02	13728742	13731422	2680		-1.26	16.55	GO:0016021	GO:0016020
802	PHAVU_002G086700g	S48-S0	4.31	28.37	-2.72	24.06	0.89		Pv02	13728742	13731422	2680		-2.72	24.06	GO:0016021	GO:0016020
803	PHAVU_002G086700g	R48-R0	4.06	19.23	-2.24	15.17	0.82		Pv02	13728742	13731422	2680		-2.24	15.17	GO:0016021	GO:0016020
804	PHAVU_002G088400g	S24-S0	3.13	9.36	-1.58	6.24	0.81		Pv02	14290925	14292389	1464		-1.58	6.24	GO:0046983	GO:0005634	GO:0006355	GO:0040008
805	PHAVU_002G088400g	S48-S0	1.62	9.36	-2.53	7.74	0.81		Pv02	14290925	14292389	1464		-2.53	7.74	GO:0046983	GO:0005634	GO:0006355	GO:0040008
806	PHAVU_002G088600g	S24-S0	6.97	21.97	-1.66	15.00	0.86		Pv02	14549268	14551620	2352		-1.66	15	GO:0005634	GO:0003700	GO:0043565	GO:0003677	GO:0006355	GO:0000981	GO:0006357
807	PHAVU_002G088600g	S48-S0	4.41	21.97	-2.32	17.55	0.86		Pv02	14549268	14551620	2352		-2.32	17.55	GO:0005634	GO:0003700	GO:0043565	GO:0003677	GO:0006355	GO:0000981	GO:0006357
808	PHAVU_002G088700g	S24-S0	222.45	93.64	1.25	128.81	0.87		Pv02	14567479	14568297	818		1.25	128.81	GO:0016021	GO:0016020
809	PHAVU_002G088700g	S48-S0	227.05	93.64	1.28	133.41	0.82		Pv02	14567479	14568297	818		1.28	133.41	GO:0016021	GO:0016020
810	PHAVU_002G090100g	S48-S0	37.68	106.35	-1.50	68.66	0.84		Pv02	15249724	15252013	2289		-1.5	68.66
811	PHAVU_002G090100g	R48-R0	34.47	102.81	-1.58	68.34	0.83		Pv02	15249724	15252013	2289		-1.58	68.34
812	PHAVU_002G090600g	S24-S0	3549.50	17314.68	-2.29	13765.19	0.92		Pv02	15302194	15302307	113		-2.29	13765.2
813	PHAVU_002G090600g	S48-S0	4044.11	17314.68	-2.10	13270.57	0.90		Pv02	15302194	15302307	113		-2.1	13270.6
814	PHAVU_002G090600g	R24-R0	3388.62	16997.10	-2.33	13608.48	0.91		Pv02	15302194	15302307	113		-2.33	13608.5
815	PHAVU_002G090600g	R48-R0	4868.29	16997.10	-1.80	12128.81	0.87		Pv02	15302194	15302307	113		-1.8	12128.8
816	PHAVU_002G093000g	S24-S0	0.59	5.07	-3.12	4.49	0.81		Pv02	16761443	16762906	1463		-3.12	4.49	GO:0005634	GO:0005737
817	PHAVU_002G094000g	S24-S0	27.63	74.10	-1.42	46.47	0.88		Pv02	16930983	16935514	4531		-1.42	46.47	GO:0016021	GO:0055085	GO:0009734	GO:0016020	GO:0060918
818	PHAVU_002G094000g	S48-S0	21.32	74.10	-1.80	52.78	0.86		Pv02	16930983	16935514	4531		-1.8	52.78	GO:0016021	GO:0055085	GO:0009734	GO:0016020	GO:0060918
819	PHAVU_002G095400g	S24-S0	9.55	40.00	-2.07	30.46	0.90		Pv02	17351848	17352611	763		-2.07	30.46	GO:0006457	GO:0005737	GO:0005524	GO:0016887	GO:0005739
820	PHAVU_002G095400g	S48-S0	13.22	40.00	-1.60	26.78	0.83		Pv02	17351848	17352611	763		-1.6	26.78	GO:0006457	GO:0005737	GO:0005524	GO:0016887	GO:0005739
821	PHAVU_002G095400g	R24-R0	8.02	30.21	-1.91	22.19	0.84		Pv02	17351848	17352611	763		-1.91	22.19	GO:0006457	GO:0005737	GO:0005524	GO:0016887	GO:0005739
822	PHAVU_002G095900g	S48-S0	3.25	15.62	-2.26	12.37	0.84		Pv02	17549689	17550064	375		-2.26	12.37	GO:0016021	GO:0048731	GO:0016020
823	PHAVU_002G096000g	S24-S0	13.78	3.79	1.86	10.00	0.85		Pv02	17623496	17626857	3361		1.86	10	GO:0005975	GO:0016868	GO:0046872
824	PHAVU_002G096000g	S48-S0	21.25	3.79	2.49	17.47	0.86		Pv02	17623496	17626857	3361		2.49	17.47	GO:0005975	GO:0016868	GO:0046872
825	PHAVU_002G096000g	R24-R0	18.36	3.57	2.36	14.79	0.83		Pv02	17623496	17626857	3361		2.36	14.79	GO:0005975	GO:0016868	GO:0046872
826	PHAVU_002G096000g	R48-R0	24.81	3.57	2.80	21.24	0.86		Pv02	17623496	17626857	3361		2.8	21.24	GO:0005975	GO:0016868	GO:0046872
827	PHAVU_002G096500g	S24-S0	15.82	5.25	1.59	10.57	0.85		Pv02	18030456	18032191	1735		1.59	10.57	GO:0008152	GO:0016758	GO:0016740	GO:0016757	GO:0008194
828	PHAVU_002G096500g	S48-S0	26.35	5.25	2.33	21.10	0.87		Pv02	18030456	18032191	1735		2.33	21.1	GO:0008152	GO:0016758	GO:0016740	GO:0016757	GO:0008194
829	PHAVU_002G096500g	R48-R0	25.55	5.57	2.20	19.97	0.84		Pv02	18030456	18032191	1735		2.2	19.97	GO:0008152	GO:0016758	GO:0016740	GO:0016757	GO:0008194
830	PHAVU_002G097300g	S24-S0	50.47	16.93	1.58	33.54	0.88		Pv02	18705742	18708598	2856		1.58	33.54	GO:0032542	GO:0016491	GO:0000166	GO:0005524	GO:0098869	GO:0016209
831	PHAVU_002G097300g	S48-S0	44.47	16.93	1.39	27.54	0.81		Pv02	18705742	18708598	2856		1.39	27.54	GO:0032542	GO:0016491	GO:0000166	GO:0005524	GO:0098869	GO:0016209
832	PHAVU_002G097400g	S24-S0	7.15	26.91	-1.91	19.77	0.88		Pv02	18782250	18786419	4169		-1.91	19.77	GO:0006351	GO:0003677	GO:0046983	GO:0003899	GO:0005634
833	PHAVU_002G097400g	S48-S0	9.31	26.91	-1.53	17.60	0.81		Pv02	18782250	18786419	4169		-1.53	17.6	GO:0006351	GO:0003677	GO:0046983	GO:0003899	GO:0005634
834	PHAVU_002G098700g	S24-S0	32.30	76.52	-1.24	44.22	0.86		Pv02	19221783	19227464	5681		-1.24	44.22	GO:0046872	GO:0020037	GO:0009055	GO:0005506	GO:0022900
835	PHAVU_002G099400g	S24-S0	44.95	90.37	-1.01	45.42	0.83		Pv02	19490310	19495223	4913		-1.01	45.42	GO:0016021	GO:0016192	GO:0016020	GO:0043231
836	PHAVU_002G100000g	S24-S0	4.22	12.98	-1.62	8.76	0.84		Pv02	19661987	19664295	2308		-1.62	8.76
837	PHAVU_002G100000g	S48-S0	3.09	12.98	-2.07	9.89	0.81		Pv02	19661987	19664295	2308		-2.07	9.89
838	PHAVU_002G101000g	S24-S0	10.41	113.82	-3.45	103.41	0.94		Pv02	20092896	20101113	8217		-3.45	103.41	GO:0006355	GO:0003723	GO:0006353	GO:0031564
839	PHAVU_002G101000g	S48-S0	11.25	113.82	-3.34	102.57	0.93		Pv02	20092896	20101113	8217		-3.34	102.57	GO:0006355	GO:0003723	GO:0006353	GO:0031564
840	PHAVU_002G101000g	R24-R0	6.97	59.82	-3.10	52.86	0.91		Pv02	20092896	20101113	8217		-3.1	52.86	GO:0006355	GO:0003723	GO:0006353	GO:0031564
841	PHAVU_002G101000g	R48-R0	12.17	59.82	-2.30	47.65	0.88		Pv02	20092896	20101113	8217		-2.3	47.65	GO:0006355	GO:0003723	GO:0006353	GO:0031564
842	PHAVU_002G101900g	S24-S0	0.53	6.19	-3.55	5.66	0.84		Pv02	20323175	20336086	12911		-3.55	5.66	GO:0004066	GO:0006529
843	PHAVU_002G103100g	S24-S0	22.88	50.00	-1.13	27.12	0.84		Pv02	20824494	20828203	3709		-1.13	27.12	GO:0016021	GO:0016192	GO:0006886	GO:0005484	GO:0005794	GO:0016020	GO:0015031	GO:0005737	GO:0043231	GO:0012505
844	PHAVU_002G103100g	S48-S0	19.95	50.00	-1.33	30.05	0.81		Pv02	20824494	20828203	3709		-1.33	30.05	GO:0016021	GO:0016192	GO:0006886	GO:0005484	GO:0005794	GO:0016020	GO:0015031	GO:0005737	GO:0043231	GO:0012505
845	PHAVU_002G104200g	S48-S0	17.71	45.61	-1.37	27.90	0.81		Pv02	21023739	21031626	7887		-1.37	27.9	GO:0005509	GO:0016020	GO:0016042	GO:0004630	GO:0046470	GO:0070290	GO:0003824	GO:0016787	GO:0009409	GO:0009789	GO:0012501	GO:0046473	GO:0090333	GO:0090395
846	PHAVU_002G104200g	R48-R0	15.49	47.05	-1.60	31.56	0.82		Pv02	21023739	21031626	7887		-1.6	31.56	GO:0005509	GO:0016020	GO:0016042	GO:0004630	GO:0046470	GO:0070290	GO:0003824	GO:0016787	GO:0009409	GO:0009789	GO:0012501	GO:0046473	GO:0090333	GO:0090395
847	PHAVU_002G104900g	S24-S0	14.56	38.87	-1.42	24.31	0.87		Pv02	21090091	21093401	3310		-1.42	24.31	GO:0016021	GO:0005506	GO:0016705	GO:0031418	GO:0016020	GO:0016491	GO:0046872	GO:0051213
848	PHAVU_002G104900g	S48-S0	10.34	38.87	-1.91	28.53	0.86		Pv02	21090091	21093401	3310		-1.91	28.53	GO:0016021	GO:0005506	GO:0016705	GO:0031418	GO:0016020	GO:0016491	GO:0046872	GO:0051213
849	PHAVU_002G106200g	R48-R0	9.18	35.04	-1.93	25.86	0.84		Pv02	21369070	21375104	6034		-1.93	25.86	GO:0007166	GO:0007166	GO:0007166	GO:0007166
850	PHAVU_002G107800g	S24-S0	6.67	34.95	-2.39	28.29	0.90		Pv02	21799500	21801247	1747		-2.39	28.29	GO:0016021	GO:0016020
851	PHAVU_002G107800g	S48-S0	5.07	34.95	-2.79	29.88	0.90		Pv02	21799500	21801247	1747		-2.79	29.88	GO:0016021	GO:0016020
852	PHAVU_002G107800g	R24-R0	4.71	25.16	-2.42	20.46	0.86		Pv02	21799500	21801247	1747		-2.42	20.46	GO:0016021	GO:0016020
853	PHAVU_002G107800g	R48-R0	6.59	25.16	-1.93	18.57	0.82		Pv02	21799500	21801247	1747		-1.93	18.57	GO:0016021	GO:0016020
854	PHAVU_002G108000g	S24-S0	264.43	118.05	1.16	146.39	0.86		Pv02	21838334	21841242	2908		1.16	146.39	GO:0004324	GO:0016491	GO:0009507
855	PHAVU_002G108000g	S48-S0	305.88	118.05	1.37	187.84	0.83		Pv02	21838334	21841242	2908		1.37	187.84	GO:0004324	GO:0016491	GO:0009507
856	PHAVU_002G108600g	S24-S0	241.41	120.14	1.01	121.28	0.84		Pv02	21966015	21967589	1574		1.01	121.28
857	PHAVU_002G109700g	S24-S0	21.26	54.02	-1.35	32.76	0.87		Pv02	22344254	22345980	1726		-1.35	32.76	GO:0015934	GO:0003735	GO:0006412	GO:0003723	GO:0009507	GO:0005840
858	PHAVU_002G109700g	R24-R0	12.20	42.06	-1.79	29.86	0.84		Pv02	22344254	22345980	1726		-1.79	29.86	GO:0015934	GO:0003735	GO:0006412	GO:0003723	GO:0009507	GO:0005840
859	PHAVU_002G110000g	S24-S0	25.57	70.19	-1.46	44.62	0.88		Pv02	22385316	22387157	1841		-1.46	44.62	GO:0015934	GO:0003735	GO:0006412	GO:0003723	GO:0009507	GO:0005840
860	PHAVU_002G110000g	R24-R0	16.80	56.59	-1.75	39.79	0.85		Pv02	22385316	22387157	1841		-1.75	39.79	GO:0015934	GO:0003735	GO:0006412	GO:0003723	GO:0009507	GO:0005840
861	PHAVU_002G110300g	S24-S0	12.25	30.14	-1.30	17.89	0.85		Pv02	22446725	22448152	1427		-1.3	17.89	GO:0008446	GO:0019673	GO:0042350
862	PHAVU_002G110300g	S48-S0	10.87	30.14	-1.47	19.27	0.81		Pv02	22446725	22448152	1427		-1.47	19.27	GO:0008446	GO:0019673	GO:0042350
863	PHAVU_002G110800g	S24-S0	135.50	51.45	1.40	84.05	0.88		Pv02	22515063	22516076	1013		1.4	84.05	GO:0005634	GO:0003677	GO:0006334	GO:0000786	GO:0008168	GO:0005694	GO:0009414
864	PHAVU_002G110800g	S48-S0	153.52	51.45	1.58	102.07	0.86		Pv02	22515063	22516076	1013		1.58	102.07	GO:0005634	GO:0003677	GO:0006334	GO:0000786	GO:0008168	GO:0005694	GO:0009414
865	PHAVU_002G111300g	S24-S0	25.83	9.00	1.52	16.83	0.86		Pv02	22651130	22652347	1217		1.52	16.83	GO:0016829
866	PHAVU_002G111300g	R24-R0	35.50	8.57	2.05	26.93	0.86		Pv02	22651130	22652347	1217		2.05	26.93	GO:0016829
867	PHAVU_002G112600g	S24-S0	1173.05	324.26	1.86	848.80	0.91		Pv02	22944170	22946668	2498		1.86	848.8	GO:0004792
868	PHAVU_002G112600g	S48-S0	1067.75	324.26	1.72	743.49	0.87		Pv02	22944170	22946668	2498		1.72	743.49	GO:0004792
869	PHAVU_002G112600g	R24-R0	1056.37	397.37	1.41	659.00	0.84		Pv02	22944170	22946668	2498		1.41	659	GO:0004792
870	PHAVU_002G112700g	S24-S0	38.73	14.83	1.39	23.90	0.86		Pv02	22950865	22955507	4642		1.39	23.9	GO:0016021	GO:0016020	GO:0016491	GO:0048038
871	PHAVU_002G112700g	S48-S0	40.43	14.83	1.45	25.60	0.82		Pv02	22950865	22955507	4642		1.45	25.6	GO:0016021	GO:0016020	GO:0016491	GO:0048038
872	PHAVU_002G112800g	S24-S0	93.39	46.41	1.01	46.99	0.83		Pv02	22999654	23001537	1883		1.01	46.99
873	PHAVU_002G117200g	S48-S0	21.63	7.06	1.62	14.57	0.81		Pv02	23784564	23786440	1876		1.62	14.57	GO:0016021	GO:0016020	GO:0009734	GO:0055085	GO:0015293	GO:0006865
874	PHAVU_002G119300g	S24-S0	63.37	27.60	1.20	35.77	0.85		Pv02	24190929	24194977	4048		1.2	35.77	GO:0016021	GO:0055085	GO:0016020	GO:0009734	GO:0080162
875	PHAVU_002G120600g	S24-S0	102.58	55.49	0.89	47.09	0.81		Pv02	24398916	24401466	2550		0.89	47.09	GO:0046872	GO:0016702	GO:0051213	GO:0010287	GO:1901811
876	PHAVU_002G121400g	S24-S0	6.85	15.57	-1.19	8.73	0.81		Pv02	24591833	24593819	1986		-1.19	8.73	GO:0005515
877	PHAVU_002G124100g	S24-S0	148.82	12.21	3.61	136.61	0.94		Pv02	25026566	25027279	713		3.61	136.61
878	PHAVU_002G124100g	S48-S0	130.97	12.21	3.42	118.76	0.94		Pv02	25026566	25027279	713		3.42	118.76
879	PHAVU_002G124100g	R24-R0	146.24	9.20	3.99	137.04	0.94		Pv02	25026566	25027279	713		3.99	137.04
880	PHAVU_002G124100g	R48-R0	125.42	9.20	3.77	116.22	0.94		Pv02	25026566	25027279	713		3.77	116.22
881	PHAVU_002G124500g	S24-S0	15.08	6.00	1.33	9.08	0.82		Pv02	25082735	25088808	6073		1.33	9.08	GO:0016021	GO:0016020
882	PHAVU_002G124500g	S48-S0	21.98	6.00	1.87	15.98	0.83		Pv02	25082735	25088808	6073		1.87	15.98	GO:0016021	GO:0016020
883	PHAVU_002G126500g	S24-S0	32.71	82.57	-1.34	49.86	0.87		Pv02	25505057	25508481	3424		-1.34	49.86	GO:0005515	GO:0005515
884	PHAVU_002G126500g	S48-S0	31.22	82.57	-1.40	51.34	0.83		Pv02	25505057	25508481	3424		-1.4	51.34	GO:0005515	GO:0005515
885	PHAVU_002G126700g	S24-S0	4.48	16.74	-1.90	12.26	0.87		Pv02	25547769	25548947	1178		-1.9	12.26	GO:0005515	GO:0005515
886	PHAVU_002G127900g	S24-S0	52.63	188.76	-1.84	136.13	0.90		Pv02	25729322	25731579	2257		-1.84	136.13	GO:0003735	GO:0006412	GO:0005840
887	PHAVU_002G127900g	S48-S0	62.27	188.76	-1.60	126.49	0.86		Pv02	25729322	25731579	2257		-1.6	126.49	GO:0003735	GO:0006412	GO:0005840
888	PHAVU_002G127900g	R24-R0	40.78	149.38	-1.87	108.61	0.88		Pv02	25729322	25731579	2257		-1.87	108.61	GO:0003735	GO:0006412	GO:0005840
889	PHAVU_002G128900g	S24-S0	21.32	10.24	1.06	11.08	0.80		Pv02	25832994	25835559	2565		1.06	11.08	GO:0016021	GO:0016020	GO:0016021	GO:0016020
890	PHAVU_002G128900g	S48-S0	29.61	10.24	1.53	19.38	0.81		Pv02	25832994	25835559	2565		1.53	19.38	GO:0016021	GO:0016020	GO:0016021	GO:0016020
891	PHAVU_002G129100g	S24-S0	13.55	28.90	-1.09	15.35	0.82		Pv02	25871076	25875623	4547		-1.09	15.35	GO:0016021	GO:0008168	GO:0016020	GO:0016740	GO:0032259	GO:0005737	GO:0043231
892	PHAVU_002G129100g	S48-S0	6.86	28.90	-2.08	22.04	0.86		Pv02	25871076	25875623	4547		-2.08	22.04	GO:0016021	GO:0008168	GO:0016020	GO:0016740	GO:0032259	GO:0005737	GO:0043231
893	PHAVU_002G131400g	S24-S0	60.18	108.60	-0.85	48.42	0.80		Pv02	26241690	26246738	5048		-0.85	48.42	GO:0005524	GO:0004674	GO:0004672	GO:0006468	GO:0016301	GO:0016310	GO:0000166	GO:0016740
894	PHAVU_002G133100g	S24-S0	1743.76	502.90	1.79	1240.87	0.90		Pv02	26398284	26401539	3255		1.79	1240.87	GO:0005524	GO:0005975	GO:0008974	GO:0019253	GO:0016301	GO:0016310
895	PHAVU_002G133100g	S48-S0	1800.73	502.90	1.84	1297.84	0.88		Pv02	26398284	26401539	3255		1.84	1297.84	GO:0005524	GO:0005975	GO:0008974	GO:0019253	GO:0016301	GO:0016310
896	PHAVU_002G133100g	R24-R0	1875.59	574.26	1.71	1301.33	0.87		Pv02	26398284	26401539	3255		1.71	1301.33	GO:0005524	GO:0005975	GO:0008974	GO:0019253	GO:0016301	GO:0016310
897	PHAVU_002G133100g	R48-R0	1756.75	574.26	1.61	1182.48	0.85		Pv02	26398284	26401539	3255		1.61	1182.48	GO:0005524	GO:0005975	GO:0008974	GO:0019253	GO:0016301	GO:0016310
898	PHAVU_002G133200g	S24-S0	8.81	20.82	-1.24	12.01	0.83		Pv02	26405689	26413669	7980		-1.24	12.01	GO:0016021	GO:0015031	GO:0005886	GO:0030658	GO:0016020	GO:0031410	GO:0005739	GO:0005794	GO:0110165
899	PHAVU_002G133300g	S24-S0	2.19	9.73	-2.15	7.54	0.84		Pv02	26426093	26430510	4417		-2.15	7.54	GO:0005524	GO:0003676	GO:0004386	GO:0000166	GO:0016787	GO:0003724
900	PHAVU_002G133500g	S24-S0	64.33	118.61	-0.88	54.29	0.81		Pv02	26441499	26444505	3006		-0.88	54.29
901	PHAVU_002G135300g	S24-S0	29.76	15.11	0.98	14.65	0.80		Pv02	26708094	26712482	4388		0.98	14.65
902	PHAVU_002G136200g	S24-S0	25.28	8.37	1.59	16.91	0.87		Pv02	26829327	26832377	3050		1.59	16.91	GO:0004553	GO:0071555	GO:0042546	GO:0048046	GO:0005618	GO:0010411	GO:0016762	GO:0016787	GO:0016740	GO:0005975	GO:0016798	GO:0008152	GO:0005576	GO:0006073
903	PHAVU_002G136200g	S48-S0	28.87	8.37	1.79	20.50	0.84		Pv02	26829327	26832377	3050		1.79	20.5	GO:0004553	GO:0071555	GO:0042546	GO:0048046	GO:0005618	GO:0010411	GO:0016762	GO:0016787	GO:0016740	GO:0005975	GO:0016798	GO:0008152	GO:0005576	GO:0006073
904	PHAVU_002G136200g	R48-R0	28.35	7.27	1.96	21.08	0.83		Pv02	26829327	26832377	3050		1.96	21.08	GO:0004553	GO:0071555	GO:0042546	GO:0048046	GO:0005618	GO:0010411	GO:0016762	GO:0016787	GO:0016740	GO:0005975	GO:0016798	GO:0008152	GO:0005576	GO:0006073
905	PHAVU_002G136700g	S24-S0	11.50	33.20	-1.53	21.70	0.87		Pv02	26916135	26919381	3246		-1.53	21.7	GO:0016021	GO:0006486	GO:0004579	GO:0008250	GO:0016020	GO:0005783	GO:0005789
906	PHAVU_002G136700g	S48-S0	11.55	33.20	-1.52	21.65	0.82		Pv02	26916135	26919381	3246		-1.52	21.65	GO:0016021	GO:0006486	GO:0004579	GO:0008250	GO:0016020	GO:0005783	GO:0005789
907	PHAVU_002G136800g	S24-S0	76.07	38.92	0.97	37.15	0.82		Pv02	26919738	26924075	4337		0.97	37.15
908	PHAVU_002G136800g	R24-R0	78.42	31.98	1.29	46.44	0.80		Pv02	26919738	26924075	4337		1.29	46.44
909	PHAVU_002G136800g	R48-R0	83.84	31.98	1.39	51.85	0.80		Pv02	26919738	26924075	4337		1.39	51.85
910	PHAVU_002G137800g	S24-S0	103.56	33.21	1.64	70.35	0.89		Pv02	27083129	27087794	4665		1.64	70.35
911	PHAVU_002G137800g	S48-S0	134.02	33.21	2.01	100.81	0.89		Pv02	27083129	27087794	4665		2.01	100.81
912	PHAVU_002G137800g	R24-R0	107.69	37.23	1.53	70.46	0.84		Pv02	27083129	27087794	4665		1.53	70.46
913	PHAVU_002G137800g	R48-R0	127.33	37.23	1.77	90.10	0.86		Pv02	27083129	27087794	4665		1.77	90.1
914	PHAVU_002G1389001g	S24-S0	11.63	24.03	-1.05	12.40	0.81		Pv02	27187062	27195277	8215		-1.05	12.4	GO:0016021	GO:0005215	GO:0016020	GO:0055085
915	PHAVU_002G139200g	R24-R0	21.93	60.90	-1.47	38.97	0.82		Pv02	27244264	27250517	6253		-1.47	38.97	GO:0005524	GO:0006094	GO:0004612	GO:0000166	GO:0016829	GO:0004611	GO:0017076
916	PHAVU_002G140400g	S24-S0	14.58	30.02	-1.04	15.44	0.82		Pv02	27440368	27444356	3988		-1.04	15.44	GO:0003723	GO:0003676	GO:0009579	GO:0003729	GO:0009570
917	PHAVU_002G140800g	S24-S0	1307.44	522.00	1.32	785.44	0.88		Pv02	27558800	27560400	1600		1.32	785.44	GO:0015979	GO:0009522	GO:0016168	GO:0016020	GO:0016021	GO:0009507	GO:0009536	GO:0009535	GO:0009579
918	PHAVU_002G140800g	R24-R0	1232.42	530.62	1.22	701.80	0.81		Pv02	27558800	27560400	1600		1.22	701.8	GO:0015979	GO:0009522	GO:0016168	GO:0016020	GO:0016021	GO:0009507	GO:0009536	GO:0009535	GO:0009579
919	PHAVU_002G141900g	R24-S24	30.97	61.69	-0.99	30.72	0.82		Pv02	27657845	27658201	356		-0.99	30.72
920	PHAVU_002G143500g	S24-S0	8.47	28.48	-1.75	20.02	0.88		Pv02	27938648	27939456	808		-1.75	20.02	GO:0007015	GO:0032403	GO:0031209	GO:0005737	GO:0005856	GO:0044877
921	PHAVU_002G143500g	S48-S0	8.31	28.48	-1.78	20.17	0.84		Pv02	27938648	27939456	808		-1.78	20.17	GO:0007015	GO:0032403	GO:0031209	GO:0005737	GO:0005856	GO:0044877
922	PHAVU_002G143700g	S48-S0	9.84	30.64	-1.64	20.79	0.83		Pv02	27967172	27968479	1307		-1.64	20.79
923	PHAVU_002G143700g	R48-R0	10.09	35.20	-1.80	25.11	0.83		Pv02	27967172	27968479	1307		-1.8	25.11
924	PHAVU_002G148500g	S24-S0	9.95	28.07	-1.50	18.12	0.86		Pv02	28732059	28734648	2589		-1.5	18.12	GO:0016021	GO:0009579	GO:0016020	GO:0009535
925	PHAVU_002G149000g	S24-S0	4.92	13.10	-1.41	8.18	0.82		Pv02	28836278	28838828	2550		-1.41	8.18
926	PHAVU_002G149200g	S24-S0	227.26	408.13	-0.84	180.87	0.81		Pv02	28871926	28873274	1348		-0.84	180.87
927	PHAVU_002G149200g	S48-S0	137.97	408.13	-1.56	270.15	0.86		Pv02	28871926	28873274	1348		-1.56	270.15
928	PHAVU_002G149200g	R24-R0	188.74	449.78	-1.25	261.05	0.81		Pv02	28871926	28873274	1348		-1.25	261.05
929	PHAVU_002G149200g	R48-R0	154.48	449.78	-1.54	295.30	0.84		Pv02	28871926	28873274	1348		-1.54	295.3
930	PHAVU_002G149800g	S24-S0	164.21	29.68	2.47	134.54	0.92		Pv02	29029843	29032323	2480		2.47	134.54	GO:0005515	GO:0005515
931	PHAVU_002G149800g	S48-S0	172.61	29.68	2.54	142.93	0.91		Pv02	29029843	29032323	2480		2.54	142.93	GO:0005515	GO:0005515
932	PHAVU_002G149800g	R0-S0	108.64	29.68	1.87	78.97	0.87		Pv02	29029843	29032323	2480		1.87	78.97	GO:0005515	GO:0005515
933	PHAVU_002G150100g	S24-S0	64.49	185.19	-1.52	120.71	0.89		Pv02	29059660	29060373	713		-1.52	120.71	GO:0015934	GO:0003735	GO:0006412	GO:0005840	GO:0005737	GO:0003729
934	PHAVU_002G150100g	S48-S0	73.35	185.19	-1.34	111.84	0.83		Pv02	29059660	29060373	713		-1.34	111.84	GO:0015934	GO:0003735	GO:0006412	GO:0005840	GO:0005737	GO:0003729
935	PHAVU_002G150100g	R24-R0	43.73	146.70	-1.75	102.97	0.87		Pv02	29059660	29060373	713		-1.75	102.97	GO:0015934	GO:0003735	GO:0006412	GO:0005840	GO:0005737	GO:0003729
936	PHAVU_002G150800g	S24-S0	486.53	218.07	1.16	268.47	0.86		Pv02	29130775	29138497	7722		1.16	268.47	GO:0003824	GO:0030170	GO:0009058	GO:0008483
937	PHAVU_002G150800g	S48-S0	538.04	218.07	1.30	319.97	0.82		Pv02	29130775	29138497	7722		1.3	319.97	GO:0003824	GO:0030170	GO:0009058	GO:0008483
938	PHAVU_002G150800g	R24-R0	509.54	217.22	1.23	292.31	0.81		Pv02	29130775	29138497	7722		1.23	292.31	GO:0003824	GO:0030170	GO:0009058	GO:0008483
939	PHAVU_002G152200g	S24-S0	46.14	22.63	1.03	23.51	0.83		Pv02	29319064	29322815	3751		1.03	23.51	GO:0016021	GO:0003824	GO:0030170	GO:0009058	GO:0016020
940	PHAVU_002G155300g	S24-S0	2.27	11.42	-2.33	9.16	0.86		Pv02	29686274	29687420	1146		-2.33	9.16	GO:0005634	GO:0003700	GO:0043565	GO:0003677	GO:0008168	GO:0006355
941	PHAVU_002G155300g	R24-R0	2.27	15.35	-2.76	13.09	0.84		Pv02	29686274	29687420	1146		-2.76	13.09	GO:0005634	GO:0003700	GO:0043565	GO:0003677	GO:0008168	GO:0006355
942	PHAVU_002G155500g	R48-R0	91.55	22.81	2.00	68.74	0.87		Pv02	29701039	29702099	1060		2	68.74	GO:0050832
943	PHAVU_002G155500g	R0-S0	22.81	64.09	-1.49	41.28	0.82		Pv02	29701039	29702099	1060		-1.49	41.28	GO:0050832
944	PHAVU_002G155500g	R24-S24	18.50	52.12	-1.49	33.62	0.88		Pv02	29701039	29702099	1060		-1.49	33.62	GO:0050832
945	PHAVU_002G156500g	S24-S0	33.61	11.89	1.50	21.73	0.87		Pv02	29834369	29839365	4996		1.5	21.73	GO:0016021	GO:0016020	GO:0009734	GO:0055085	GO:0015293	GO:0006865
946	PHAVU_002G157300g	S24-S0	13.54	34.19	-1.34	20.65	0.86		Pv02	29904941	29909275	4334		-1.34	20.65	GO:0003677	GO:0005634	GO:0003680
947	PHAVU_002G157600g	S24-S0	1.65	13.61	-3.05	11.96	0.89		Pv02	29941014	29944925	3911		-3.05	11.96	GO:0006750	GO:0004357	GO:0003824	GO:0016874	GO:0000166	GO:0005524	GO:0009507	GO:0042398
948	PHAVU_002G157600g	S48-S0	1.40	13.61	-3.28	12.20	0.86		Pv02	29941014	29944925	3911		-3.28	12.2	GO:0006750	GO:0004357	GO:0003824	GO:0016874	GO:0000166	GO:0005524	GO:0009507	GO:0042398
949	PHAVU_002G158700g	S24-S0	35.13	13.59	1.37	21.55	0.86		Pv02	30051111	30053204	2093		1.37	21.55	GO:0016021	GO:0016020
950	PHAVU_002G158700g	S48-S0	44.77	13.59	1.72	31.19	0.85		Pv02	30051111	30053204	2093		1.72	31.19	GO:0016021	GO:0016020
951	PHAVU_002G158700g	R24-R0	45.10	14.75	1.61	30.34	0.83		Pv02	30051111	30053204	2093		1.61	30.34	GO:0016021	GO:0016020
952	PHAVU_002G158700g	R48-R0	49.80	14.75	1.76	35.04	0.84		Pv02	30051111	30053204	2093		1.76	35.04	GO:0016021	GO:0016020
953	PHAVU_002G158900g	S24-S0	124.09	44.82	1.47	79.27	0.88		Pv02	30078036	30079923	1887		1.47	79.27	GO:0008152	GO:0003824
954	PHAVU_002G158900g	S48-S0	119.07	44.82	1.41	74.25	0.83		Pv02	30078036	30079923	1887		1.41	74.25	GO:0008152	GO:0003824
955	PHAVU_002G159600g	S24-S0	17.65	64.32	-1.87	46.67	0.90		Pv02	30148698	30151207	2509		-1.87	46.67
956	PHAVU_002G159600g	S48-S0	22.84	64.32	-1.49	41.47	0.83		Pv02	30148698	30151207	2509		-1.49	41.47
957	PHAVU_002G159600g	R24-R0	14.10	40.51	-1.52	26.42	0.82		Pv02	30148698	30151207	2509		-1.52	26.42
958	PHAVU_002G159900g	S24-S0	74.92	41.34	0.86	33.58	0.80		Pv02	30193398	30195748	2350		0.86	33.58	GO:0016114	GO:0008685	GO:0046872	GO:0016829	GO:0008299	GO:0015995	GO:0016117	GO:0009570	GO:0019288
959	PHAVU_002G160300g	S24-S0	49.19	110.17	-1.16	60.99	0.85		Pv02	30216226	30220402	4176		-1.16	60.99	GO:0005515	GO:0051087	GO:0050896	GO:0005515
960	PHAVU_002G160300g	R24-R0	41.64	104.01	-1.32	62.37	0.81		Pv02	30216226	30220402	4176		-1.32	62.37	GO:0005515	GO:0051087	GO:0050896	GO:0005515
961	PHAVU_002G160600g	S24-S0	0.70	6.16	-3.15	5.47	0.83		Pv02	30243319	30244462	1143		-3.15	5.47
962	PHAVU_002G161800g	S24-S0	1.71	7.77	-2.19	6.07	0.83		Pv02	30377292	30378527	1235		-2.19	6.07
963	PHAVU_002G162600g	S48-S0	13.31	51.58	-1.95	38.27	0.87		Pv02	30443688	30444622	934		-1.95	38.27	GO:0016021	GO:0016020
964	PHAVU_002G162600g	R48-R0	12.88	52.34	-2.02	39.46	0.86		Pv02	30443688	30444622	934		-2.02	39.46	GO:0016021	GO:0016020
965	PHAVU_002G163300g	S24-S0	2.68	8.56	-1.68	5.88	0.80		Pv02	30509786	30512686	2900		-1.68	5.88	GO:0005515	GO:0015031	GO:0005198	GO:1904263	GO:0005515	GO:0005635
966	PHAVU_002G163700g	S24-S0	0.45	6.75	-3.91	6.30	0.86		Pv02	30545248	30546790	1542		-3.91	6.3	GO:0006351	GO:0005634	GO:0003677	GO:0003700	GO:0006355
967	PHAVU_002G163700g	S48-S0	0.45	6.75	-3.90	6.29	0.82		Pv02	30545248	30546790	1542		-3.9	6.29	GO:0006351	GO:0005634	GO:0003677	GO:0003700	GO:0006355
968	PHAVU_002G165000g	S24-S0	1.47	9.97	-2.77	8.51	0.87		Pv02	30654689	30655602	913		-2.77	8.51	GO:0016021	GO:0016020
969	PHAVU_002G165000g	S48-S0	0.94	9.97	-3.41	9.03	0.84		Pv02	30654689	30655602	913		-3.41	9.03	GO:0016021	GO:0016020
970	PHAVU_002G165700g	S24-S0	1.76	8.74	-2.31	6.98	0.84		Pv02	30754944	30759298	4354		-2.31	6.98	GO:0005524	GO:0000166	GO:0016887
971	PHAVU_002G165700g	S48-S0	0.96	8.74	-3.18	7.77	0.82		Pv02	30754944	30759298	4354		-3.18	7.77	GO:0005524	GO:0000166	GO:0016887
972	PHAVU_002G1672001g	S24-S0	10.50	22.95	-1.13	12.45	0.82		Pv02	30939319	30942460	3141		-1.13	12.45	GO:0005975	GO:0004553	GO:0030246	GO:0016787	GO:0016798	GO:0008152	GO:0048046
973	PHAVU_002G168000g	S24-S0	2170.31	197.24	3.46	1973.07	0.94		Pv02	31069121	31069705	584		3.46	1973.07	GO:0009408	GO:0010115
974	PHAVU_002G168000g	S48-S0	1339.75	197.24	2.76	1142.52	0.93		Pv02	31069121	31069705	584		2.76	1142.52	GO:0009408	GO:0010115
975	PHAVU_002G168000g	R24-R0	2368.88	236.68	3.32	2132.20	0.94		Pv02	31069121	31069705	584		3.32	2132.2	GO:0009408	GO:0010115
976	PHAVU_002G168000g	R48-R0	1822.23	236.68	2.94	1585.55	0.92		Pv02	31069121	31069705	584		2.94	1585.55	GO:0009408	GO:0010115
977	PHAVU_002G171200g	S24-S0	127.45	385.36	-1.60	257.91	0.89		Pv02	31774308	31775592	1284		-1.6	257.91	GO:0003735	GO:0006412	GO:0005840
978	PHAVU_002G171200g	S48-S0	119.25	385.36	-1.69	266.10	0.87		Pv02	31774308	31775592	1284		-1.69	266.1	GO:0003735	GO:0006412	GO:0005840
979	PHAVU_002G171200g	R24-R0	99.59	295.54	-1.57	195.96	0.85		Pv02	31774308	31775592	1284		-1.57	195.96	GO:0003735	GO:0006412	GO:0005840
980	PHAVU_002G171800g	S24-S0	11.31	23.73	-1.07	12.42	0.81		Pv02	31858958	31861523	2565		-1.07	12.42
981	PHAVU_002G171800g	S48-S0	8.23	23.73	-1.53	15.50	0.81		Pv02	31858958	31861523	2565		-1.53	15.5
982	PHAVU_002G172100g	S24-S0	52.85	28.22	0.91	24.64	0.81		Pv02	31910246	31912151	1905		0.91	24.64	GO:0005737	GO:0005094	GO:0050790
983	PHAVU_002G172500g	S24-S0	1.45	6.39	-2.14	4.95	0.80		Pv02	32063663	32064266	603		-2.14	4.95	GO:0016021	GO:0016020
984	PHAVU_002G172900g	S24-S0	72.16	173.21	-1.26	101.05	0.87		Pv02	32105143	32107373	2230		-1.26	101.05	GO:0005622	GO:0006810	GO:0006913
985	PHAVU_002G172900g	S48-S0	64.68	173.21	-1.42	108.53	0.84		Pv02	32105143	32107373	2230		-1.42	108.53	GO:0005622	GO:0006810	GO:0006913
986	PHAVU_002G173100g	S24-S0	126.06	244.21	-0.95	118.15	0.83		Pv02	32176985	32179003	2018		-0.95	118.15	GO:0016021	GO:0005783	GO:0016020	GO:0015031
987	PHAVU_002G173300g	S24-S0	3.66	11.94	-1.71	8.29	0.84		Pv02	32212999	32215673	2674		-1.71	8.29	GO:0016021	GO:0016020	GO:0005886	GO:0031225	GO:0110165
988	PHAVU_002G173300g	S48-S0	0.94	11.94	-3.67	11.00	0.87		Pv02	32212999	32215673	2674		-3.67	11	GO:0016021	GO:0016020	GO:0005886	GO:0031225	GO:0110165
989	PHAVU_002G173300g	R48-R0	0.46	8.16	-4.15	7.70	0.81		Pv02	32212999	32215673	2674		-4.15	7.7	GO:0016021	GO:0016020	GO:0005886	GO:0031225	GO:0110165
990	PHAVU_002G1740001g	S24-S0	1.74	7.17	-2.04	5.43	0.81		Pv02	32385722	32386012	290		-2.04	5.43	GO:0008171	GO:0016740	GO:0008168	GO:0032259
991	PHAVU_002G174200g	S24-S0	52.44	155.86	-1.57	103.42	0.89		Pv02	32426672	32429993	3321		-1.57	103.42	GO:0015934	GO:0003735	GO:0006412	GO:0005840
992	PHAVU_002G174200g	S48-S0	60.50	155.86	-1.37	95.35	0.83		Pv02	32426672	32429993	3321		-1.37	95.35	GO:0015934	GO:0003735	GO:0006412	GO:0005840
993	PHAVU_002G174200g	R24-R0	39.83	116.54	-1.55	76.72	0.85		Pv02	32426672	32429993	3321		-1.55	76.72	GO:0015934	GO:0003735	GO:0006412	GO:0005840
994	PHAVU_002G174500g	S24-S0	33.39	6.76	2.31	26.64	0.90		Pv02	32463731	32464072	341		2.31	26.64
995	PHAVU_002G174500g	S48-S0	39.38	6.76	2.54	32.63	0.89		Pv02	32463731	32464072	341		2.54	32.63
996	PHAVU_002G174500g	R24-R0	41.24	15.76	1.39	25.48	0.80		Pv02	32463731	32464072	341		1.39	25.48
997	PHAVU_002G174600g	S24-S0	189.59	94.72	1.00	94.88	0.84		Pv02	32464122	32466285	2163		1	94.88	GO:0005515	GO:0005515
998	PHAVU_002G175200g	S24-S0	6.47	19.33	-1.58	12.86	0.86		Pv02	32557713	32560786	3073		-1.58	12.86	GO:0046872	GO:0016491
999	PHAVU_002G176900g	S24-S0	11.54	23.57	-1.03	12.03	0.80		Pv02	32805978	32812379	6401		-1.03	12.03	GO:0006614	GO:0005786	GO:0008312	GO:0005737	GO:0048500	GO:0005515
1000	PHAVU_002G177300g	S24-S0	25.07	9.47	1.40	15.60	0.85		Pv02	32870422	32872511	2089		1.4	15.6	GO:0046872
1001	PHAVU_002G177300g	R24-R0	34.11	11.96	1.51	22.15	0.81		Pv02	32870422	32872511	2089		1.51	22.15	GO:0046872
1002	PHAVU_002G177500g	S24-S0	8.71	24.64	-1.50	15.93	0.86		Pv02	32885495	32891394	5899		-1.5	15.93	GO:0016021	GO:0006486	GO:0008378	GO:0030246	GO:0005794	GO:0016020	GO:0016740	GO:0016757	GO:0016758	GO:0000139	GO:0034645	GO:1901137
1003	PHAVU_002G177500g	S48-S0	7.86	24.64	-1.65	16.78	0.82		Pv02	32885495	32891394	5899		-1.65	16.78	GO:0016021	GO:0006486	GO:0008378	GO:0030246	GO:0005794	GO:0016020	GO:0016740	GO:0016757	GO:0016758	GO:0000139	GO:0034645	GO:1901137
1004	PHAVU_002G177700g	S24-S0	66.21	130.47	-0.98	64.26	0.83		Pv02	32957921	32958770	849		-0.98	64.26	GO:0003735	GO:0006412	GO:0005840	GO:0005829
1005	PHAVU_002G178300g	S24-S0	6.36	34.02	-2.42	27.66	0.90		Pv02	33048162	33048791	629		-2.42	27.66
1006	PHAVU_002G178300g	S48-S0	5.66	34.02	-2.59	28.36	0.89		Pv02	33048162	33048791	629		-2.59	28.36
1007	PHAVU_002G178300g	R24-R0	6.42	23.37	-1.86	16.95	0.82		Pv02	33048162	33048791	629		-1.86	16.95
1008	PHAVU_002G178300g	R48-R0	5.40	23.37	-2.11	17.97	0.83		Pv02	33048162	33048791	629		-2.11	17.97
1009	PHAVU_002G179400g	S24-S0	10.90	53.41	-2.29	42.51	0.91		Pv02	33133223	33133471	248		-2.29	42.51
1010	PHAVU_002G179400g	S48-S0	9.95	53.41	-2.42	43.46	0.89		Pv02	33133223	33133471	248		-2.42	43.46
1011	PHAVU_002G179400g	R24-R0	9.05	35.80	-1.98	26.75	0.85		Pv02	33133223	33133471	248		-1.98	26.75
1012	PHAVU_002G179400g	R48-R0	9.25	35.80	-1.95	26.54	0.84		Pv02	33133223	33133471	248		-1.95	26.54
1013	PHAVU_002G181800g	S24-S0	6.82	17.47	-1.36	10.66	0.83		Pv02	33418507	33424386	5879		-1.36	10.66	GO:0003729	GO:0006402	GO:0032451	GO:0070988	GO:0003729	GO:0006402	GO:0032451	GO:0070988
1014	PHAVU_002G182800g	S24-S0	4.43	12.22	-1.46	7.79	0.82		Pv02	33579688	33583246	3558		-1.46	7.79	GO:0003735	GO:0005739	GO:0032543
1015	PHAVU_002G183200g	S24-S0	326.45	126.93	1.36	199.53	0.88		Pv02	33639851	33641940	2089		1.36	199.53	GO:0016021	GO:0016655	GO:0016020	GO:0009579	GO:0048038
1016	PHAVU_002G183200g	R24-R0	325.96	122.10	1.42	203.85	0.84		Pv02	33639851	33641940	2089		1.42	203.85	GO:0016021	GO:0016655	GO:0016020	GO:0009579	GO:0048038
1017	PHAVU_002G184300g	R48-R0	7.19	0.01	10.49	7.19	0.85		Pv02	33749563	33751100	1537		10.49	7.19	GO:0016747	GO:0009058	GO:0016740	GO:0016746	GO:0008152	GO:0009813	GO:0016210	GO:0102128
1018	PHAVU_002G184900g	S24-S0	19.01	51.73	-1.44	32.73	0.87		Pv02	33861991	33872396	10405		-1.44	32.73	GO:0016021	GO:0016020	GO:0000139	GO:0010008	GO:0005802
1019	PHAVU_002G184900g	S48-S0	14.91	51.73	-1.79	36.82	0.86		Pv02	33861991	33872396	10405		-1.79	36.82	GO:0016021	GO:0016020	GO:0000139	GO:0010008	GO:0005802
1020	PHAVU_002G187000g	S24-S0	9.07	19.69	-1.12	10.62	0.81		Pv02	34239191	34240469	1278		-1.12	10.62	GO:0005515	GO:0005515	GO:0009658	GO:0009507
1021	PHAVU_002G187600g	S24-S0	7.04	40.74	-2.53	33.70	0.91		Pv02	34273834	34277003	3169		-2.53	33.7
1022	PHAVU_002G187600g	S48-S0	8.96	40.74	-2.18	31.78	0.88		Pv02	34273834	34277003	3169		-2.18	31.78
1023	PHAVU_002G187600g	R24-R0	6.48	24.51	-1.92	18.04	0.83		Pv02	34273834	34277003	3169		-1.92	18.04
1024	PHAVU_002G188400g	S48-S0	14.00	35.73	-1.35	21.73	0.80		Pv02	34362706	34368432	5726		-1.35	21.73
1025	PHAVU_002G189800g	S24-S0	11.31	35.94	-1.67	24.64	0.88		Pv02	34570447	34577123	6676		-1.67	24.64	GO:0016740	GO:0009231	GO:0009349	GO:0000906
1026	PHAVU_002G189800g	S48-S0	11.27	35.94	-1.67	24.67	0.84		Pv02	34570447	34577123	6676		-1.67	24.67	GO:0016740	GO:0009231	GO:0009349	GO:0000906
1027	PHAVU_002G190100g	S24-S0	14.44	70.15	-2.28	55.71	0.91		Pv02	34626181	34627540	1359		-2.28	55.71	GO:0003735	GO:0006412	GO:0005840
1028	PHAVU_002G190100g	S48-S0	18.66	70.15	-1.91	51.49	0.87		Pv02	34626181	34627540	1359		-1.91	51.49	GO:0003735	GO:0006412	GO:0005840
1029	PHAVU_002G190100g	R24-R0	9.60	48.84	-2.35	39.24	0.88		Pv02	34626181	34627540	1359		-2.35	39.24	GO:0003735	GO:0006412	GO:0005840
1030	PHAVU_002G190200g	S24-S0	32.42	64.10	-0.98	31.69	0.82		Pv02	34628367	34633548	5181		-0.98	31.69	GO:0005623	GO:0045454	GO:0015035	GO:0006662
1031	PHAVU_002G190200g	S48-S0	22.12	64.10	-1.53	41.98	0.84		Pv02	34628367	34633548	5181		-1.53	41.98	GO:0005623	GO:0045454	GO:0015035	GO:0006662
1032	PHAVU_002G190300g	S24-S0	6.43	16.27	-1.34	9.84	0.83		Pv02	34636422	34637895	1473		-1.34	9.84	GO:0003723	GO:0003676
1033	PHAVU_002G190400g	S24-S0	44.21	176.22	-1.99	132.01	0.91		Pv02	34643164	34645247	2083		-1.99	132.01	GO:0003735	GO:0006412	GO:0005840	GO:0005829	GO:0043229
1034	PHAVU_002G190400g	S48-S0	55.41	176.22	-1.67	120.80	0.86		Pv02	34643164	34645247	2083		-1.67	120.8	GO:0003735	GO:0006412	GO:0005840	GO:0005829	GO:0043229
1035	PHAVU_002G190400g	R24-R0	37.52	121.93	-1.70	84.41	0.86		Pv02	34643164	34645247	2083		-1.7	84.41	GO:0003735	GO:0006412	GO:0005840	GO:0005829	GO:0043229
1036	PHAVU_002G190900g	S24-S0	157.92	84.29	0.91	73.63	0.82		Pv02	34689955	34693551	3596		0.91	73.63	GO:0016021	GO:0005524	GO:0008270	GO:0004222	GO:0016020	GO:0000166	GO:0016787	GO:0008233	GO:0006508	GO:0009507	GO:0016887	GO:0008237	GO:0004176	GO:0009526
1037	PHAVU_002G190900g	S48-S0	213.99	84.29	1.34	129.70	0.83		Pv02	34689955	34693551	3596		1.34	129.7	GO:0016021	GO:0005524	GO:0008270	GO:0004222	GO:0016020	GO:0000166	GO:0016787	GO:0008233	GO:0006508	GO:0009507	GO:0016887	GO:0008237	GO:0004176	GO:0009526
1038	PHAVU_002G190900g	R48-R0	229.55	77.44	1.57	152.11	0.84		Pv02	34689955	34693551	3596		1.57	152.11	GO:0016021	GO:0005524	GO:0008270	GO:0004222	GO:0016020	GO:0000166	GO:0016787	GO:0008233	GO:0006508	GO:0009507	GO:0016887	GO:0008237	GO:0004176	GO:0009526
1039	PHAVU_002G191500g	S24-S0	13.33	33.39	-1.33	20.07	0.85		Pv02	34804672	34807990	3318		-1.33	20.07	GO:0005634	GO:0009793	GO:0009507	GO:0008283	GO:0048366	GO:0009909	GO:0009555	GO:0010026	GO:2000653	GO:0005677	GO:0006349	GO:0010214	GO:0031507	GO:0045787	GO:0005515
1040	PHAVU_002G193200g	S24-S0	25.48	54.38	-1.09	28.90	0.84		Pv02	34943734	34959213	15479		-1.09	28.9	GO:0005524	GO:0016887
1041	PHAVU_002G193200g	S48-S0	17.90	54.38	-1.60	36.48	0.84		Pv02	34943734	34959213	15479		-1.6	36.48	GO:0005524	GO:0016887
1042	PHAVU_002G193200g	R48-R0	14.25	48.34	-1.76	34.09	0.83		Pv02	34943734	34959213	15479		-1.76	34.09	GO:0005524	GO:0016887
1043	PHAVU_002G194300g	S24-S0	11.52	36.38	-1.66	24.87	0.88		Pv02	35069999	35076279	6280		-1.66	24.87	GO:0016747	GO:0006633	GO:0016740	GO:0016746	GO:0006629	GO:0006631	GO:0004315	GO:0016020	GO:0009793	GO:0010020	GO:0009735	GO:0009941	GO:0009570
1044	PHAVU_002G194800g	S24-S0	16.42	34.77	-1.08	18.35	0.83		Pv02	35133459	35137334	3875		-1.08	18.35	GO:0003824	GO:0044237	GO:0009536	GO:0003824	GO:0009536
1045	PHAVU_002G195900g	S24-S0	464.77	190.89	1.28	273.88	0.87		Pv02	35295871	35303241	7370		1.28	273.88
1046	PHAVU_002G195900g	S48-S0	546.25	190.89	1.52	355.37	0.85		Pv02	35295871	35303241	7370		1.52	355.37
1047	PHAVU_002G196000g	S24-S0	340.39	147.58	1.21	192.81	0.87		Pv02	35302690	35303209	519		1.21	192.81
1048	PHAVU_002G196000g	S48-S0	422.60	147.58	1.52	275.03	0.85		Pv02	35302690	35303209	519		1.52	275.03
1049	PHAVU_002G196400g	S24-S0	14264.07	7515.62	0.92	6748.45	0.83		Pv02	35352125	35353122	997		0.92	6748.45	GO:0016021	GO:0009522	GO:0009765	GO:0009523	GO:0009535	GO:0018298	GO:0016168	GO:0016020	GO:0046872	GO:0015979	GO:0009507	GO:0009536	GO:0009579
1050	PHAVU_002G196500g	S24-S0	39.23	108.18	-1.46	68.95	0.88		Pv02	35361903	35363086	1183		-1.46	68.95	GO:0030529	GO:0005634	GO:0003723	GO:0006397	GO:0008380	GO:0005681
1051	PHAVU_002G196500g	S48-S0	40.83	108.18	-1.41	67.35	0.83		Pv02	35361903	35363086	1183		-1.41	67.35	GO:0030529	GO:0005634	GO:0003723	GO:0006397	GO:0008380	GO:0005681
1052	PHAVU_002G196500g	R24-R0	43.33	118.23	-1.45	74.90	0.83		Pv02	35361903	35363086	1183		-1.45	74.9	GO:0030529	GO:0005634	GO:0003723	GO:0006397	GO:0008380	GO:0005681
1053	PHAVU_002G196500g	R48-R0	32.78	118.23	-1.85	85.45	0.86		Pv02	35361903	35363086	1183		-1.85	85.45	GO:0030529	GO:0005634	GO:0003723	GO:0006397	GO:0008380	GO:0005681
1054	PHAVU_002G197500g	S24-S0	48.25	142.83	-1.57	94.59	0.89		Pv02	35594910	35597761	2851		-1.57	94.59	GO:0003677	GO:0005634	GO:0005829	GO:0006281	GO:0003684	GO:0012501
1055	PHAVU_002G197500g	S48-S0	45.47	142.83	-1.65	97.36	0.86		Pv02	35594910	35597761	2851		-1.65	97.36	GO:0003677	GO:0005634	GO:0005829	GO:0006281	GO:0003684	GO:0012501
1056	PHAVU_002G197500g	R24-R0	38.64	116.45	-1.59	77.82	0.85		Pv02	35594910	35597761	2851		-1.59	77.82	GO:0003677	GO:0005634	GO:0005829	GO:0006281	GO:0003684	GO:0012501
1057	PHAVU_002G197500g	R48-R0	44.36	116.45	-1.39	72.09	0.81		Pv02	35594910	35597761	2851		-1.39	72.09	GO:0003677	GO:0005634	GO:0005829	GO:0006281	GO:0003684	GO:0012501
1058	PHAVU_002G197600g	S24-S0	31.98	72.83	-1.19	40.85	0.86		Pv02	35609825	35613832	4007		-1.19	40.85	GO:0006508	GO:0005838	GO:0000502	GO:0110165
1059	PHAVU_002G197600g	S48-S0	27.30	72.83	-1.42	45.53	0.83		Pv02	35609825	35613832	4007		-1.42	45.53	GO:0006508	GO:0005838	GO:0000502	GO:0110165
1060	PHAVU_002G197700g	S24-S0	20.93	44.40	-1.09	23.48	0.83		Pv02	35619515	35622868	3353		-1.09	23.48	GO:0016021	GO:0008168	GO:0016020	GO:0032259	GO:0005737	GO:0043231	GO:0005886	GO:0005802	GO:0005768
1061	PHAVU_002G197700g	R24-R0	17.22	46.03	-1.42	28.81	0.81		Pv02	35619515	35622868	3353		-1.42	28.81	GO:0016021	GO:0008168	GO:0016020	GO:0032259	GO:0005737	GO:0043231	GO:0005886	GO:0005802	GO:0005768
1062	PHAVU_002G198700g	S24-S0	12.16	35.12	-1.53	22.96	0.87		Pv02	35722079	35725328	3249		-1.53	22.96	GO:0016021	GO:0016491	GO:0005506	GO:0008610	GO:0016020	GO:0006629	GO:0080132
1063	PHAVU_002G198700g	S48-S0	6.64	35.12	-2.40	28.48	0.88		Pv02	35722079	35725328	3249		-2.4	28.48	GO:0016021	GO:0016491	GO:0005506	GO:0008610	GO:0016020	GO:0006629	GO:0080132
1064	PHAVU_002G198700g	R24-R0	10.29	31.13	-1.60	20.84	0.82		Pv02	35722079	35725328	3249		-1.6	20.84	GO:0016021	GO:0016491	GO:0005506	GO:0008610	GO:0016020	GO:0006629	GO:0080132
1065	PHAVU_002G198700g	R48-R0	6.39	31.13	-2.28	24.74	0.85		Pv02	35722079	35725328	3249		-2.28	24.74	GO:0016021	GO:0016491	GO:0005506	GO:0008610	GO:0016020	GO:0006629	GO:0080132
1066	PHAVU_002G201600g	S24-S0	0.04	3.48	-6.54	3.44	0.83		Pv02	36090992	36092095	1103		-6.54	3.44
1067	PHAVU_002G203400g	S24-S0	14.33	38.32	-1.42	23.99	0.87		Pv02	36349359	36353830	4471		-1.42	23.99	GO:0006364	GO:0005730	GO:0032040	GO:0005634	GO:0009561
1068	PHAVU_002G203400g	S48-S0	13.33	38.32	-1.52	24.99	0.82		Pv02	36349359	36353830	4471		-1.52	24.99	GO:0006364	GO:0005730	GO:0032040	GO:0005634	GO:0009561
1069	PHAVU_002G203800g	S24-S0	5079.93	21572.65	-2.09	16492.72	0.92		Pv02	36375294	36375652	358		-2.09	16492.7
1070	PHAVU_002G203800g	S48-S0	8035.12	21572.65	-1.42	13537.53	0.84		Pv02	36375294	36375652	358		-1.42	13537.5
1071	PHAVU_002G203800g	R24-R0	4340.32	25925.56	-2.58	21585.24	0.92		Pv02	36375294	36375652	358		-2.58	21585.2
1072	PHAVU_002G203800g	R48-R0	9319.89	25925.56	-1.48	16605.67	0.83		Pv02	36375294	36375652	358		-1.48	16605.7
1073	PHAVU_002G205400g	S24-S0	14.16	50.91	-1.85	36.75	0.89		Pv02	36547129	36550175	3046		-1.85	36.75	GO:0008270	GO:0003723	GO:0003676	GO:0005634	GO:0005829	GO:0000166	GO:0003729	GO:0009409	GO:0005737
1074	PHAVU_002G205400g	S48-S0	16.82	50.91	-1.60	34.09	0.84		Pv02	36547129	36550175	3046		-1.6	34.09	GO:0008270	GO:0003723	GO:0003676	GO:0005634	GO:0005829	GO:0000166	GO:0003729	GO:0009409	GO:0005737
1075	PHAVU_002G205400g	R24-R0	15.02	39.86	-1.41	24.84	0.80		Pv02	36547129	36550175	3046		-1.41	24.84	GO:0008270	GO:0003723	GO:0003676	GO:0005634	GO:0005829	GO:0000166	GO:0003729	GO:0009409	GO:0005737
1076	PHAVU_002G206100g	S24-S0	28.02	112.09	-2.00	84.07	0.91		Pv02	36601190	36602182	992		-2	84.07	GO:0003735	GO:0006412	GO:0005840
1077	PHAVU_002G206100g	S48-S0	30.98	112.09	-1.86	81.11	0.87		Pv02	36601190	36602182	992		-1.86	81.11	GO:0003735	GO:0006412	GO:0005840
1078	PHAVU_002G206100g	R24-R0	21.60	73.60	-1.77	52.00	0.86		Pv02	36601190	36602182	992		-1.77	52	GO:0003735	GO:0006412	GO:0005840
1079	PHAVU_002G207500g	S24-S0	1953.67	1097.81	0.83	855.86	0.81		Pv02	36761947	36763367	1420		0.83	855.86	GO:0016021	GO:0009522	GO:0009765	GO:0009523	GO:0009535	GO:0018298	GO:0016168	GO:0016020	GO:0046872	GO:0015979	GO:0009507	GO:0009536	GO:0009579
1080	PHAVU_002G207800g	S24-S0	5.09	13.72	-1.43	8.63	0.82		Pv02	36785800	36788873	3073		-1.43	8.63	GO:0003824
1081	PHAVU_002G207900g	S24-S0	9.86	21.35	-1.11	11.49	0.81		Pv02	36791884	36800575	8691		-1.11	11.49	GO:0016021	GO:0016020
1082	PHAVU_002G208200g	S24-S0	11.76	26.08	-1.15	14.32	0.83		Pv02	36839094	36841644	2550		-1.15	14.32	GO:0015934	GO:0003735	GO:0006412	GO:0009507	GO:0005840
1083	PHAVU_002G209100g	S48-S0	29.89	11.27	1.41	18.62	0.80		Pv02	36912163	36915354	3191		1.41	18.62	GO:0016021	GO:0046872	GO:0070469	GO:0009916	GO:0102721	GO:0016020	GO:0016491
1084	PHAVU_002G209400g	S48-S0	19.79	1.16	4.10	18.63	0.91		Pv02	36945818	36946604	786		4.1	18.63	GO:0006952	GO:0009607	GO:0043086	GO:0009738	GO:0004864	GO:0010427	GO:0038023
1085	PHAVU_002G209400g	R48-R0	30.59	0.10	8.33	30.50	0.96		Pv02	36945818	36946604	786		8.33	30.5	GO:0006952	GO:0009607	GO:0043086	GO:0009738	GO:0004864	GO:0010427	GO:0038023
1086	PHAVU_002G209500g	S24-S0	7.50	1.06	2.83	6.45	0.84		Pv02	36948404	36949286	882		2.83	6.45	GO:0006952	GO:0009607	GO:0043086	GO:0009738	GO:0004864	GO:0010427	GO:0038023
1087	PHAVU_002G209500g	S48-S0	22.15	1.06	4.39	21.09	0.92		Pv02	36948404	36949286	882		4.39	21.09	GO:0006952	GO:0009607	GO:0043086	GO:0009738	GO:0004864	GO:0010427	GO:0038023
1088	PHAVU_002G209500g	R48-R0	36.49	0.04	9.96	36.45	0.96		Pv02	36948404	36949286	882		9.96	36.45	GO:0006952	GO:0009607	GO:0043086	GO:0009738	GO:0004864	GO:0010427	GO:0038023
1089	PHAVU_002G211000g	S24-S0	2.10	10.31	-2.30	8.21	0.85		Pv02	37170258	37170985	727		-2.3	8.21
1090	PHAVU_002G211000g	S48-S0	1.35	10.31	-2.93	8.96	0.83		Pv02	37170258	37170985	727		-2.93	8.96
1091	PHAVU_002G212200g	S24-S0	56.33	16.17	1.80	40.16	0.89		Pv02	37427894	37428889	995		1.8	40.16
1092	PHAVU_002G212200g	S48-S0	77.28	16.17	2.26	61.11	0.89		Pv02	37427894	37428889	995		2.26	61.11
1093	PHAVU_002G212200g	R24-R0	53.65	11.64	2.20	42.01	0.88		Pv02	37427894	37428889	995		2.2	42.01
1094	PHAVU_002G212200g	R48-R0	60.84	11.64	2.39	49.20	0.88		Pv02	37427894	37428889	995		2.39	49.2
1095	PHAVU_002G212900g	S24-S0	95.81	47.07	1.03	48.74	0.84		Pv02	37486859	37488748	1889		1.03	48.74	GO:0016791	GO:0016311
1096	PHAVU_002G213700g	S24-S0	66.21	136.09	-1.04	69.88	0.84		Pv02	37574509	37576132	1623		-1.04	69.88
1097	PHAVU_002G213700g	S48-S0	31.42	136.09	-2.11	104.66	0.89		Pv02	37574509	37576132	1623		-2.11	104.66
1098	PHAVU_002G213700g	R48-R0	36.41	95.67	-1.39	59.26	0.81		Pv02	37574509	37576132	1623		-1.39	59.26
1099	PHAVU_002G214600g	S24-S0	2.43	8.30	-1.77	5.87	0.81		Pv02	37672536	37676636	4100		-1.77	5.87	GO:0016021	GO:0003676	GO:0008270	GO:0016020
1100	PHAVU_002G215800g	S24-S0	2.18	13.28	-2.61	11.11	0.88		Pv02	37816115	37819661	3546		-2.61	11.11	GO:0005524	GO:0051082	GO:0006457	GO:0000166	GO:0016887
1101	PHAVU_002G216800g	S24-S0	404.66	213.45	0.92	191.21	0.82		Pv02	37936214	37939634	3420		0.92	191.21	GO:0005975	GO:0006099	GO:0030060	GO:0003824	GO:0016491	GO:0016616	GO:0019752	GO:0005777	GO:0048046	GO:0009735	GO:0009941	GO:0005773	GO:0031998	GO:0080093
1102	PHAVU_002G217400g	S24-S0	4.42	14.39	-1.70	9.98	0.85		Pv02	38012492	38015919	3427		-1.7	9.98	GO:0009082	GO:0052656	GO:0052655	GO:0052654	GO:0003824	GO:0016740	GO:0008483	GO:0008652	GO:0004084	GO:0009081	GO:0050048
1103	PHAVU_002G217400g	S48-S0	3.04	14.39	-2.24	11.35	0.83		Pv02	38012492	38015919	3427		-2.24	11.35	GO:0009082	GO:0052656	GO:0052655	GO:0052654	GO:0003824	GO:0016740	GO:0008483	GO:0008652	GO:0004084	GO:0009081	GO:0050048
1104	PHAVU_002G218500g	S24-S0	7.39	23.39	-1.66	16.00	0.87		Pv02	38111380	38114287	2907		-1.66	16
1105	PHAVU_002G218500g	S48-S0	7.96	23.39	-1.55	15.43	0.81		Pv02	38111380	38114287	2907		-1.55	15.43
1106	PHAVU_002G220700g	R24-R0	34.51	92.94	-1.43	58.43	0.83		Pv02	38422518	38424248	1730		-1.43	58.43	GO:0005515	GO:0005515
1107	PHAVU_002G220700g	R48-R0	36.26	92.94	-1.36	56.68	0.80		Pv02	38422518	38424248	1730		-1.36	56.68	GO:0005515	GO:0005515
1108	PHAVU_002G2211000g	S24-S0	25.78	51.91	-1.01	26.13	0.83		Pv02	38481612	38482567	955		-1.01	26.13	GO:0005789	GO:0009739
1109	PHAVU_002G221200g	S48-S0	33.74	12.55	1.43	21.20	0.81		Pv02	38500216	38503490	3274		1.43	21.2	GO:0016021	GO:0022891	GO:0016020	GO:0022857	GO:0055085	GO:0008643	GO:0015293	GO:0015145	GO:0015749	GO:0015144
1110	PHAVU_002G223200g	S24-S0	36.38	99.27	-1.45	62.90	0.88		Pv02	38776624	38778756	2132		-1.45	62.9	GO:0003735	GO:0006412	GO:0005840	GO:0005829	GO:0043226
1111	PHAVU_002G223200g	S48-S0	37.69	99.27	-1.40	61.58	0.83		Pv02	38776624	38778756	2132		-1.4	61.58	GO:0003735	GO:0006412	GO:0005840	GO:0005829	GO:0043226
1112	PHAVU_002G223200g	R24-R0	26.16	77.48	-1.57	51.33	0.84		Pv02	38776624	38778756	2132		-1.57	51.33	GO:0003735	GO:0006412	GO:0005840	GO:0005829	GO:0043226
1113	PHAVU_002G223500g	S48-S0	10.57	1.87	2.50	8.71	0.82		Pv02	38796630	38796818	188		2.5	8.71
1114	PHAVU_002G225600g	S24-S0	20.09	6.32	1.67	13.78	0.86		Pv02	39065473	39067257	1784		1.67	13.78	GO:0046872	GO:0046148	GO:0004097	GO:0016491
1115	PHAVU_002G225600g	S48-S0	23.67	6.32	1.91	17.36	0.84		Pv02	39065473	39067257	1784		1.91	17.36	GO:0046872	GO:0046148	GO:0004097	GO:0016491
1116	PHAVU_002G225600g	R48-R0	28.36	7.84	1.85	20.52	0.82		Pv02	39065473	39067257	1784		1.85	20.52	GO:0046872	GO:0046148	GO:0004097	GO:0016491
1117	PHAVU_002G227200g	S24-S0	15.03	29.51	-0.97	14.48	0.80		Pv02	39204434	39207288	2854		-0.97	14.48	GO:0016192	GO:0006886	GO:0005198	GO:0030132	GO:0030130	GO:0016020	GO:0005737	GO:0005905	GO:0030659	GO:0031410
1118	PHAVU_002G2277000g	S24-S0	16.16	49.39	-1.61	33.23	0.88		Pv02	39265385	39271700	6315		-1.61	33.23
1119	PHAVU_002G2277000g	S48-S0	13.99	49.39	-1.82	35.40	0.86		Pv02	39265385	39271700	6315		-1.82	35.4
1120	PHAVU_002G228000g	S24-S0	10.67	22.79	-1.09	12.12	0.81		Pv02	39300246	39306290	6044		-1.09	12.12
1121	PHAVU_002G228000g	S48-S0	7.10	22.79	-1.68	15.69	0.82		Pv02	39300246	39306290	6044		-1.68	15.69
1122	PHAVU_002G228300g	S24-S0	10.17	25.45	-1.32	15.28	0.85		Pv02	39316023	39318643	2620		-1.32	15.28	GO:0005623	GO:0045454	GO:0015035	GO:0009055	GO:0046872	GO:0051536	GO:0097573
1123	PHAVU_002G228600g	R48-R0	6.17	22.42	-1.86	16.25	0.81		Pv02	39343359	39345694	2335		-1.86	16.25	GO:0016021	GO:0046872	GO:0016020	GO:0006511	GO:0005783	GO:0016567	GO:0061630
1124	PHAVU_002G229200g	S24-S0	7.11	16.59	-1.22	9.48	0.81		Pv02	39496450	39498151	1701		-1.22	9.48
1125	PHAVU_002G229700g	S24-S0	110.52	201.86	-0.87	91.35	0.81		Pv02	39553547	39555697	2150		-0.87	91.35	GO:0003735	GO:0006412	GO:0003723	GO:0015935	GO:0019843	GO:0005840	GO:0005737	GO:0003729	GO:1990904	GO:0009409	GO:0009955	GO:0032544	GO:1901259	GO:0009507
1126	PHAVU_002G229900g	S24-S0	21.31	79.09	-1.89	57.78	0.90		Pv02	39570120	39572565	2445		-1.89	57.78	GO:0003735	GO:0006412	GO:0005840	GO:0005737
1127	PHAVU_002G229900g	S48-S0	21.10	79.09	-1.91	57.99	0.87		Pv02	39570120	39572565	2445		-1.91	57.99	GO:0003735	GO:0006412	GO:0005840	GO:0005737
1128	PHAVU_002G229900g	R24-R0	16.67	55.72	-1.74	39.06	0.85		Pv02	39570120	39572565	2445		-1.74	39.06	GO:0003735	GO:0006412	GO:0005840	GO:0005737
1129	PHAVU_002G231200g	S24-S0	12.75	25.51	-1.00	12.76	0.80		Pv02	39710333	39714080	3747		-1	12.76
1130	PHAVU_002G231500g	S24-S0	2.63	100.09	-5.25	97.46	0.97		Pv02	39720337	39721136	799		-5.25	97.46
1131	PHAVU_002G231500g	S48-S0	4.71	100.09	-4.41	95.38	0.95		Pv02	39720337	39721136	799		-4.41	95.38
1132	PHAVU_002G231500g	R24-R0	3.97	28.44	-2.84	24.47	0.88		Pv02	39720337	39721136	799		-2.84	24.47
1133	PHAVU_002G231500g	R48-R0	4.37	28.44	-2.70	24.07	0.87		Pv02	39720337	39721136	799		-2.7	24.07
1134	PHAVU_002G231500g	R0-S0	28.44	100.09	-1.82	71.65	0.86		Pv02	39720337	39721136	799		-1.82	71.65
1135	PHAVU_002G231600g	S24-S0	4.76	14.59	-1.62	9.83	0.84		Pv02	39724985	39725630	645		-1.62	9.83
1136	PHAVU_002G231700g	S24-S0	3.37	83.72	-4.64	80.35	0.96		Pv02	39729412	39730098	686		-4.64	80.35
1137	PHAVU_002G231700g	S48-S0	3.94	83.72	-4.41	79.77	0.95		Pv02	39729412	39730098	686		-4.41	79.77
1138	PHAVU_002G231700g	R24-R0	4.40	26.62	-2.60	22.22	0.87		Pv02	39729412	39730098	686		-2.6	22.22
1139	PHAVU_002G231700g	R48-R0	4.33	26.62	-2.62	22.28	0.86		Pv02	39729412	39730098	686		-2.62	22.28
1140	PHAVU_002G231700g	R0-S0	26.62	83.72	-1.65	57.10	0.85		Pv02	39729412	39730098	686		-1.65	57.1
1141	PHAVU_002G233500g	S24-S0	38.02	178.42	-2.23	140.40	0.92		Pv02	39946863	39948238	1375		-2.23	140.4	GO:0003735	GO:0006412	GO:0005840	GO:0005829
1142	PHAVU_002G233500g	S48-S0	37.52	178.42	-2.25	140.90	0.90		Pv02	39946863	39948238	1375		-2.25	140.9	GO:0003735	GO:0006412	GO:0005840	GO:0005829
1143	PHAVU_002G233500g	R24-R0	30.66	113.29	-1.89	82.63	0.87		Pv02	39946863	39948238	1375		-1.89	82.63	GO:0003735	GO:0006412	GO:0005840	GO:0005829
1144	PHAVU_002G233500g	R48-R0	44.02	113.29	-1.36	69.27	0.80		Pv02	39946863	39948238	1375		-1.36	69.27	GO:0003735	GO:0006412	GO:0005840	GO:0005829
1145	PHAVU_002G233700g	S24-S0	3.21	12.03	-1.91	8.83	0.85		Pv02	39977876	39981555	3679		-1.91	8.83	GO:0003735	GO:0006412	GO:0005840	GO:0003723	GO:0005737	GO:0000976	GO:0000741	GO:0009553	GO:0009555	GO:0009567	GO:0010197	GO:0005739	GO:0043229
1146	PHAVU_002G234600g	S24-S0	17.51	6.97	1.33	10.54	0.83		Pv02	40076650	40078023	1373		1.33	10.54	GO:0009052	GO:0004751	GO:0016853	GO:0006098
1147	PHAVU_002G234600g	S48-S0	22.09	6.97	1.66	15.12	0.81		Pv02	40076650	40078023	1373		1.66	15.12	GO:0009052	GO:0004751	GO:0016853	GO:0006098
1148	PHAVU_002G234700g	S24-S0	53.21	18.71	1.51	34.50	0.88		Pv02	40081042	40081515	473		1.51	34.5	GO:0005773
1149	PHAVU_002G234700g	S48-S0	60.05	18.71	1.68	41.35	0.85		Pv02	40081042	40081515	473		1.68	41.35	GO:0005773
1150	PHAVU_002G235600g	S24-S0	6.54	0.83	2.98	5.71	0.83		Pv02	40146505	40148990	2485		2.98	5.71	GO:0016021	GO:0015171	GO:0016020	GO:0022857	GO:0055085	GO:0005886	GO:0015203	GO:1902047
1151	PHAVU_002G235600g	S48-S0	9.17	0.83	3.47	8.34	0.84		Pv02	40146505	40148990	2485		3.47	8.34	GO:0016021	GO:0015171	GO:0016020	GO:0022857	GO:0055085	GO:0005886	GO:0015203	GO:1902047
1152	PHAVU_002G235700g	S24-S0	47.56	20.22	1.23	27.35	0.85		Pv02	40164781	40166049	1268		1.23	27.35	GO:0005515	GO:2000762	GO:0005515	GO:0080037
1153	PHAVU_002G235700g	S48-S0	55.46	20.22	1.46	35.25	0.83		Pv02	40164781	40166049	1268		1.46	35.25	GO:0005515	GO:2000762	GO:0005515	GO:0080037
1154	PHAVU_002G236400g	S24-S0	18.37	145.89	-2.99	127.52	0.93		Pv02	40203068	40205269	2201		-2.99	127.52	GO:0003735	GO:0006412	GO:0005840
1155	PHAVU_002G236400g	S48-S0	24.63	145.89	-2.57	121.26	0.91		Pv02	40203068	40205269	2201		-2.57	121.26	GO:0003735	GO:0006412	GO:0005840
1156	PHAVU_002G236400g	R24-R0	15.12	87.34	-2.53	72.22	0.90		Pv02	40203068	40205269	2201		-2.53	72.22	GO:0003735	GO:0006412	GO:0005840
1157	PHAVU_002G236600g	S24-S0	28.07	14.04	1.00	14.03	0.81		Pv02	40211855	40219227	7372		1	14.03	GO:0051537	GO:0010277	GO:0046872	GO:0009507	GO:0009536	GO:0051536	GO:0031967
1158	PHAVU_002G236700g	S24-S0	48.11	19.38	1.31	28.73	0.86		Pv02	40219906	40228397	8491		1.31	28.73	GO:0051537	GO:0010277	GO:0046872	GO:0009507	GO:0009536	GO:0051536	GO:0031967
1159	PHAVU_002G236700g	S48-S0	47.96	19.38	1.31	28.58	0.80		Pv02	40219906	40228397	8491		1.31	28.58	GO:0051537	GO:0010277	GO:0046872	GO:0009507	GO:0009536	GO:0051536	GO:0031967
1160	PHAVU_002G236700g	R24-R0	67.26	25.55	1.40	41.71	0.82		Pv02	40219906	40228397	8491		1.4	41.71	GO:0051537	GO:0010277	GO:0046872	GO:0009507	GO:0009536	GO:0051536	GO:0031967
1161	PHAVU_002G237400g	S24-S0	102.09	206.76	-1.02	104.67	0.84		Pv02	40308908	40311348	2440		-1.02	104.67	GO:0005525	GO:0003924	GO:0005874	GO:0007017	GO:0005200	GO:0000166	GO:0005856	GO:0007010
1162	PHAVU_002G237400g	S48-S0	68.99	206.76	-1.58	137.76	0.86		Pv02	40308908	40311348	2440		-1.58	137.76	GO:0005525	GO:0003924	GO:0005874	GO:0007017	GO:0005200	GO:0000166	GO:0005856	GO:0007010
1163	PHAVU_002G237400g	R48-R0	66.23	197.84	-1.58	131.61	0.84		Pv02	40308908	40311348	2440		-1.58	131.61	GO:0005525	GO:0003924	GO:0005874	GO:0007017	GO:0005200	GO:0000166	GO:0005856	GO:0007010
1164	PHAVU_002G240800g	S24-S0	1.44	7.39	-2.36	5.96	0.83		Pv02	40775494	40776914	1420		-2.36	5.96
1165	PHAVU_002G240800g	S48-S0	0.63	7.39	-3.54	6.76	0.82		Pv02	40775494	40776914	1420		-3.54	6.76
1166	PHAVU_002G241100g	S24-S0	92.33	48.36	0.93	43.97	0.82		Pv02	40797371	40804058	6687		0.93	43.97	GO:0032981
1167	PHAVU_002G242600g	R24-R0	19.01	4.30	2.15	14.71	0.83		Pv02	40926783	40940156	13373		2.15	14.71	GO:0016021	GO:0005524	GO:0004672	GO:0006468	GO:0016020	GO:0016301	GO:0016310	GO:0000166	GO:0016740	GO:0004674	GO:0106310	GO:0004712
1168	PHAVU_002G243500g	S24-S0	61.61	140.43	-1.19	78.83	0.86		Pv02	41022987	41025517	2530		-1.19	78.83	GO:0016788
1169	PHAVU_002G243500g	S48-S0	37.29	140.43	-1.91	103.14	0.88		Pv02	41022987	41025517	2530		-1.91	103.14	GO:0016788
1170	PHAVU_002G243500g	R24-R0	51.09	141.89	-1.47	90.80	0.84		Pv02	41022987	41025517	2530		-1.47	90.8	GO:0016788
1171	PHAVU_002G243500g	R48-R0	26.05	141.89	-2.45	115.84	0.90		Pv02	41022987	41025517	2530		-2.45	115.84	GO:0016788
1172	PHAVU_002G245800g	S24-S0	4.31	24.96	-2.53	20.65	0.90		Pv02	41231285	41241194	9909		-2.53	20.65	GO:0005524	GO:0051082	GO:0006457	GO:0005737	GO:0000166	GO:0016887	GO:0005829
1173	PHAVU_002G245800g	S48-S0	7.77	24.96	-1.68	17.19	0.82		Pv02	41231285	41241194	9909		-1.68	17.19	GO:0005524	GO:0051082	GO:0006457	GO:0005737	GO:0000166	GO:0016887	GO:0005829
1174	PHAVU_002G246100g	S24-S0	2.27	9.10	-2.01	6.84	0.83		Pv02	41261283	41263580	2297		-2.01	6.84
1175	PHAVU_002G247200g	S24-S0	241.56	107.85	1.16	133.71	0.86		Pv02	41393844	41397047	3203		1.16	133.71	GO:0005515	GO:0005515
1176	PHAVU_002G249200g	S24-S0	5.65	13.56	-1.26	7.91	0.80		Pv02	41598541	41608464	9923		-1.26	7.91	GO:0016021	GO:0016020	GO:0000139	GO:0010008	GO:0005802
1177	PHAVU_002G250700g	S24-S0	11.34	29.06	-1.36	17.73	0.85		Pv02	41751220	41752409	1189		-1.36	17.73	GO:0009055	GO:0022900	GO:0009055	GO:0022900
1178	PHAVU_002G250700g	S48-S0	6.55	29.06	-2.15	22.51	0.86		Pv02	41751220	41752409	1189		-2.15	22.51	GO:0009055	GO:0022900	GO:0009055	GO:0022900
1179	PHAVU_002G253700g	S24-S0	1631.76	893.21	0.87	738.55	0.82		Pv02	42013446	42014685	1239		0.87	738.55	GO:0016021	GO:0030145	GO:0015979	GO:0009523	GO:0016020	GO:0009579
1180	PHAVU_002G254000g	S24-S0	32.68	108.86	-1.74	76.18	0.90		Pv02	42032542	42034143	1601		-1.74	76.18	GO:0003735	GO:0006412	GO:0005840	GO:0003723
1181	PHAVU_002G254000g	S48-S0	39.56	108.86	-1.46	69.30	0.84		Pv02	42032542	42034143	1601		-1.46	69.3	GO:0003735	GO:0006412	GO:0005840	GO:0003723
1182	PHAVU_002G254000g	R24-R0	27.45	74.18	-1.43	46.73	0.82		Pv02	42032542	42034143	1601		-1.43	46.73	GO:0003735	GO:0006412	GO:0005840	GO:0003723
1183	PHAVU_002G254500g	S24-S0	16.13	5.79	1.48	10.34	0.84		Pv02	42080727	42082576	1849		1.48	10.34	GO:0006351	GO:0005634	GO:0003677	GO:0003700	GO:0006355
1184	PHAVU_002G254500g	S48-S0	29.28	5.79	2.34	23.49	0.87		Pv02	42080727	42082576	1849		2.34	23.49	GO:0006351	GO:0005634	GO:0003677	GO:0003700	GO:0006355
1185	PHAVU_002G254500g	R48-R0	27.32	5.09	2.42	22.22	0.85		Pv02	42080727	42082576	1849		2.42	22.22	GO:0006351	GO:0005634	GO:0003677	GO:0003700	GO:0006355
1186	PHAVU_002G258200g	S24-S0	3.14	21.24	-2.76	18.11	0.90		Pv02	42457430	42458678	1248		-2.76	18.11	GO:0009535	GO:0009941	GO:0009535	GO:0009941
1187	PHAVU_002G258200g	S48-S0	4.81	21.24	-2.14	16.43	0.85		Pv02	42457430	42458678	1248		-2.14	16.43	GO:0009535	GO:0009941	GO:0009535	GO:0009941
1188	PHAVU_002G259200g	S24-S0	31.24	14.10	1.15	17.14	0.83		Pv02	42515594	42521471	5877		1.15	17.14	GO:0005975	GO:0052692	GO:0003824	GO:0016787	GO:0016798	GO:0008152	GO:0004553	GO:0004557
1189	PHAVU_002G259300g	S24-S0	92.26	300.07	-1.70	207.81	0.90		Pv02	42521978	42523388	1410		-1.7	207.81	GO:0003735	GO:0005840	GO:0006414	GO:0022626
1190	PHAVU_002G259300g	S48-S0	95.50	300.07	-1.65	204.57	0.86		Pv02	42521978	42523388	1410		-1.65	204.57	GO:0003735	GO:0005840	GO:0006414	GO:0022626
1191	PHAVU_002G259300g	R24-R0	65.31	234.22	-1.84	168.92	0.88		Pv02	42521978	42523388	1410		-1.84	168.92	GO:0003735	GO:0005840	GO:0006414	GO:0022626
1192	PHAVU_002G260700g	R24-R0	81.18	191.59	-1.24	110.42	0.81		Pv02	42653295	42655789	2494		-1.24	110.42	GO:0005634	GO:0003700	GO:0043565	GO:0003677	GO:0006355	GO:0000981	GO:0006357
1193	PHAVU_002G261200g	R48-R0	13.19	41.31	-1.65	28.12	0.82		Pv02	42745480	42748834	3354		-1.65	28.12	GO:0005524	GO:0004674	GO:0004672	GO:0006468	GO:0016301	GO:0016310	GO:0000166	GO:0016740
1194	PHAVU_002G261300g	S24-S0	1.01	7.07	-2.81	6.06	0.84		Pv02	42752844	42764108	11264		-2.81	6.06	GO:0003723	GO:0016428	GO:0008168	GO:0005634	GO:0016740	GO:0008033	GO:0032259	GO:0030488	GO:0000049	GO:0001510
1195	PHAVU_002G261400g	S24-S0	14.21	29.69	-1.06	15.48	0.82		Pv02	42765464	42768466	3002		-1.06	15.48	GO:0005525	GO:0003924
1196	PHAVU_002G263300g	S24-S0	59.22	131.92	-1.16	72.70	0.86		Pv02	42937277	42940938	3661		-1.16	72.7	GO:0016020	GO:0016021
1197	PHAVU_002G264800g	S48-S0	15.56	4.65	1.74	10.91	0.80		Pv02	43044287	43049555	5268		1.74	10.91	GO:0016301	GO:0016310	GO:0000166	GO:0005524	GO:0016740	GO:0008652	GO:0009423	GO:0004765
1198	PHAVU_002G265000g	S24-S0	38.20	189.52	-2.31	151.32	0.92		Pv02	43066509	43068111	1602		-2.31	151.32	GO:0003735	GO:0006412	GO:0005840	GO:0005737	GO:0043226
1199	PHAVU_002G265000g	S48-S0	38.83	189.52	-2.29	150.69	0.90		Pv02	43066509	43068111	1602		-2.29	150.69	GO:0003735	GO:0006412	GO:0005840	GO:0005737	GO:0043226
1200	PHAVU_002G265000g	R24-R0	28.32	131.52	-2.22	103.20	0.90		Pv02	43066509	43068111	1602		-2.22	103.2	GO:0003735	GO:0006412	GO:0005840	GO:0005737	GO:0043226
1201	PHAVU_002G265000g	R48-R0	44.48	131.52	-1.56	87.04	0.83		Pv02	43066509	43068111	1602		-1.56	87.04	GO:0003735	GO:0006412	GO:0005840	GO:0005737	GO:0043226
1202	PHAVU_002G265400g	R48-R0	8.30	0.52	4.00	7.78	0.81		Pv02	43085670	43087004	1334		4	7.78	GO:0003700	GO:0043565	GO:0003677	GO:0005634	GO:0006355
1203	PHAVU_002G265900g	S24-S0	1.32	9.35	-2.83	8.04	0.86		Pv02	43122894	43129008	6114		-2.83	8.04	GO:0008080	GO:0016740	GO:0016746	GO:0006807	GO:0044238	GO:0043412
1204	PHAVU_002G266900g	S24-S0	28.19	74.61	-1.40	46.42	0.87		Pv02	43248277	43250277	2000		-1.4	46.42	GO:0005681	GO:0000387	GO:0005634	GO:0005737	GO:0006396	GO:0005829	GO:0006397	GO:0008380	GO:0043229
1205	PHAVU_002G266900g	S48-S0	27.30	74.61	-1.45	47.30	0.83		Pv02	43248277	43250277	2000		-1.45	47.3	GO:0005681	GO:0000387	GO:0005634	GO:0005737	GO:0006396	GO:0005829	GO:0006397	GO:0008380	GO:0043229
1206	PHAVU_002G267700g	S24-S0	28.06	55.73	-0.99	27.67	0.82		Pv02	43301968	43307933	5965		-0.99	27.67	GO:0005515	GO:0008168	GO:0005737	GO:0000502
1207	PHAVU_002G268200g	S24-S0	26.43	54.92	-1.06	28.49	0.83		Pv02	43340178	43347095	6917		-1.06	28.49	GO:0016021	GO:0046872	GO:0005886	GO:0071555	GO:0016760	GO:0030244	GO:0016020	GO:0016740	GO:0016757
1208	PHAVU_002G268500g	S24-S0	41.87	94.98	-1.18	53.12	0.86		Pv02	43368131	43371549	3418		-1.18	53.12	GO:0016491	GO:0008270	GO:0046872	GO:0048046	GO:0009735	GO:0009809	GO:0045551
1209	PHAVU_002G268500g	S48-S0	35.53	94.98	-1.42	59.45	0.83		Pv02	43368131	43371549	3418		-1.42	59.45	GO:0016491	GO:0008270	GO:0046872	GO:0048046	GO:0009735	GO:0009809	GO:0045551
1210	PHAVU_002G269200g	S24-S0	10.73	38.03	-1.83	27.30	0.89		Pv02	43425690	43426423	733		-1.83	27.3	GO:0005634	GO:0003677	GO:0046982	GO:0000786
1211	PHAVU_002G269200g	S48-S0	4.93	38.03	-2.95	33.10	0.90		Pv02	43425690	43426423	733		-2.95	33.1	GO:0005634	GO:0003677	GO:0046982	GO:0000786
1212	PHAVU_002G269200g	R48-R0	6.80	28.46	-2.07	21.66	0.84		Pv02	43425690	43426423	733		-2.07	21.66	GO:0005634	GO:0003677	GO:0046982	GO:0000786
1213	PHAVU_002G269300g	S24-S0	22.35	57.19	-1.36	34.84	0.87		Pv02	43427640	43428538	898		-1.36	34.84	GO:0005634	GO:0003677	GO:0046982	GO:0000786
1214	PHAVU_002G269300g	S48-S0	5.95	57.19	-3.27	51.24	0.92		Pv02	43427640	43428538	898		-3.27	51.24	GO:0005634	GO:0003677	GO:0046982	GO:0000786
1215	PHAVU_002G269300g	R48-R0	8.02	37.88	-2.24	29.86	0.86		Pv02	43427640	43428538	898		-2.24	29.86	GO:0005634	GO:0003677	GO:0046982	GO:0000786
1216	PHAVU_002G270700g	R48-R0	13.58	39.01	-1.52	25.43	0.80		Pv02	43584830	43586471	1641		-1.52	25.43
1217	PHAVU_002G273500g	S24-S0	35.97	75.23	-1.06	39.27	0.84		Pv02	43815508	43818065	2557		-1.06	39.27	GO:0005737	GO:0006189	GO:0004641	GO:0016874	GO:0000166	GO:0005524
1218	PHAVU_002G275000g	R48-R0	8.21	0.44	4.21	7.77	0.81		Pv02	43924974	43926594	1620		4.21	7.77	GO:0006351	GO:0006355	GO:0005634	GO:0003677
1219	PHAVU_002G275600g	S24-S0	30.94	11.54	1.42	19.41	0.86		Pv02	43976921	43981738	4817		1.42	19.41	GO:0016491	GO:0016491	GO:0071482	GO:0005739	GO:0009507	GO:0010287
1220	PHAVU_002G275600g	S48-S0	35.87	11.54	1.64	24.34	0.83		Pv02	43976921	43981738	4817		1.64	24.34	GO:0016491	GO:0016491	GO:0071482	GO:0005739	GO:0009507	GO:0010287
1221	PHAVU_002G275600g	R24-R0	38.12	14.26	1.42	23.85	0.80		Pv02	43976921	43981738	4817		1.42	23.85	GO:0016491	GO:0016491	GO:0071482	GO:0005739	GO:0009507	GO:0010287
1222	PHAVU_002G278100g	S24-S0	39.98	10.79	1.89	29.20	0.89		Pv02	44203731	44209760	6029		1.89	29.2	GO:0006783	GO:0004325	GO:0016829	GO:0009507	GO:0009536	GO:0006779
1223	PHAVU_002G278100g	S48-S0	50.81	10.79	2.24	40.03	0.89		Pv02	44203731	44209760	6029		2.24	40.03	GO:0006783	GO:0004325	GO:0016829	GO:0009507	GO:0009536	GO:0006779
1224	PHAVU_002G278100g	R24-R0	52.74	17.08	1.63	35.66	0.84		Pv02	44203731	44209760	6029		1.63	35.66	GO:0006783	GO:0004325	GO:0016829	GO:0009507	GO:0009536	GO:0006779
1225	PHAVU_002G280100g	S24-S0	14.50	32.64	-1.17	18.14	0.84		Pv02	44400766	44407329	6563		-1.17	18.14	GO:0031047	GO:0016442	GO:0005737	GO:0090305	GO:0004518
1226	PHAVU_002G280200g	S24-S0	25.98	64.27	-1.31	38.29	0.87		Pv02	44410675	44414420	3745		-1.31	38.29	GO:0016021	GO:0051082	GO:0006457	GO:0005509	GO:0005783	GO:0016020	GO:0030246	GO:0005515
1227	PHAVU_002G280300g	S24-S0	35.29	83.37	-1.24	48.08	0.86		Pv02	44422873	44426712	3839		-1.24	48.08	GO:0016021	GO:0051082	GO:0006457	GO:0005509	GO:0005783	GO:0016020	GO:0030246	GO:0005515
1228	PHAVU_002G280300g	S48-S0	30.75	83.37	-1.44	52.62	0.83		Pv02	44422873	44426712	3839		-1.44	52.62	GO:0016021	GO:0051082	GO:0006457	GO:0005509	GO:0005783	GO:0016020	GO:0030246	GO:0005515
1229	PHAVU_002G282000g	S24-S0	6.33	16.02	-1.34	9.69	0.83		Pv02	44549854	44557339	7485		-1.34	9.69	GO:0006614	GO:0005786	GO:0008312	GO:0030942	GO:0005047	GO:0003723	GO:0005737
1230	PHAVU_002G282800g	S48-S0	65.75	177.70	-1.43	111.95	0.84		Pv02	44647673	44648803	1130		-1.43	111.95	GO:0006633	GO:0031177	GO:0009507	GO:0009536	GO:0006629	GO:0006631	GO:0009416	GO:0009735	GO:0009941	GO:0009570	GO:0000036
1231	PHAVU_002G283000g	S24-S0	3.19	14.91	-2.23	11.73	0.87		Pv02	44654660	44660362	5702		-2.23	11.73	GO:0003723	GO:0006396	GO:0016779	GO:0016740	GO:0001680
1232	PHAVU_002G283800g	S48-S0	1.73	10.18	-2.55	8.44	0.81		Pv02	44735595	44737728	2133		-2.55	8.44	GO:0016021	GO:0005886	GO:0008643	GO:0016020
1233	PHAVU_002G284200g	S24-S0	3.26	25.96	-2.99	22.70	0.91		Pv02	44774062	44776072	2010		-2.99	22.7	GO:0006457	GO:0003755	GO:0016853	GO:0000413	GO:0110165
1234	PHAVU_002G284200g	S48-S0	6.42	25.96	-2.02	19.54	0.85		Pv02	44774062	44776072	2010		-2.02	19.54	GO:0006457	GO:0003755	GO:0016853	GO:0000413	GO:0110165
1235	PHAVU_002G284200g	R24-R0	3.26	17.43	-2.42	14.17	0.83		Pv02	44774062	44776072	2010		-2.42	14.17	GO:0006457	GO:0003755	GO:0016853	GO:0000413	GO:0110165
1236	PHAVU_002G285100g	S24-S0	6.14	15.20	-1.31	9.06	0.82		Pv02	44859692	44862724	3032		-1.31	9.06	GO:0016021	GO:0016491	GO:0016020
1237	PHAVU_002G286000g	S24-S0	16.99	5.00	1.77	11.99	0.86		Pv02	44988045	44991726	3681		1.77	11.99	GO:0046872	GO:0005634	GO:0003677	GO:0046872	GO:0005634	GO:0003677
1238	PHAVU_002G286000g	R24-R0	24.30	7.27	1.74	17.03	0.81		Pv02	44988045	44991726	3681		1.74	17.03	GO:0046872	GO:0005634	GO:0003677	GO:0046872	GO:0005634	GO:0003677
1239	PHAVU_002G289100g	S24-S0	38.39	76.28	-0.99	37.89	0.82		Pv02	45229936	45232422	2486		-0.99	37.89	GO:0005737	GO:0005525	GO:0003924	GO:0005874	GO:0007017	GO:0005200	GO:0000166	GO:0005856	GO:0007010
1240	PHAVU_002G289100g	S48-S0	16.15	76.28	-2.24	60.13	0.89		Pv02	45229936	45232422	2486		-2.24	60.13	GO:0005737	GO:0005525	GO:0003924	GO:0005874	GO:0007017	GO:0005200	GO:0000166	GO:0005856	GO:0007010
1241	PHAVU_002G289100g	R24-R0	28.96	75.18	-1.38	46.22	0.82		Pv02	45229936	45232422	2486		-1.38	46.22	GO:0005737	GO:0005525	GO:0003924	GO:0005874	GO:0007017	GO:0005200	GO:0000166	GO:0005856	GO:0007010
1242	PHAVU_002G289100g	R48-R0	17.57	75.18	-2.10	57.61	0.87		Pv02	45229936	45232422	2486		-2.1	57.61	GO:0005737	GO:0005525	GO:0003924	GO:0005874	GO:0007017	GO:0005200	GO:0000166	GO:0005856	GO:0007010
1243	PHAVU_002G289300g	S24-S0	43.62	13.60	1.68	30.03	0.88		Pv02	45260262	45262193	1931		1.68	30.03	GO:0008152	GO:0016787	GO:0009231	GO:0006468	GO:0043621
1244	PHAVU_002G289300g	S48-S0	46.84	13.60	1.78	33.24	0.85		Pv02	45260262	45262193	1931		1.78	33.24	GO:0008152	GO:0016787	GO:0009231	GO:0006468	GO:0043621
1245	PHAVU_002G290300g	S24-S0	2.92	12.35	-2.08	9.44	0.86		Pv02	45328985	45333280	4295		-2.08	9.44	GO:0005524	GO:0005737	GO:0009058	GO:0051301	GO:0008360	GO:0016881	GO:0016874
1246	PHAVU_002G290400g	R48-R0	125.56	368.87	-1.55	243.32	0.84		Pv02	45338260	45339818	1558		-1.55	243.32	GO:0016021	GO:0005215	GO:0016020	GO:0055085	GO:0015267
1247	PHAVU_002G2910000g	S24-S0	24.49	11.56	1.08	12.93	0.81		Pv02	45402527	45409377	6850		1.08	12.93	GO:0008270	GO:0008237	GO:0046872	GO:0016787	GO:0008233	GO:0006508
1248	PHAVU_002G2910000g	S48-S0	32.81	11.56	1.50	21.25	0.82		Pv02	45402527	45409377	6850		1.5	21.25	GO:0008270	GO:0008237	GO:0046872	GO:0016787	GO:0008233	GO:0006508
1249	PHAVU_002G292000g	S48-S0	9.11	0.79	3.54	8.33	0.84		Pv02	45531875	45535947	4072		3.54	8.33	GO:0006355	GO:0005634	GO:0003677
1250	PHAVU_002G292000g	R48-R0	12.43	1.30	3.25	11.13	0.83		Pv02	45531875	45535947	4072		3.25	11.13	GO:0006355	GO:0005634	GO:0003677
1251	PHAVU_002G292300g	S24-S0	15.99	37.95	-1.25	21.96	0.85		Pv02	45571487	45574158	2671		-1.25	21.96	GO:0005975	GO:0004650	GO:0016787	GO:0016798	GO:0008152
1252	PHAVU_002G292300g	S48-S0	10.69	37.95	-1.83	27.25	0.85		Pv02	45571487	45574158	2671		-1.83	27.25	GO:0005975	GO:0004650	GO:0016787	GO:0016798	GO:0008152
1253	PHAVU_002G292300g	R48-R0	9.35	31.03	-1.73	21.67	0.81		Pv02	45571487	45574158	2671		-1.73	21.67	GO:0005975	GO:0004650	GO:0016787	GO:0016798	GO:0008152
1254	PHAVU_002G292500g	S24-S0	69.93	309.63	-2.15	239.70	0.92		Pv02	45579950	45582671	2721		-2.15	239.7
1255	PHAVU_002G292500g	S48-S0	76.26	309.63	-2.02	233.37	0.89		Pv02	45579950	45582671	2721		-2.02	233.37
1256	PHAVU_002G292500g	R24-R0	56.94	225.21	-1.98	168.27	0.89		Pv02	45579950	45582671	2721		-1.98	168.27
1257	PHAVU_002G292500g	R48-R0	89.37	225.21	-1.33	135.84	0.80		Pv02	45579950	45582671	2721		-1.33	135.84
1258	PHAVU_002G293100g	S24-S0	5.59	30.38	-2.44	24.79	0.90		Pv02	45656000	45659925	3925		-2.44	24.79	GO:0003676
1259	PHAVU_002G293100g	S48-S0	9.05	30.38	-1.75	21.32	0.84		Pv02	45656000	45659925	3925		-1.75	21.32	GO:0003676
1260	PHAVU_002G293400g	S24-S0	30.01	66.88	-1.16	36.88	0.85		Pv02	45682559	45686735	4176		-1.16	36.88	GO:0046872	GO:0004721	GO:0016787	GO:0006470	GO:0004722	GO:0106306	GO:0106307
1261	PHAVU_002G293400g	S48-S0	27.57	66.88	-1.28	39.31	0.81		Pv02	45682559	45686735	4176		-1.28	39.31	GO:0046872	GO:0004721	GO:0016787	GO:0006470	GO:0004722	GO:0106306	GO:0106307
1262	PHAVU_002G296000g	S24-S0	21.66	3.25	2.74	18.41	0.90		Pv02	45940395	45941549	1154		2.74	18.41	GO:0016021	GO:0016020
1263	PHAVU_002G296000g	S48-S0	31.74	3.25	3.29	28.49	0.91		Pv02	45940395	45941549	1154		3.29	28.49	GO:0016021	GO:0016020
1264	PHAVU_002G296000g	R24-R0	30.26	5.34	2.50	24.91	0.87		Pv02	45940395	45941549	1154		2.5	24.91	GO:0016021	GO:0016020
1265	PHAVU_002G296000g	R48-R0	24.35	5.34	2.19	19.00	0.84		Pv02	45940395	45941549	1154		2.19	19	GO:0016021	GO:0016020
1266	PHAVU_002G296800g	S48-S0	7.34	0.87	3.09	6.48	0.80		Pv02	46008603	46013575	4972		3.09	6.48	GO:0016021	GO:0016020	GO:0009734	GO:0055085	GO:0015293	GO:0006865
1267	PHAVU_002G296800g	R48-R0	9.37	0.51	4.21	8.86	0.83		Pv02	46008603	46013575	4972		4.21	8.86	GO:0016021	GO:0016020	GO:0009734	GO:0055085	GO:0015293	GO:0006865
1268	PHAVU_002G297900g	S24-S0	62.84	130.09	-1.05	67.25	0.84		Pv02	46086606	46089528	2922		-1.05	67.25	GO:0005524	GO:0004550	GO:0006228	GO:0006183	GO:0006241	GO:0016301	GO:0016310	GO:0000166	GO:0016740	GO:0006165
1269	PHAVU_002G300100g	S24-S0	6.45	0.34	4.24	6.11	0.87		Pv02	46259760	46260700	940		4.24	6.11
1270	PHAVU_002G300200g	S24-S0	200.31	76.10	1.40	124.21	0.88		Pv02	46265359	46266690	1331		1.4	124.21	GO:0005623	GO:0045454	GO:0015035	GO:0009055	GO:0097573
1271	PHAVU_002G300200g	S48-S0	219.89	76.10	1.53	143.80	0.85		Pv02	46265359	46266690	1331		1.53	143.8	GO:0005623	GO:0045454	GO:0015035	GO:0009055	GO:0097573
1272	PHAVU_002G301400g	S24-S0	14.28	31.42	-1.14	17.15	0.83		Pv02	46357082	46360857	3775		-1.14	17.15	GO:0005524	GO:0000166	GO:0016887	GO:0005783	GO:0034975	GO:0005788	GO:0009705
1273	PHAVU_002G303100g	S24-S0	16.82	43.73	-1.38	26.92	0.86		Pv02	46556892	46557518	626		-1.38	26.92	GO:0005742	GO:0030150	GO:0016020	GO:0016021	GO:0015031	GO:0005739	GO:0005741
1274	PHAVU_002G303300g	S24-S0	19.62	39.23	-1.00	19.61	0.82		Pv02	46573544	46578030	4486		-1	19.61	GO:0005524	GO:0016887	GO:0006810	GO:0000166	GO:0055085
1275	PHAVU_002G303400g	S24-S0	43.59	83.60	-0.94	40.02	0.82		Pv02	46582166	46586359	4193		-0.94	40.02	GO:0016021	GO:0003824	GO:0009058	GO:0016020	GO:0016740	GO:0016779	GO:0006646	GO:0004306
1276	PHAVU_002G303400g	R48-R0	31.62	88.73	-1.49	57.11	0.82		Pv02	46582166	46586359	4193		-1.49	57.11	GO:0016021	GO:0003824	GO:0009058	GO:0016020	GO:0016740	GO:0016779	GO:0006646	GO:0004306
1277	PHAVU_002G304700g	S24-S0	29.80	92.29	-1.63	62.50	0.89		Pv02	46714573	46718409	3836		-1.63	62.5	GO:0015078	GO:0015986	GO:0000276	GO:0016020	GO:0006811	GO:0045263	GO:0005739
1278	PHAVU_002G304700g	S48-S0	27.23	92.29	-1.76	65.06	0.86		Pv02	46714573	46718409	3836		-1.76	65.06	GO:0015078	GO:0015986	GO:0000276	GO:0016020	GO:0006811	GO:0045263	GO:0005739
1279	PHAVU_002G305100g	S24-S0	29.10	59.86	-1.04	30.77	0.83		Pv02	46763609	46768030	4421		-1.04	30.77	GO:0015078	GO:0015986	GO:0000276	GO:0016020	GO:0006811	GO:0045263	GO:0005739
1280	PHAVU_002G305600g	S24-S0	47.48	196.75	-2.05	149.27	0.91		Pv02	46792223	46793082	859		-2.05	149.27	GO:0003735	GO:0006412	GO:0005840	GO:0005737
1281	PHAVU_002G305600g	S48-S0	55.35	196.75	-1.83	141.39	0.88		Pv02	46792223	46793082	859		-1.83	141.39	GO:0003735	GO:0006412	GO:0005840	GO:0005737
1282	PHAVU_002G305600g	R24-R0	35.14	139.22	-1.99	104.09	0.88		Pv02	46792223	46793082	859		-1.99	104.09	GO:0003735	GO:0006412	GO:0005840	GO:0005737
1283	PHAVU_002G307300g	S24-S0	2.50	8.74	-1.80	6.24	0.81		Pv02	46959211	46962639	3428		-1.8	6.24
1284	PHAVU_002G307300g	S48-S0	0.62	8.74	-3.82	8.12	0.84		Pv02	46959211	46962639	3428		-3.82	8.12
1285	PHAVU_002G307300g	R48-R0	0.37	9.71	-4.73	9.35	0.84		Pv02	46959211	46962639	3428		-4.73	9.35
1286	PHAVU_002G307400g	S24-S0	11.83	32.10	-1.44	20.28	0.86		Pv02	46972900	46976683	3783		-1.44	20.28	GO:0016021	GO:0005789	GO:0016020	GO:0005783	GO:0006950
1287	PHAVU_002G307400g	S48-S0	11.16	32.10	-1.52	20.94	0.82		Pv02	46972900	46976683	3783		-1.52	20.94	GO:0016021	GO:0005789	GO:0016020	GO:0005783	GO:0006950
1288	PHAVU_002G307900g	R48-R0	22.91	63.57	-1.47	40.66	0.81		Pv02	47001554	47003890	2336		-1.47	40.66
1289	PHAVU_002G308400g	S24-S0	11.98	24.67	-1.04	12.69	0.81		Pv02	47042432	47049058	6626		-1.04	12.69	GO:0005524	GO:0005623	GO:0006096	GO:0004396	GO:0005536	GO:0001678	GO:0016301	GO:0016310	GO:0000166	GO:0016740	GO:0005975	GO:0016773	GO:0019318	GO:0046835	GO:0004340	GO:0051156
1290	PHAVU_002G309600g	S24-S0	2.72	19.75	-2.86	17.03	0.90		Pv02	47120072	47126513	6441		-2.86	17.03	GO:0046872	GO:0004471	GO:0051287	GO:0016491	GO:0004470	GO:0016616	GO:0006108
1291	PHAVU_002G309600g	S48-S0	4.69	19.75	-2.08	15.06	0.84		Pv02	47120072	47126513	6441		-2.08	15.06	GO:0046872	GO:0004471	GO:0051287	GO:0016491	GO:0004470	GO:0016616	GO:0006108
1292	PHAVU_002G309600g	R24-R0	2.93	14.47	-2.30	11.54	0.81		Pv02	47120072	47126513	6441		-2.3	11.54	GO:0046872	GO:0004471	GO:0051287	GO:0016491	GO:0004470	GO:0016616	GO:0006108
1293	PHAVU_002G3153001g	S24-S0	18.91	38.98	-1.04	20.08	0.82		Pv02	47591151	47597610	6459		-1.04	20.08	GO:0005515	GO:0005515	GO:0000911	GO:0009825	GO:0010235	GO:0045824	GO:0005886	GO:0030136
1294	PHAVU_002G3153001g	R24-R0	19.61	51.99	-1.41	32.38	0.81		Pv02	47591151	47597610	6459		-1.41	32.38	GO:0005515	GO:0005515	GO:0000911	GO:0009825	GO:0010235	GO:0045824	GO:0005886	GO:0030136
1295	PHAVU_002G3153001g	R48-R0	16.54	51.99	-1.65	35.45	0.83		Pv02	47591151	47597610	6459		-1.65	35.45	GO:0005515	GO:0005515	GO:0000911	GO:0009825	GO:0010235	GO:0045824	GO:0005886	GO:0030136
1296	PHAVU_002G315700g	S24-S0	52.24	16.07	1.70	36.17	0.89		Pv02	47637449	47638586	1137		1.7	36.17
1297	PHAVU_002G315700g	S48-S0	69.94	16.07	2.12	53.87	0.89		Pv02	47637449	47638586	1137		2.12	53.87
1298	PHAVU_002G315700g	R24-R0	68.98	25.05	1.46	43.93	0.83		Pv02	47637449	47638586	1137		1.46	43.93
1299	PHAVU_002G315700g	R48-R0	67.79	25.05	1.44	42.74	0.81		Pv02	47637449	47638586	1137		1.44	42.74
1300	PHAVU_002G317100g	S24-S0	50.71	23.28	1.12	27.43	0.84		Pv02	47761622	47762724	1102		1.12	27.43	GO:0016788
1301	PHAVU_002G317200g	S24-S0	40.04	171.99	-2.10	131.96	0.91		Pv02	47764190	47766326	2136		-2.1	131.96	GO:0003735	GO:0006412	GO:0005840
1302	PHAVU_002G317200g	S48-S0	54.86	171.99	-1.65	117.13	0.86		Pv02	47764190	47766326	2136		-1.65	117.13	GO:0003735	GO:0006412	GO:0005840
1303	PHAVU_002G317200g	R24-R0	31.58	112.06	-1.83	80.49	0.87		Pv02	47764190	47766326	2136		-1.83	80.49	GO:0003735	GO:0006412	GO:0005840
1304	PHAVU_002G318700g	S24-S0	15.51	37.32	-1.27	21.81	0.85		Pv02	47891253	47891894	641		-1.27	21.81	GO:0004857	GO:0043086
1305	PHAVU_002G318700g	S48-S0	14.45	37.32	-1.37	22.87	0.81		Pv02	47891253	47891894	641		-1.37	22.87	GO:0004857	GO:0043086
1306	PHAVU_002G318700g	R24-R0	6.76	38.52	-2.51	31.76	0.88		Pv02	47891253	47891894	641		-2.51	31.76	GO:0004857	GO:0043086
1307	PHAVU_002G318700g	R48-R0	7.10	38.52	-2.44	31.42	0.87		Pv02	47891253	47891894	641		-2.44	31.42	GO:0004857	GO:0043086
1308	PHAVU_002G318700g	R24-S24	6.76	15.51	-1.20	8.75	0.81		Pv02	47891253	47891894	641		-1.2	8.75	GO:0004857	GO:0043086
1309	PHAVU_002G3190000g	S24-S0	8.95	0.83	3.43	8.12	0.88		Pv02	47915237	47916946	1709		3.43	8.12	GO:0016021	GO:0016020
1310	PHAVU_002G3190000g	S48-S0	10.60	0.83	3.67	9.77	0.86		Pv02	47915237	47916946	1709		3.67	9.77	GO:0016021	GO:0016020
1311	PHAVU_002G3190000g	R24-R0	11.33	0.79	3.85	10.54	0.84		Pv02	47915237	47916946	1709		3.85	10.54	GO:0016021	GO:0016020
1312	PHAVU_002G3190000g	R48-R0	15.29	0.79	4.28	14.50	0.87		Pv02	47915237	47916946	1709		4.28	14.5	GO:0016021	GO:0016020
1313	PHAVU_002G319900g	S24-S0	28.06	12.51	1.17	15.55	0.83		Pv02	47970721	47973911	3190		1.17	15.55	GO:0016021	GO:0016020	GO:0042742	GO:0009506
1314	PHAVU_002G319900g	S48-S0	34.71	12.51	1.47	22.20	0.82		Pv02	47970721	47973911	3190		1.47	22.2	GO:0016021	GO:0016020	GO:0042742	GO:0009506
1315	PHAVU_002G320000g	S24-S0	29.44	87.08	-1.56	57.65	0.89		Pv02	47985266	47989823	4557		-1.56	57.65
1316	PHAVU_002G320000g	S48-S0	24.10	87.08	-1.85	62.98	0.87		Pv02	47985266	47989823	4557		-1.85	62.98
1317	PHAVU_002G320100g	S24-S0	3.38	13.40	-1.99	10.02	0.86		Pv02	47991022	47997910	6888		-1.99	10.02	GO:0005524	GO:0005737	GO:0006427	GO:0004821	GO:0003824	GO:0016874	GO:0000166	GO:0045548	GO:0004812
1318	PHAVU_002G320200g	S24-S0	34.74	193.77	-2.48	159.03	0.92		Pv02	47999699	48001370	1671		-2.48	159.03	GO:0003735	GO:0006412	GO:0003723	GO:0015935	GO:0005840	GO:0022627
1319	PHAVU_002G320200g	S48-S0	47.80	193.77	-2.02	145.96	0.89		Pv02	47999699	48001370	1671		-2.02	145.96	GO:0003735	GO:0006412	GO:0003723	GO:0015935	GO:0005840	GO:0022627
1320	PHAVU_002G320200g	R24-R0	31.15	164.19	-2.40	133.05	0.91		Pv02	47999699	48001370	1671		-2.4	133.05	GO:0003735	GO:0006412	GO:0003723	GO:0015935	GO:0005840	GO:0022627
1321	PHAVU_002G320200g	R48-R0	61.82	164.19	-1.41	102.37	0.82		Pv02	47999699	48001370	1671		-1.41	102.37	GO:0003735	GO:0006412	GO:0003723	GO:0015935	GO:0005840	GO:0022627
1322	PHAVU_002G321400g	S24-S0	8.50	29.28	-1.79	20.79	0.88		Pv02	48077719	48079912	2193		-1.79	20.79	GO:0003735	GO:0006412	GO:0003723	GO:0015935	GO:0005840	GO:0005829	GO:0003729	GO:1990904
1323	PHAVU_002G321400g	R24-R0	5.54	19.88	-1.84	14.34	0.81		Pv02	48077719	48079912	2193		-1.84	14.34	GO:0003735	GO:0006412	GO:0003723	GO:0015935	GO:0005840	GO:0005829	GO:0003729	GO:1990904
1324	PHAVU_002G321900g	S24-S0	13.67	27.54	-1.01	13.87	0.81		Pv02	48108155	48111657	3502		-1.01	13.87	GO:0051082	GO:0006457	GO:0016272
1325	PHAVU_002G321900g	S48-S0	9.97	27.54	-1.47	17.57	0.81		Pv02	48108155	48111657	3502		-1.47	17.57	GO:0051082	GO:0006457	GO:0016272
1326	PHAVU_002G322500g	S24-S0	25.69	8.30	1.63	17.39	0.87		Pv02	48136283	48142735	6452		1.63	17.39	GO:0006952	GO:2000031	GO:0012501
1327	PHAVU_002G322500g	S48-S0	24.73	8.30	1.58	16.44	0.81		Pv02	48136283	48142735	6452		1.58	16.44	GO:0006952	GO:2000031	GO:0012501
1328	PHAVU_002G323700g	R24-S24	5.73	1.02	2.49	4.71	0.81		Pv02	48252437	48253800	1363		2.49	4.71	GO:0016020	GO:0016021	GO:0030026	GO:0005384	GO:0071421
1329	PHAVU_002G324000g	S24-S0	17.88	50.44	-1.50	32.56	0.88		Pv02	48268283	48271545	3262		-1.5	32.56	GO:0008380	GO:0030532	GO:0005634	GO:0006397
1330	PHAVU_002G324200g	S24-S0	4.22	29.24	-2.79	25.02	0.91		Pv02	48284872	48289668	4796		-2.79	25.02	GO:0055085	GO:0005741	GO:0016020	GO:0015031	GO:0005739	GO:0030150	GO:0008320
1331	PHAVU_002G324200g	S48-S0	7.91	29.24	-1.89	21.33	0.85		Pv02	48284872	48289668	4796		-1.89	21.33	GO:0055085	GO:0005741	GO:0016020	GO:0015031	GO:0005739	GO:0030150	GO:0008320
1332	PHAVU_002G324300g	S24-S0	46.09	175.87	-1.93	129.78	0.91		Pv02	48291578	48292439	861		-1.93	129.78	GO:0003735	GO:0006412	GO:0005840	GO:0005737
1333	PHAVU_002G324300g	S48-S0	67.23	175.87	-1.39	108.64	0.83		Pv02	48291578	48292439	861		-1.39	108.64	GO:0003735	GO:0006412	GO:0005840	GO:0005737
1334	PHAVU_002G324300g	R24-R0	26.91	122.00	-2.18	95.09	0.90		Pv02	48291578	48292439	861		-2.18	95.09	GO:0003735	GO:0006412	GO:0005840	GO:0005737
1335	PHAVU_002G3259000g	S24-S0	26.18	2.24	3.55	23.94	0.92		Pv02	48440342	48445171	4829		3.55	23.94	GO:0016021	GO:0005634	GO:0003723	GO:0004652	GO:0043631	GO:0031123	GO:0016020	GO:0000166	GO:0005524	GO:0016740	GO:0016779	GO:0006397	GO:0046872
1336	PHAVU_002G3259000g	S48-S0	41.95	2.24	4.23	39.71	0.94		Pv02	48440342	48445171	4829		4.23	39.71	GO:0016021	GO:0005634	GO:0003723	GO:0004652	GO:0043631	GO:0031123	GO:0016020	GO:0000166	GO:0005524	GO:0016740	GO:0016779	GO:0006397	GO:0046872
1337	PHAVU_002G3259000g	R24-R0	69.10	19.54	1.82	49.56	0.86		Pv02	48440342	48445171	4829		1.82	49.56	GO:0016021	GO:0005634	GO:0003723	GO:0004652	GO:0043631	GO:0031123	GO:0016020	GO:0000166	GO:0005524	GO:0016740	GO:0016779	GO:0006397	GO:0046872
1338	PHAVU_002G3259000g	R48-R0	84.89	19.54	2.12	65.35	0.88		Pv02	48440342	48445171	4829		2.12	65.35	GO:0016021	GO:0005634	GO:0003723	GO:0004652	GO:0043631	GO:0031123	GO:0016020	GO:0000166	GO:0005524	GO:0016740	GO:0016779	GO:0006397	GO:0046872
1339	PHAVU_002G3259000g	R0-S0	19.54	2.24	3.12	17.30	0.86		Pv02	48440342	48445171	4829		3.12	17.3	GO:0016021	GO:0005634	GO:0003723	GO:0004652	GO:0043631	GO:0031123	GO:0016020	GO:0000166	GO:0005524	GO:0016740	GO:0016779	GO:0006397	GO:0046872
1340	PHAVU_002G3259000g	R24-S24	69.10	26.18	1.40	42.93	0.88		Pv02	48440342	48445171	4829		1.4	42.93	GO:0016021	GO:0005634	GO:0003723	GO:0004652	GO:0043631	GO:0031123	GO:0016020	GO:0000166	GO:0005524	GO:0016740	GO:0016779	GO:0006397	GO:0046872
1341	PHAVU_002G326000g	S24-S0	7.54	26.91	-1.84	19.37	0.88		Pv02	48446703	48448178	1475		-1.84	19.37	GO:0016021	GO:0016020
1342	PHAVU_002G326000g	S48-S0	3.85	26.91	-2.80	23.06	0.89		Pv02	48446703	48448178	1475		-2.8	23.06	GO:0016021	GO:0016020
1343	PHAVU_002G326000g	R24-R0	4.54	17.75	-1.97	13.21	0.81		Pv02	48446703	48448178	1475		-1.97	13.21	GO:0016021	GO:0016020
1344	PHAVU_002G326000g	R48-R0	4.35	17.75	-2.03	13.40	0.81		Pv02	48446703	48448178	1475		-2.03	13.4	GO:0016021	GO:0016020
1345	PHAVU_002G326300g	S24-S0	6.70	17.30	-1.37	10.60	0.83		Pv02	48461831	48464221	2390		-1.37	10.6	GO:0005524	GO:0051082	GO:0006457	GO:0005737	GO:0000166	GO:0016887
1346	PHAVU_002G326600g	R48-R0	11.39	0.21	5.75	11.18	0.88		Pv02	48486270	48487996	1726		5.75	11.18	GO:0046872	GO:0016491	GO:0046872	GO:0016491
1347	PHAVU_002G327000g	S24-S0	109.18	55.13	0.99	54.06	0.83		Pv02	48517816	48520823	3007		0.99	54.06
1348	PHAVU_002G327100g	S24-S0	29.70	72.54	-1.29	42.84	0.87		Pv02	48523939	48533653	9714		-1.29	42.84	GO:0005525	GO:0003924	GO:0000166	GO:0006412	GO:0043231	GO:0005829	GO:0005773	GO:0097159	GO:1901363
1349	PHAVU_002G327100g	S48-S0	29.91	72.54	-1.28	42.62	0.81		Pv02	48523939	48533653	9714		-1.28	42.62	GO:0005525	GO:0003924	GO:0000166	GO:0006412	GO:0043231	GO:0005829	GO:0005773	GO:0097159	GO:1901363
1350	PHAVU_002G327500g	S24-S0	31.82	134.42	-2.08	102.60	0.91		Pv02	48558739	48560657	1918		-2.08	102.6	GO:0005515	GO:0015935	GO:0043022	GO:0005515
1351	PHAVU_002G327500g	S48-S0	47.10	134.42	-1.51	87.31	0.85		Pv02	48558739	48560657	1918		-1.51	87.31	GO:0005515	GO:0015935	GO:0043022	GO:0005515
1352	PHAVU_002G327500g	R24-R0	27.24	97.52	-1.84	70.28	0.87		Pv02	48558739	48560657	1918		-1.84	70.28	GO:0005515	GO:0015935	GO:0043022	GO:0005515
1353	PHAVU_002G328400g	S24-S0	37.65	70.06	-0.90	32.42	0.81		Pv02	48616976	48619125	2149		-0.9	32.42	GO:0005634	GO:0003677	GO:0006334	GO:0000786	GO:0008168	GO:0005634	GO:0003677	GO:0006334	GO:0000786	GO:0008168
1354	PHAVU_002G329300g	S24-S0	33.98	14.32	1.25	19.66	0.85		Pv02	48782930	48784258	1328		1.25	19.66	GO:0005509
1355	PHAVU_002G329300g	S48-S0	38.27	14.32	1.42	23.95	0.81		Pv02	48782930	48784258	1328		1.42	23.95	GO:0005509
1356	PHAVU_002G330500g	S24-S0	12.74	26.10	-1.03	13.36	0.81		Pv02	48842934	48847483	4549		-1.03	13.36	GO:0000723	GO:0043047	GO:0000784	GO:0003677	GO:0000781	GO:0051276
1357	PHAVU_002G330500g	S48-S0	8.73	26.10	-1.58	17.37	0.82		Pv02	48842934	48847483	4549		-1.58	17.37	GO:0000723	GO:0043047	GO:0000784	GO:0003677	GO:0000781	GO:0051276
1358	PHAVU_002G331900g	R48-R0	88.83	33.12	1.42	55.71	0.81		Pv02	48914413	48916811	2398		1.42	55.71
1359	PHAVU_002G332000g	R0-S0	65.60	12.20	2.43	53.40	0.89		Pv02	48919770	48922272	2502		2.43	53.4	GO:0003993	GO:0046872	GO:0016787	GO:0016311
1360	PHAVU_002G332000g	R24-S24	98.15	20.14	2.29	78.01	0.92		Pv02	48919770	48922272	2502		2.29	78.01	GO:0003993	GO:0046872	GO:0016787	GO:0016311
1361	PHAVU_002G332000g	R48-S48	75.68	24.18	1.65	51.51	0.84		Pv02	48919770	48922272	2502		1.65	51.51	GO:0003993	GO:0046872	GO:0016787	GO:0016311
1362	PHAVU_002G332400g	S24-S0	0.51	16.01	-4.97	15.50	0.94		Pv02	48938847	48939320	473		-4.97	15.5	GO:0003677
1363	PHAVU_002G332400g	S48-S0	0.43	16.01	-5.23	15.58	0.92		Pv02	48938847	48939320	473		-5.23	15.58	GO:0003677
1364	PHAVU_002G332400g	R24-R0	0.31	6.82	-4.46	6.51	0.80		Pv02	48938847	48939320	473		-4.46	6.51	GO:0003677
1365	PHAVU_002G332400g	R48-R0	0.28	6.82	-4.62	6.54	0.80		Pv02	48938847	48939320	473		-4.62	6.54	GO:0003677
1366	PHAVU_003G001300g	R0-S0	16.56	0.26	5.99	16.30	0.91		Pv03	72560	75136	2576		5.99	16.3	GO:0008270	GO:0003723	GO:0009451	GO:0005515
1367	PHAVU_003G001300g	R24-S24	13.40	0.01	10.07	13.39	0.96		Pv03	72560	75136	2576		10.07	13.39	GO:0008270	GO:0003723	GO:0009451	GO:0005515
1368	PHAVU_003G001300g	R48-S48	13.76	0.08	7.37	13.67	0.92		Pv03	72560	75136	2576		7.37	13.67	GO:0008270	GO:0003723	GO:0009451	GO:0005515
1369	PHAVU_003G004200g	S24-S0	4.29	11.13	-1.38	6.84	0.80		Pv03	400082	404203	4121		-1.38	6.84	GO:0006351	GO:0005634	GO:0008270	GO:0032786	GO:0006355	GO:0032784
1370	PHAVU_003G004300g	S24-S0	0.09	4.36	-5.68	4.28	0.85		Pv03	404688	408392	3704		-5.68	4.28	GO:0016021	GO:0016020
1371	PHAVU_003G004800g	S24-S0	10.67	1.33	3.00	9.34	0.88		Pv03	428087	438967	10880		3	9.34	GO:0016021	GO:0020037	GO:0005506	GO:0016705	GO:0004497	GO:0016020	GO:0016491	GO:0046872
1372	PHAVU_003G004800g	S48-S0	11.10	1.33	3.06	9.77	0.84		Pv03	428087	438967	10880		3.06	9.77	GO:0016021	GO:0020037	GO:0005506	GO:0016705	GO:0004497	GO:0016020	GO:0016491	GO:0046872
1373	PHAVU_003G004800g	R24-R0	16.63	0.89	4.22	15.74	0.88		Pv03	428087	438967	10880		4.22	15.74	GO:0016021	GO:0020037	GO:0005506	GO:0016705	GO:0004497	GO:0016020	GO:0016491	GO:0046872
1374	PHAVU_003G004800g	R48-R0	15.21	0.89	4.09	14.32	0.87		Pv03	428087	438967	10880		4.09	14.32	GO:0016021	GO:0020037	GO:0005506	GO:0016705	GO:0004497	GO:0016020	GO:0016491	GO:0046872
1375	PHAVU_003G005500g	R0-S0	0.91	49.51	-5.76	48.60	0.96		Pv03	519836	523135	3299		-5.76	48.6	GO:0016021	GO:0020037	GO:0005506	GO:0016705	GO:0004497	GO:0016020	GO:0016491	GO:0046872
1376	PHAVU_003G005500g	R24-S24	0.62	34.75	-5.82	34.13	0.98		Pv03	519836	523135	3299		-5.82	34.13	GO:0016021	GO:0020037	GO:0005506	GO:0016705	GO:0004497	GO:0016020	GO:0016491	GO:0046872
1377	PHAVU_003G005500g	R48-S48	0.43	36.57	-6.40	36.13	0.96		Pv03	519836	523135	3299		-6.4	36.13	GO:0016021	GO:0020037	GO:0005506	GO:0016705	GO:0004497	GO:0016020	GO:0016491	GO:0046872
1378	PHAVU_003G005600g	S48-S0	2.30	12.29	-2.42	9.99	0.83		Pv03	528534	530147	1613		-2.42	9.99
1379	PHAVU_003G005600g	R0-S0	0.01	12.29	-11.26	12.28	0.90		Pv03	528534	530147	1613		-11.26	12.28
1380	PHAVU_003G005600g	R24-S24	0.01	6.91	-10.43	6.91	0.92		Pv03	528534	530147	1613		-10.43	6.91
1381	PHAVU_003G006000g	R0-S0	29.81	9.74	1.61	20.07	0.81		Pv03	570571	572870	2299		1.61	20.07	GO:0008171	GO:0046983	GO:0008168	GO:0016740	GO:0032259	GO:0008757
1382	PHAVU_003G006000g	R24-S24	42.73	13.75	1.64	28.98	0.89		Pv03	570571	572870	2299		1.64	28.98	GO:0008171	GO:0046983	GO:0008168	GO:0016740	GO:0032259	GO:0008757
1383	PHAVU_003G006100g	R24-S24	3.02	0.01	9.24	3.02	0.82		Pv03	574960	577572	2612		9.24	3.02	GO:0008171	GO:0046983	GO:0008168	GO:0016740	GO:0032259	GO:0008757
1384	PHAVU_003G007300g	S24-S0	4.77	0.57	3.06	4.20	0.80		Pv03	686584	688855	2271		3.06	4.2	GO:0016567
1385	PHAVU_003G007300g	R24-R0	18.68	4.70	1.99	13.98	0.81		Pv03	686584	688855	2271		1.99	13.98	GO:0016567
1386	PHAVU_003G007300g	R24-S24	18.68	4.77	1.97	13.92	0.88		Pv03	686584	688855	2271		1.97	13.92	GO:0016567
1387	PHAVU_003G008100g	S24-S0	9.71	29.94	-1.62	20.23	0.87		Pv03	791057	795813	4756		-1.62	20.23	GO:0046872	GO:0003676
1388	PHAVU_003G008100g	S48-S0	7.61	29.94	-1.98	22.33	0.85		Pv03	791057	795813	4756		-1.98	22.33	GO:0046872	GO:0003676
1389	PHAVU_003G009500g	R0-S0	0.54	8.36	-3.94	7.82	0.80		Pv03	928984	930929	1945		-3.94	7.82	GO:0016021	GO:0020037	GO:0005506	GO:0016705	GO:0004497	GO:0016020	GO:0016491	GO:0046872
1390	PHAVU_003G009500g	R24-S24	0.73	7.64	-3.40	6.91	0.87		Pv03	928984	930929	1945		-3.4	6.91	GO:0016021	GO:0020037	GO:0005506	GO:0016705	GO:0004497	GO:0016020	GO:0016491	GO:0046872
1391	PHAVU_003G011000g	R48-S48	48.96	17.72	1.47	31.24	0.81		Pv03	1036443	1037072	629		1.47	31.24
1392	PHAVU_003G011100g	S24-S0	9.61	21.03	-1.13	11.42	0.81		Pv03	1040018	1040239	221		-1.13	11.42
1393	PHAVU_003G011100g	S48-S0	3.69	21.03	-2.51	17.34	0.86		Pv03	1040018	1040239	221		-2.51	17.34
1394	PHAVU_003G011100g	R24-R0	6.30	29.83	-2.24	23.53	0.86		Pv03	1040018	1040239	221		-2.24	23.53
1395	PHAVU_003G011100g	R48-R0	5.74	29.83	-2.38	24.09	0.86		Pv03	1040018	1040239	221		-2.38	24.09
1396	PHAVU_003G011800g	S24-S0	72.03	129.46	-0.85	57.43	0.80		Pv03	1097660	1099870	2210		-0.85	57.43	GO:0046872	GO:0016491
1397	PHAVU_003G011800g	S48-S0	38.24	129.46	-1.76	91.22	0.87		Pv03	1097660	1099870	2210		-1.76	91.22	GO:0046872	GO:0016491
1398	PHAVU_003G011800g	R48-R0	11.89	86.75	-2.87	74.86	0.91		Pv03	1097660	1099870	2210		-2.87	74.86	GO:0046872	GO:0016491
1399	PHAVU_003G011800g	R24-S24	37.85	72.03	-0.93	34.18	0.81		Pv03	1097660	1099870	2210		-0.93	34.18	GO:0046872	GO:0016491
1400	PHAVU_003G011800g	R48-S48	11.89	38.24	-1.69	26.35	0.83		Pv03	1097660	1099870	2210		-1.69	26.35	GO:0046872	GO:0016491
1401	PHAVU_003G012400g	S24-S0	1.23	7.38	-2.58	6.15	0.84		Pv03	1152130	1155053	2923		-2.58	6.15	GO:0006351	GO:0006355	GO:0005634	GO:0003677	GO:0003700
1402	PHAVU_003G012400g	S48-S0	0.84	7.38	-3.13	6.54	0.81		Pv03	1152130	1155053	2923		-3.13	6.54	GO:0006351	GO:0006355	GO:0005634	GO:0003677	GO:0003700
1403	PHAVU_003G012400g	R48-R0	1.62	11.30	-2.80	9.68	0.80		Pv03	1152130	1155053	2923		-2.8	9.68	GO:0006351	GO:0006355	GO:0005634	GO:0003677	GO:0003700
1404	PHAVU_003G016900g	S48-S0	37.63	14.71	1.36	22.92	0.80		Pv03	1527165	1534219	7054		1.36	22.92	GO:0016020
1405	PHAVU_003G017600g	S24-S0	6.20	14.92	-1.27	8.72	0.81		Pv03	1573427	1577511	4084		-1.27	8.72	GO:0019843	GO:0006364	GO:0042134
1406	PHAVU_003G018300g	S24-S0	49.45	206.38	-2.06	156.93	0.91		Pv03	1627393	1629500	2107		-2.06	156.93	GO:0003735	GO:0006412	GO:0003723	GO:0015935	GO:0005840	GO:0005829	GO:0003729	GO:1990904
1407	PHAVU_003G018300g	S48-S0	74.74	206.38	-1.47	131.64	0.84		Pv03	1627393	1629500	2107		-1.47	131.64	GO:0003735	GO:0006412	GO:0003723	GO:0015935	GO:0005840	GO:0005829	GO:0003729	GO:1990904
1408	PHAVU_003G018300g	R24-R0	35.73	153.36	-2.10	117.63	0.89		Pv03	1627393	1629500	2107		-2.1	117.63	GO:0003735	GO:0006412	GO:0003723	GO:0015935	GO:0005840	GO:0005829	GO:0003729	GO:1990904
1409	PHAVU_003G020100g	S24-S0	6.26	0.01	10.29	6.25	0.91		Pv03	1773492	1776044	2552		10.29	6.25	GO:0046872	GO:0016491
1410	PHAVU_003G020100g	S48-S0	5.18	0.01	10.02	5.17	0.84		Pv03	1773492	1776044	2552		10.02	5.17	GO:0046872	GO:0016491
1411	PHAVU_003G020600g	S24-S0	36.49	116.73	-1.68	80.25	0.89		Pv03	1811673	1813969	2296		-1.68	80.25	GO:0005840	GO:0042254	GO:0022626
1412	PHAVU_003G020600g	R24-R0	27.87	99.77	-1.84	71.90	0.87		Pv03	1811673	1813969	2296		-1.84	71.9	GO:0005840	GO:0042254	GO:0022626
1413	PHAVU_003G020800g	S24-S0	13.29	61.67	-2.21	48.38	0.91		Pv03	1825785	1829000	3215		-2.21	48.38
1414	PHAVU_003G020800g	S48-S0	7.36	61.67	-3.07	54.31	0.92		Pv03	1825785	1829000	3215		-3.07	54.31
1415	PHAVU_003G020800g	R24-R0	15.62	41.23	-1.40	25.62	0.80		Pv03	1825785	1829000	3215		-1.4	25.62
1416	PHAVU_003G020800g	R48-R0	8.50	41.23	-2.28	32.73	0.87		Pv03	1825785	1829000	3215		-2.28	32.73
1417	PHAVU_003G021000g	S24-S0	6.04	1.18	2.36	4.86	0.80		Pv03	1835558	1839603	4045		2.36	4.86
1418	PHAVU_003G021600g	S24-S0	13.59	30.84	-1.18	17.25	0.84		Pv03	1908395	1909564	1169		-1.18	17.25	GO:0003824	GO:0009736
1419	PHAVU_003G022100g	S24-S0	49.35	98.49	-1.00	49.15	0.83		Pv03	1944227	1945116	889		-1	49.15	GO:0016021	GO:0016020	GO:0009773	GO:0009535	GO:0010598
1420	PHAVU_003G025200g	S24-S0	19.50	60.08	-1.62	40.58	0.89		Pv03	2284422	2286554	2132		-1.62	40.58	GO:0003735	GO:0006412	GO:0005840	GO:0005737	GO:0043226
1421	PHAVU_003G025200g	R24-R0	14.65	44.10	-1.59	29.45	0.83		Pv03	2284422	2286554	2132		-1.59	29.45	GO:0003735	GO:0006412	GO:0005840	GO:0005737	GO:0043226
1422	PHAVU_003G027300g	S24-S0	197.85	108.58	0.87	89.27	0.81		Pv03	2472952	2478160	5208		0.87	89.27	GO:0016021	GO:0005524	GO:0004672	GO:0006468	GO:0016020	GO:0016301	GO:0016310	GO:0000166	GO:0016740	GO:0009579	GO:0004674	GO:0042651	GO:0009507	GO:0007623	GO:0009643	GO:0042548
1423	PHAVU_003G031800g	S24-S0	7.87	26.50	-1.75	18.63	0.88		Pv03	3062642	3064262	1620		-1.75	18.63
1424	PHAVU_003G031800g	S48-S0	9.27	26.50	-1.51	17.22	0.81		Pv03	3062642	3064262	1620		-1.51	17.22
1425	PHAVU_003G031800g	R24-R0	6.78	25.22	-1.90	18.45	0.83		Pv03	3062642	3064262	1620		-1.9	18.45
1426	PHAVU_003G032700g	S24-S0	11.66	27.03	-1.21	15.37	0.84		Pv03	3199675	3202609	2934		-1.21	15.37	GO:0005515
1427	PHAVU_003G032700g	S48-S0	9.92	27.03	-1.45	17.11	0.80		Pv03	3199675	3202609	2934		-1.45	17.11	GO:0005515
1428	PHAVU_003G034800g	S24-S0	12.08	48.13	-1.99	36.05	0.90		Pv03	3439690	3441988	2298		-1.99	36.05	GO:0046872	GO:0030001
1429	PHAVU_003G034800g	S48-S0	5.94	48.13	-3.02	42.18	0.91		Pv03	3439690	3441988	2298		-3.02	42.18	GO:0046872	GO:0030001
1430	PHAVU_003G034800g	R24-R0	11.20	34.24	-1.61	23.05	0.82		Pv03	3439690	3441988	2298		-1.61	23.05	GO:0046872	GO:0030001
1431	PHAVU_003G034800g	R48-R0	4.71	34.24	-2.86	29.53	0.88		Pv03	3439690	3441988	2298		-2.86	29.53	GO:0046872	GO:0030001
1432	PHAVU_003G036000g	R24-R0	14.01	39.38	-1.49	25.37	0.81		Pv03	3615595	3617648	2053		-1.49	25.37	GO:0005634	GO:0008270	GO:0005515
1433	PHAVU_003G036000g	R48-R0	9.36	39.38	-2.07	30.02	0.85		Pv03	3615595	3617648	2053		-2.07	30.02	GO:0005634	GO:0008270	GO:0005515
1434	PHAVU_003G036600g	R0-S0	0.01	8.88	-10.79	8.88	0.87		Pv03	3693787	3695508	1721		-10.79	8.88
1435	PHAVU_003G036600g	R24-S24	0.01	6.38	-10.32	6.38	0.91		Pv03	3693787	3695508	1721		-10.32	6.38
1436	PHAVU_003G036600g	R48-S48	0.01	4.96	-9.95	4.96	0.82		Pv03	3693787	3695508	1721		-9.95	4.96
1437	PHAVU_003G040000g	S24-S0	28.53	53.98	-0.92	25.45	0.81		Pv03	4298431	4301589	3158		-0.92	25.45	GO:0016021	GO:0030244	GO:0016866	GO:0016020	GO:0016853	GO:0071555	GO:0005794	GO:0005829	GO:0071669	GO:0052691	GO:0009832	GO:0033356
1438	PHAVU_003G040400g	S24-S0	6.97	23.60	-1.76	16.63	0.87		Pv03	4360628	4364900	4272		-1.76	16.63	GO:0016021	GO:0046872	GO:0020037	GO:0016020	GO:0009707	GO:0010319
1439	PHAVU_003G040400g	S48-S0	7.25	23.60	-1.70	16.35	0.82		Pv03	4360628	4364900	4272		-1.7	16.35	GO:0016021	GO:0046872	GO:0020037	GO:0016020	GO:0009707	GO:0010319
1440	PHAVU_003G040500g	S24-S0	14.87	6.45	1.21	8.42	0.80		Pv03	4366174	4372554	6380		1.21	8.42	GO:0005507	GO:0008131	GO:0048038	GO:0009308	GO:0016491	GO:0046872	GO:0052593	GO:0052594	GO:0052595	GO:0052596
1441	PHAVU_003G040600g	S24-S0	13.85	31.03	-1.16	17.18	0.83		Pv03	4406929	4407951	1022		-1.16	17.18	GO:0003723	GO:0003755	GO:0003676
1442	PHAVU_003G040600g	S48-S0	10.99	31.03	-1.50	20.04	0.81		Pv03	4406929	4407951	1022		-1.5	20.04	GO:0003723	GO:0003755	GO:0003676
1443	PHAVU_003G040700g	S24-S0	1.63	6.82	-2.07	5.20	0.81		Pv03	4414312	4418207	3895		-2.07	5.2	GO:0006355	GO:0009658	GO:0042644	GO:0042793	GO:0000427	GO:0009662
1444	PHAVU_003G041200g	S48-S0	5.84	0.05	7.02	5.80	0.85		Pv03	4582905	4584971	2066		7.02	5.8	GO:0016021	GO:0020037	GO:0005506	GO:0016705	GO:0004497	GO:0016020	GO:0016491	GO:0046872	GO:0005783	GO:0046622	GO:0008284	GO:0040009	GO:0035265	GO:0048437
1445	PHAVU_003G041200g	R48-R0	6.01	0.01	10.23	6.01	0.83		Pv03	4582905	4584971	2066		10.23	6.01	GO:0016021	GO:0020037	GO:0005506	GO:0016705	GO:0004497	GO:0016020	GO:0016491	GO:0046872	GO:0005783	GO:0046622	GO:0008284	GO:0040009	GO:0035265	GO:0048437
1446	PHAVU_003G041500g	S24-S0	101.70	206.49	-1.02	104.79	0.84		Pv03	4620944	4623274	2330		-1.02	104.79	GO:0043622
1447	PHAVU_003G041500g	S48-S0	74.89	206.49	-1.46	131.60	0.84		Pv03	4620944	4623274	2330		-1.46	131.6	GO:0043622
1448	PHAVU_003G043000g	S24-S0	7.69	20.47	-1.41	12.78	0.84		Pv03	4793023	4795242	2219		-1.41	12.78	GO:0009506
1449	PHAVU_003G043100g	S24-S0	3.37	9.77	-1.54	6.40	0.80		Pv03	4803157	4809102	5945		-1.54	6.4	GO:0005515	GO:0005515
1450	PHAVU_003G043700g	S24-S0	10.30	22.04	-1.10	11.74	0.81		Pv03	4896345	4898988	2643		-1.1	11.74	GO:0051287	GO:0003979	GO:0016491	GO:0016616	GO:0006065
1451	PHAVU_003G044200g	S24-S0	404.32	803.56	-0.99	399.24	0.84		Pv03	5011354	5014384	3030		-0.99	399.24	GO:0008295	GO:0004014	GO:0006597	GO:0006557	GO:0016829	GO:0006596	GO:0016831
1452	PHAVU_003G044200g	R24-R0	428.67	1130.60	-1.40	701.93	0.84		Pv03	5011354	5014384	3030		-1.4	701.93	GO:0008295	GO:0004014	GO:0006597	GO:0006557	GO:0016829	GO:0006596	GO:0016831
1453	PHAVU_003G045300g	S24-S0	128.68	71.65	0.84	57.03	0.80		Pv03	5152163	5154501	2338		0.84	57.03	GO:0005509	GO:0015979	GO:0009654	GO:0019898	GO:0009579	GO:0009523
1454	PHAVU_003G047400g	S24-S0	7.89	17.32	-1.13	9.43	0.80		Pv03	5632901	5637646	4745		-1.13	9.43	GO:0045454	GO:0009570
1455	PHAVU_003G0475000g	S48-S0	20.66	6.50	1.67	14.16	0.81		Pv03	5652990	5653695	705		1.67	14.16	GO:0003723	GO:0003676
1456	PHAVU_003G047800g	S24-S0	14.18	75.81	-2.42	61.63	0.92		Pv03	5700370	5700810	440		-2.42	61.63	GO:0003735	GO:0006412	GO:0005840	GO:0005737
1457	PHAVU_003G047800g	S48-S0	23.52	75.81	-1.69	52.29	0.86		Pv03	5700370	5700810	440		-1.69	52.29	GO:0003735	GO:0006412	GO:0005840	GO:0005737
1458	PHAVU_003G047800g	R24-R0	10.36	47.53	-2.20	37.17	0.88		Pv03	5700370	5700810	440		-2.2	37.17	GO:0003735	GO:0006412	GO:0005840	GO:0005737
1459	PHAVU_003G049200g	S24-S0	9.34	19.59	-1.07	10.26	0.80		Pv03	5919167	5921664	2497		-1.07	10.26	GO:0016021	GO:0016491	GO:0006629	GO:0016020
1460	PHAVU_003G0500000g	S24-S0	0.95	6.81	-2.84	5.86	0.83		Pv03	6049732	6055889	6157		-2.84	5.86	GO:0016021	GO:0016020
1461	PHAVU_003G051200g	S24-S0	49.72	146.35	-1.56	96.63	0.89		Pv03	6278173	6280530	2357		-1.56	96.63	GO:0051287	GO:0006730	GO:0004013	GO:0019510	GO:0016787
1462	PHAVU_003G051700g	S48-S0	10.44	0.20	5.74	10.25	0.90		Pv03	6352471	6354626	2155		5.74	10.25	GO:0020037	GO:0005506	GO:0016705	GO:0004497	GO:0016491	GO:0046872
1463	PHAVU_003G051700g	R48-R0	16.23	0.08	7.66	16.15	0.92		Pv03	6352471	6354626	2155		7.66	16.15	GO:0020037	GO:0005506	GO:0016705	GO:0004497	GO:0016491	GO:0046872
1464	PHAVU_003G0518000g	R48-R0	12.31	0.05	7.94	12.26	0.90		Pv03	6365187	6365576	389		7.94	12.26	GO:0020037	GO:0005506	GO:0016705	GO:0004497
1465	PHAVU_003G052500g	S24-S0	46.88	138.49	-1.56	91.61	0.89		Pv03	6528311	6532161	3850		-1.56	91.61	GO:0016491	GO:0016620
1466	PHAVU_003G052500g	S48-S0	37.61	138.49	-1.88	100.88	0.88		Pv03	6528311	6532161	3850		-1.88	100.88	GO:0016491	GO:0016620
1467	PHAVU_003G052500g	R24-R0	39.21	157.10	-2.00	117.89	0.89		Pv03	6528311	6532161	3850		-2	117.89	GO:0016491	GO:0016620
1468	PHAVU_003G052500g	R48-R0	37.31	157.10	-2.07	119.79	0.88		Pv03	6528311	6532161	3850		-2.07	119.79	GO:0016491	GO:0016620
1469	PHAVU_003G052600g	S24-S0	4.07	21.10	-2.37	17.03	0.89		Pv03	6563253	6567258	4005		-2.37	17.03	GO:0016740	GO:0006596	GO:0003824	GO:0004766	GO:0006595
1470	PHAVU_003G052600g	S48-S0	4.29	21.10	-2.30	16.80	0.86		Pv03	6563253	6567258	4005		-2.3	16.8	GO:0016740	GO:0006596	GO:0003824	GO:0004766	GO:0006595
1471	PHAVU_003G053200g	S24-S0	4.80	31.34	-2.71	26.54	0.91		Pv03	6675608	6678685	3077		-2.71	26.54	GO:0016021	GO:0016020
1472	PHAVU_003G053200g	S48-S0	2.10	31.34	-3.90	29.24	0.92		Pv03	6675608	6678685	3077		-3.9	29.24	GO:0016021	GO:0016020
1473	PHAVU_003G053200g	R24-R0	4.30	17.20	-2.00	12.91	0.81		Pv03	6675608	6678685	3077		-2	12.91	GO:0016021	GO:0016020
1474	PHAVU_003G053200g	R48-R0	2.95	17.20	-2.54	14.25	0.83		Pv03	6675608	6678685	3077		-2.54	14.25	GO:0016021	GO:0016020
1475	PHAVU_003G053700g	S24-S0	15.44	33.60	-1.12	18.16	0.83		Pv03	6796385	6796600	215		-1.12	18.16	GO:0046983	GO:0005634	GO:0006355	GO:0000976
1476	PHAVU_003G053700g	S48-S0	5.92	33.60	-2.50	27.67	0.88		Pv03	6796385	6796600	215		-2.5	27.67	GO:0046983	GO:0005634	GO:0006355	GO:0000976
1477	PHAVU_003G053700g	R24-R0	7.14	31.41	-2.14	24.27	0.86		Pv03	6796385	6796600	215		-2.14	24.27	GO:0046983	GO:0005634	GO:0006355	GO:0000976
1478	PHAVU_003G053700g	R48-R0	5.59	31.41	-2.49	25.82	0.86		Pv03	6796385	6796600	215		-2.49	25.82	GO:0046983	GO:0005634	GO:0006355	GO:0000976
1479	PHAVU_003G054400g	S24-S0	20.57	47.86	-1.22	27.29	0.85		Pv03	6901652	6910377	8725		-1.22	27.29
1480	PHAVU_003G054400g	S48-S0	18.35	47.86	-1.38	29.51	0.81		Pv03	6901652	6910377	8725		-1.38	29.51
1481	PHAVU_003G054600g	S24-S0	14.50	38.29	-1.40	23.79	0.86		Pv03	6940479	6942495	2016		-1.4	23.79	GO:0003743	GO:0033290	GO:0005852	GO:0001731	GO:0016282	GO:0006446	GO:0003676	GO:0003723	GO:0005737	GO:0006412	GO:0006413	GO:0001732	GO:0002183
1482	PHAVU_003G054600g	S48-S0	15.27	38.29	-1.33	23.02	0.80		Pv03	6940479	6942495	2016		-1.33	23.02	GO:0003743	GO:0033290	GO:0005852	GO:0001731	GO:0016282	GO:0006446	GO:0003676	GO:0003723	GO:0005737	GO:0006412	GO:0006413	GO:0001732	GO:0002183
1483	PHAVU_003G054600g	R24-R0	9.11	27.08	-1.57	17.98	0.80		Pv03	6940479	6942495	2016		-1.57	17.98	GO:0003743	GO:0033290	GO:0005852	GO:0001731	GO:0016282	GO:0006446	GO:0003676	GO:0003723	GO:0005737	GO:0006412	GO:0006413	GO:0001732	GO:0002183
1484	PHAVU_003G055000g	S24-S0	5.57	14.16	-1.35	8.59	0.82		Pv03	7010040	7017137	7097		-1.35	8.59	GO:0003676	GO:0004523	GO:0090502
1485	PHAVU_003G055100g	S24-S0	11.92	52.65	-2.14	40.73	0.91		Pv03	7018159	7020598	2439		-2.14	40.73	GO:0010468
1486	PHAVU_003G055100g	S48-S0	15.08	52.65	-1.80	37.57	0.86		Pv03	7018159	7020598	2439		-1.8	37.57	GO:0010468
1487	PHAVU_003G055400g	S24-S0	1.72	6.95	-2.02	5.24	0.81		Pv03	7049246	7055202	5956		-2.02	5.24	GO:0005524	GO:0003676	GO:0000166	GO:0004386	GO:0016787	GO:0003724	GO:0009507
1488	PHAVU_003G057000g	S24-S0	21.89	9.83	1.16	12.06	0.82		Pv03	7478879	7482629	3750		1.16	12.06	GO:0046872	GO:0005576	GO:0020037	GO:0004601	GO:0006979	GO:0042744	GO:0016491	GO:0098869
1489	PHAVU_003G057400g	S24-S0	9.18	24.52	-1.42	15.34	0.85		Pv03	7537545	7544062	6517		-1.42	15.34	GO:0005515	GO:0005515	GO:0005515	GO:0005515
1490	PHAVU_003G058200g	S24-S0	9.00	20.80	-1.21	11.80	0.82		Pv03	7737123	7740782	3659		-1.21	11.8
1491	PHAVU_003G058200g	S48-S0	4.08	20.80	-2.35	16.71	0.86		Pv03	7737123	7740782	3659		-2.35	16.71
1492	PHAVU_003G058200g	R48-R0	4.40	20.79	-2.24	16.39	0.83		Pv03	7737123	7740782	3659		-2.24	16.39
1493	PHAVU_003G058400g	S24-S0	16.52	70.74	-2.10	54.22	0.91		Pv03	7759925	7763918	3993		-2.1	54.22	GO:0016740
1494	PHAVU_003G058400g	S48-S0	4.28	70.74	-4.05	66.46	0.94		Pv03	7759925	7763918	3993		-4.05	66.46	GO:0016740
1495	PHAVU_003G058400g	R24-R0	10.40	60.88	-2.55	50.49	0.89		Pv03	7759925	7763918	3993		-2.55	50.49	GO:0016740
1496	PHAVU_003G058400g	R48-R0	5.93	60.88	-3.36	54.95	0.92		Pv03	7759925	7763918	3993		-3.36	54.95	GO:0016740
1497	PHAVU_003G059400g	S24-S0	11.23	22.91	-1.03	11.68	0.80		Pv03	7990184	7996216	6032		-1.03	11.68
1498	PHAVU_003G061000g	S24-S0	58.25	142.86	-1.29	84.61	0.87		Pv03	8220086	8222795	2709		-1.29	84.61	GO:0005634	GO:0005737	GO:0004298	GO:0051603	GO:0005839	GO:0000502
1499	PHAVU_003G061000g	S48-S0	54.77	142.86	-1.38	88.09	0.83		Pv03	8220086	8222795	2709		-1.38	88.09	GO:0005634	GO:0005737	GO:0004298	GO:0051603	GO:0005839	GO:0000502
1500	PHAVU_003G061600g	S24-S0	16.64	71.08	-2.10	54.45	0.91		Pv03	8320365	8325757	5392		-2.1	54.45	GO:0005576	GO:0005975	GO:0071555	GO:0004650	GO:0016787	GO:0016798	GO:0008152
1501	PHAVU_003G061600g	S48-S0	16.22	71.08	-2.13	54.86	0.89		Pv03	8320365	8325757	5392		-2.13	54.86	GO:0005576	GO:0005975	GO:0071555	GO:0004650	GO:0016787	GO:0016798	GO:0008152
1502	PHAVU_003G061600g	R24-R0	13.62	66.18	-2.28	52.57	0.89		Pv03	8320365	8325757	5392		-2.28	52.57	GO:0005576	GO:0005975	GO:0071555	GO:0004650	GO:0016787	GO:0016798	GO:0008152
1503	PHAVU_003G061600g	R48-R0	13.35	66.18	-2.31	52.83	0.88		Pv03	8320365	8325757	5392		-2.31	52.83	GO:0005576	GO:0005975	GO:0071555	GO:0004650	GO:0016787	GO:0016798	GO:0008152
1504	PHAVU_003G061900g	S24-S0	150.01	57.12	1.39	92.90	0.88		Pv03	8404466	8405617	1151		1.39	92.9
1505	PHAVU_003G061900g	S48-S0	168.71	57.12	1.56	111.60	0.85		Pv03	8404466	8405617	1151		1.56	111.6
1506	PHAVU_003G061900g	R24-R0	231.91	38.88	2.58	193.02	0.92		Pv03	8404466	8405617	1151		2.58	193.02
1507	PHAVU_003G061900g	R48-R0	195.25	38.88	2.33	156.36	0.90		Pv03	8404466	8405617	1151		2.33	156.36
1508	PHAVU_003G062300g	S24-S0	38.60	20.28	0.93	18.33	0.80		Pv03	8470942	8472667	1725		0.93	18.33	GO:0005515	GO:0005515
1509	PHAVU_003G063200g	S24-S0	1.21	6.37	-2.40	5.16	0.81		Pv03	8773878	8776716	2838		-2.4	5.16	GO:0005515	GO:0005515
1510	PHAVU_003G064400g	R48-R0	45.86	16.39	1.48	29.46	0.80		Pv03	9032258	9036687	4429		1.48	29.46	GO:0016021	GO:0016020	GO:0005515	GO:0016021	GO:0016020	GO:0005515
1511	PHAVU_003G064700g	S24-S0	44.66	18.26	1.29	26.40	0.86		Pv03	9116534	9117361	827		1.29	26.4
1512	PHAVU_003G064700g	S48-S0	45.70	18.26	1.32	27.44	0.80		Pv03	9116534	9117361	827		1.32	27.44
1513	PHAVU_003G067400g	S24-S0	575.51	3509.16	-2.61	2933.66	0.93		Pv03	9695005	9695269	264		-2.61	2933.66
1514	PHAVU_003G067400g	S48-S0	751.51	3509.16	-2.22	2757.65	0.91		Pv03	9695005	9695269	264		-2.22	2757.65
1515	PHAVU_003G067400g	R24-R0	475.26	3356.85	-2.82	2881.59	0.93		Pv03	9695005	9695269	264		-2.82	2881.59
1516	PHAVU_003G067400g	R48-R0	1026.01	3356.85	-1.71	2330.84	0.86		Pv03	9695005	9695269	264		-1.71	2330.84
1517	PHAVU_003G067700g	S24-S0	23.78	84.29	-1.83	60.51	0.90		Pv03	9862807	9865267	2460		-1.83	60.51	GO:0005634	GO:0003700	GO:0043565	GO:0003677	GO:0006355	GO:0000981	GO:0006357
1518	PHAVU_003G067700g	S48-S0	15.71	84.29	-2.42	68.58	0.90		Pv03	9862807	9865267	2460		-2.42	68.58	GO:0005634	GO:0003700	GO:0043565	GO:0003677	GO:0006355	GO:0000981	GO:0006357
1519	PHAVU_003G067700g	R24-R0	21.63	67.11	-1.63	45.48	0.84		Pv03	9862807	9865267	2460		-1.63	45.48	GO:0005634	GO:0003700	GO:0043565	GO:0003677	GO:0006355	GO:0000981	GO:0006357
1520	PHAVU_003G067700g	R48-R0	15.48	67.11	-2.12	51.63	0.87		Pv03	9862807	9865267	2460		-2.12	51.63	GO:0005634	GO:0003700	GO:0043565	GO:0003677	GO:0006355	GO:0000981	GO:0006357
1521	PHAVU_003G068800g	S24-S0	14.09	41.49	-1.56	27.40	0.88		Pv03	10160407	10163562	3155		-1.56	27.4	GO:0006355	GO:0006952	GO:0003697	GO:0003677
1522	PHAVU_003G068800g	S48-S0	16.31	41.49	-1.35	25.18	0.81		Pv03	10160407	10163562	3155		-1.35	25.18	GO:0006355	GO:0006952	GO:0003697	GO:0003677
1523	PHAVU_003G073600g	S24-S0	14.94	31.05	-1.06	16.11	0.82		Pv03	11316807	11318836	2029		-1.06	16.11	GO:0046872	GO:0006351	GO:0006355	GO:0005634
1524	PHAVU_003G073600g	S48-S0	8.20	31.05	-1.92	22.85	0.85		Pv03	11316807	11318836	2029		-1.92	22.85	GO:0046872	GO:0006351	GO:0006355	GO:0005634
1525	PHAVU_003G073800g	S48-S0	1.86	15.71	-3.08	13.85	0.87		Pv03	11380986	11381707	721		-3.08	13.85	GO:0005634	GO:0003677	GO:0046982	GO:0000786
1526	PHAVU_003G074600g	S24-S0	36.46	73.36	-1.01	36.90	0.83		Pv03	11517261	11521425	4164		-1.01	36.9	GO:0008757
1527	PHAVU_003G075200g	S24-S0	17.62	54.81	-1.64	37.20	0.89		Pv03	11624429	11627401	2972		-1.64	37.2	GO:0003746	GO:0006412	GO:0006414	GO:0006749	GO:0004364	GO:0005515
1528	PHAVU_003G075200g	S48-S0	21.60	54.81	-1.34	33.21	0.81		Pv03	11624429	11627401	2972		-1.34	33.21	GO:0003746	GO:0006412	GO:0006414	GO:0006749	GO:0004364	GO:0005515
1529	PHAVU_003G075200g	R24-R0	15.31	41.92	-1.45	26.61	0.81		Pv03	11624429	11627401	2972		-1.45	26.61	GO:0003746	GO:0006412	GO:0006414	GO:0006749	GO:0004364	GO:0005515
1530	PHAVU_003G076700g	S48-S0	6.71	24.81	-1.89	18.10	0.84		Pv03	11955346	11959220	3874		-1.89	18.1	GO:0005975	GO:0004553	GO:0016787	GO:0005975	GO:0004553	GO:0016787
1531	PHAVU_003G076700g	R48-R0	6.62	23.10	-1.80	16.48	0.80		Pv03	11955346	11959220	3874		-1.8	16.48	GO:0005975	GO:0004553	GO:0016787	GO:0005975	GO:0004553	GO:0016787
1532	PHAVU_003G079700g	S24-S0	31.45	61.31	-0.96	29.86	0.82		Pv03	12559560	12562806	3246		-0.96	29.86	GO:0046872	GO:0004462	GO:0016829
1533	PHAVU_003G079900g	S24-S0	1.66	8.54	-2.37	6.89	0.84		Pv03	12641055	12644475	3420		-2.37	6.89	GO:0016021	GO:0005975	GO:0004553	GO:0016020	GO:0016798	GO:0008152	GO:0042973
1534	PHAVU_003G079900g	S48-S0	1.04	8.54	-3.03	7.50	0.82		Pv03	12641055	12644475	3420		-3.03	7.5	GO:0016021	GO:0005975	GO:0004553	GO:0016020	GO:0016798	GO:0008152	GO:0042973
1535	PHAVU_003G079900g	R48-R0	0.76	9.13	-3.58	8.37	0.81		Pv03	12641055	12644475	3420		-3.58	8.37	GO:0016021	GO:0005975	GO:0004553	GO:0016020	GO:0016798	GO:0008152	GO:0042973
1536	PHAVU_003G080100g	S24-S0	1.84	14.60	-2.99	12.76	0.89		Pv03	12790344	12794711	4367		-2.99	12.76	GO:0016491	GO:0005507
1537	PHAVU_003G080100g	S48-S0	0.51	14.60	-4.83	14.08	0.91		Pv03	12790344	12794711	4367		-4.83	14.08	GO:0016491	GO:0005507
1538	PHAVU_003G080100g	R24-R0	1.57	15.10	-3.27	13.54	0.85		Pv03	12790344	12794711	4367		-3.27	13.54	GO:0016491	GO:0005507
1539	PHAVU_003G080100g	R48-R0	0.76	15.10	-4.31	14.34	0.87		Pv03	12790344	12794711	4367		-4.31	14.34	GO:0016491	GO:0005507
1540	PHAVU_003G080400g	S24-S0	445.23	244.27	0.87	200.96	0.81		Pv03	12805744	12808732	2988		0.87	200.96	GO:0005739	GO:0008483	GO:0006546	GO:0004047	GO:0016740	GO:0005515
1541	PHAVU_003G084300g	S48-S0	9.44	32.78	-1.80	23.34	0.84		Pv03	14147526	14148717	1191		-1.8	23.34	GO:0004869	GO:0030414	GO:0010466	GO:0010951	GO:0004869	GO:0030414	GO:0010466	GO:0010951
1542	PHAVU_003G084500g	S24-S0	9.61	31.43	-1.71	21.83	0.88		Pv03	14235864	14239651	3787		-1.71	21.83	GO:0046872	GO:0046854	GO:0006021	GO:0046855	GO:0008934	GO:0052833	GO:0052832	GO:0016787	GO:0052834
1543	PHAVU_003G084500g	S48-S0	5.75	31.43	-2.45	25.68	0.88		Pv03	14235864	14239651	3787		-2.45	25.68	GO:0046872	GO:0046854	GO:0006021	GO:0046855	GO:0008934	GO:0052833	GO:0052832	GO:0016787	GO:0052834
1544	PHAVU_003G084500g	R48-R0	4.87	22.94	-2.24	18.07	0.84		Pv03	14235864	14239651	3787		-2.24	18.07	GO:0046872	GO:0046854	GO:0006021	GO:0046855	GO:0008934	GO:0052833	GO:0052832	GO:0016787	GO:0052834
1545	PHAVU_003G086400g	S24-S0	2.02	18.91	-3.23	16.89	0.91		Pv03	14812993	14817199	4206		-3.23	16.89	GO:0046872	GO:0030001
1546	PHAVU_003G086400g	S48-S0	2.45	18.91	-2.95	16.46	0.87		Pv03	14812993	14817199	4206		-2.95	16.46	GO:0046872	GO:0030001
1547	PHAVU_003G086400g	R24-R0	2.04	12.36	-2.60	10.33	0.81		Pv03	14812993	14817199	4206		-2.6	10.33	GO:0046872	GO:0030001
1548	PHAVU_003G086400g	R48-R0	1.98	12.36	-2.64	10.38	0.81		Pv03	14812993	14817199	4206		-2.64	10.38	GO:0046872	GO:0030001
1549	PHAVU_003G089200g	S24-S0	45.33	151.61	-1.74	106.28	0.90		Pv03	15890742	15891812	1070		-1.74	106.28	GO:0003735	GO:0006412	GO:0003723	GO:0015935	GO:0005840	GO:0022627
1550	PHAVU_003G089200g	S48-S0	45.79	151.61	-1.73	105.82	0.87		Pv03	15890742	15891812	1070		-1.73	105.82	GO:0003735	GO:0006412	GO:0003723	GO:0015935	GO:0005840	GO:0022627
1551	PHAVU_003G089200g	R24-R0	34.42	96.68	-1.49	62.26	0.84		Pv03	15890742	15891812	1070		-1.49	62.26	GO:0003735	GO:0006412	GO:0003723	GO:0015935	GO:0005840	GO:0022627
1552	PHAVU_003G090200g	S24-S0	17.12	69.22	-2.02	52.10	0.91		Pv03	17889308	17889779	471		-2.02	52.1
1553	PHAVU_003G090200g	S48-S0	25.21	69.22	-1.46	44.00	0.83		Pv03	17889308	17889779	471		-1.46	44
1554	PHAVU_003G090200g	R24-R0	20.09	90.32	-2.17	70.23	0.89		Pv03	17889308	17889779	471		-2.17	70.23
1555	PHAVU_003G090300g	S24-S0	4.70	11.96	-1.35	7.26	0.80		Pv03	18168493	18170763	2270		-1.35	7.26	GO:0008289
1556	PHAVU_003G090300g	S48-S0	2.73	11.96	-2.13	9.22	0.81		Pv03	18168493	18170763	2270		-2.13	9.22	GO:0008289
1557	PHAVU_003G090500g	S48-S0	18.62	54.09	-1.54	35.46	0.84		Pv03	18248462	18250813	2351		-1.54	35.46	GO:0006012	GO:0003978	GO:0016853	GO:0005975
1558	PHAVU_003G090500g	R48-R0	19.00	60.15	-1.66	41.14	0.83		Pv03	18248462	18250813	2351		-1.66	41.14	GO:0006012	GO:0003978	GO:0016853	GO:0005975
1559	PHAVU_003G090600g	S24-S0	2.46	8.25	-1.74	5.79	0.80		Pv03	18253264	18257617	4353		-1.74	5.79	GO:0005525	GO:0000166	GO:0042254	GO:0005739
1560	PHAVU_003G090700g	S24-S0	35.06	77.41	-1.14	42.36	0.85		Pv03	18259335	18266463	7128		-1.14	42.36	GO:0046872	GO:0006355	GO:0042393	GO:0005634	GO:0006325
1561	PHAVU_003G0909001g	S24-S0	13.04	28.62	-1.13	15.58	0.83		Pv03	18349753	18352724	2971		-1.13	15.58	GO:0070567
1562	PHAVU_003G091400g	S48-S0	26.06	68.96	-1.40	42.90	0.82		Pv03	18440949	18441921	972		-1.4	42.9
1563	PHAVU_003G091400g	R48-R0	26.32	77.78	-1.56	51.46	0.83		Pv03	18440949	18441921	972		-1.56	51.46
1564	PHAVU_003G0939001g	S48-S0	10.82	0.01	11.08	10.82	0.91		Pv03	19361074	19361684	610		11.08	10.82	GO:0020037	GO:0015979	GO:0005506	GO:0009055	GO:0031361	GO:0016020	GO:0016021	GO:0046872	GO:0009507	GO:0009536	GO:0009535	GO:0009579	GO:0022900
1565	PHAVU_003G0939001g	R48-S48	0.01	10.82	-11.08	10.82	0.90		Pv03	19361074	19361684	610		-11.08	10.82	GO:0020037	GO:0015979	GO:0005506	GO:0009055	GO:0031361	GO:0016020	GO:0016021	GO:0046872	GO:0009507	GO:0009536	GO:0009535	GO:0009579	GO:0022900
1566	PHAVU_003G094500g	S24-S0	29.17	108.13	-1.89	78.97	0.90		Pv03	19492644	19494947	2303		-1.89	78.97	GO:0003735	GO:0006412	GO:0005840	GO:0003735	GO:0006412	GO:0005840
1567	PHAVU_003G094500g	S48-S0	31.12	108.13	-1.80	77.01	0.87		Pv03	19492644	19494947	2303		-1.8	77.01	GO:0003735	GO:0006412	GO:0005840	GO:0003735	GO:0006412	GO:0005840
1568	PHAVU_003G094500g	R24-R0	25.57	71.07	-1.48	45.51	0.83		Pv03	19492644	19494947	2303		-1.48	45.51	GO:0003735	GO:0006412	GO:0005840	GO:0003735	GO:0006412	GO:0005840
1569	PHAVU_003G095800g	S24-S0	23.92	154.26	-2.69	130.34	0.93		Pv03	21671660	21673086	1426		-2.69	130.34	GO:0003735	GO:0006412	GO:0005840
1570	PHAVU_003G095800g	S48-S0	29.14	154.26	-2.40	125.12	0.91		Pv03	21671660	21673086	1426		-2.4	125.12	GO:0003735	GO:0006412	GO:0005840
1571	PHAVU_003G095800g	R24-R0	21.77	108.30	-2.31	86.54	0.90		Pv03	21671660	21673086	1426		-2.31	86.54	GO:0003735	GO:0006412	GO:0005840
1572	PHAVU_003G095800g	R48-R0	35.11	108.30	-1.62	73.19	0.84		Pv03	21671660	21673086	1426		-1.62	73.19	GO:0003735	GO:0006412	GO:0005840
1573	PHAVU_003G098200g	S24-S0	35.55	8.28	2.10	27.28	0.90		Pv03	23698810	23706199	7389		2.1	27.28	GO:0046872	GO:0005524	GO:0016301	GO:0006090	GO:0050242	GO:0003824	GO:0016310	GO:0000166	GO:0016740	GO:0015979	GO:0016772
1574	PHAVU_003G098200g	S48-S0	52.26	8.28	2.66	43.99	0.90		Pv03	23698810	23706199	7389		2.66	43.99	GO:0046872	GO:0005524	GO:0016301	GO:0006090	GO:0050242	GO:0003824	GO:0016310	GO:0000166	GO:0016740	GO:0015979	GO:0016772
1575	PHAVU_003G098200g	R24-R0	46.76	15.35	1.61	31.41	0.83		Pv03	23698810	23706199	7389		1.61	31.41	GO:0046872	GO:0005524	GO:0016301	GO:0006090	GO:0050242	GO:0003824	GO:0016310	GO:0000166	GO:0016740	GO:0015979	GO:0016772
1576	PHAVU_003G098200g	R48-R0	60.14	15.35	1.97	44.79	0.86		Pv03	23698810	23706199	7389		1.97	44.79	GO:0046872	GO:0005524	GO:0016301	GO:0006090	GO:0050242	GO:0003824	GO:0016310	GO:0000166	GO:0016740	GO:0015979	GO:0016772
1577	PHAVU_003G098300g	S24-S0	7.35	32.21	-2.13	24.86	0.90		Pv03	23714699	23716657	1958		-2.13	24.86	GO:0003723	GO:0006396	GO:0008173	GO:0008168	GO:0032259	GO:0001510
1578	PHAVU_003G098300g	S48-S0	8.37	32.21	-1.94	23.84	0.85		Pv03	23714699	23716657	1958		-1.94	23.84	GO:0003723	GO:0006396	GO:0008173	GO:0008168	GO:0032259	GO:0001510
1579	PHAVU_003G098300g	R24-R0	5.25	23.47	-2.16	18.23	0.84		Pv03	23714699	23716657	1958		-2.16	18.23	GO:0003723	GO:0006396	GO:0008173	GO:0008168	GO:0032259	GO:0001510
1580	PHAVU_003G102000g	R24-S24	2.35	8.40	-1.84	6.05	0.82		Pv03	25025005	25026033	1028		-1.84	6.05	GO:0005623	GO:0045454	GO:0015035	GO:0009055	GO:0000122	GO:0097573
1581	PHAVU_003G104400g	R48-R0	6.40	0.08	6.35	6.32	0.82		Pv03	25910135	25911295	1160		6.35	6.32	GO:0006952
1582	PHAVU_003G104500g	S24-S0	1.07	6.50	-2.61	5.44	0.82		Pv03	25924785	25926238	1453		-2.61	5.44	GO:0005634	GO:0003723	GO:0042255	GO:0042254	GO:0005730
1583	PHAVU_003G105000g	R48-R0	40.76	13.27	1.62	27.49	0.82		Pv03	26053314	26057290	3976		1.62	27.49	GO:0004722	GO:0016791	GO:0006470	GO:0004722	GO:0016791	GO:0006470
1584	PHAVU_003G107000g	S24-S0	9.35	21.67	-1.21	12.32	0.83		Pv03	26665816	26673103	7287		-1.21	12.32	GO:0005524	GO:0003676	GO:0005737	GO:0006430	GO:0004824	GO:0000166	GO:0003677	GO:0004812	GO:0006418
1585	PHAVU_003G108600g	S24-S0	2.37	9.77	-2.05	7.41	0.84		Pv03	26922006	26930095	8089		-2.05	7.41	GO:0003723	GO:0006417	GO:0003723	GO:0006417
1586	PHAVU_003G108700g	S24-S0	15.02	36.06	-1.26	21.05	0.85		Pv03	26962519	26965518	2999		-1.26	21.05	GO:0005576	GO:0005975	GO:0071555	GO:0004650	GO:0016787	GO:0016798	GO:0008152
1587	PHAVU_003G108700g	S48-S0	13.40	36.06	-1.43	22.66	0.81		Pv03	26962519	26965518	2999		-1.43	22.66	GO:0005576	GO:0005975	GO:0071555	GO:0004650	GO:0016787	GO:0016798	GO:0008152
1588	PHAVU_003G109000g	R48-R0	8.69	0.46	4.26	8.24	0.82		Pv03	26991324	26992353	1029		4.26	8.24	GO:0006952	GO:0009607	GO:0043086	GO:0009738	GO:0004864	GO:0010427	GO:0038023
1589	PHAVU_003G109100g	S48-S0	172.58	57.18	1.59	115.40	0.86		Pv03	27013976	27014992	1016		1.59	115.4	GO:0006952	GO:0009607	GO:0043086	GO:0009738	GO:0004864	GO:0010427	GO:0038023
1590	PHAVU_003G109100g	R24-R0	48.49	13.05	1.89	35.44	0.86		Pv03	27013976	27014992	1016		1.89	35.44	GO:0006952	GO:0009607	GO:0043086	GO:0009738	GO:0004864	GO:0010427	GO:0038023
1591	PHAVU_003G109100g	R48-R0	243.02	13.05	4.22	229.98	0.95		Pv03	27013976	27014992	1016		4.22	229.98	GO:0006952	GO:0009607	GO:0043086	GO:0009738	GO:0004864	GO:0010427	GO:0038023
1592	PHAVU_003G109100g	R0-S0	13.05	57.18	-2.13	44.13	0.87		Pv03	27013976	27014992	1016		-2.13	44.13	GO:0006952	GO:0009607	GO:0043086	GO:0009738	GO:0004864	GO:0010427	GO:0038023
1593	PHAVU_003G109200g	S48-S0	11.78	0.15	6.27	11.63	0.91		Pv03	27040486	27041443	957		6.27	11.63	GO:0006952	GO:0009607	GO:0043086	GO:0009738	GO:0004864	GO:0010427	GO:0038023
1594	PHAVU_003G109200g	R48-R0	25.08	0.08	8.26	25.00	0.95		Pv03	27040486	27041443	957		8.26	25	GO:0006952	GO:0009607	GO:0043086	GO:0009738	GO:0004864	GO:0010427	GO:0038023
1595	PHAVU_003G109300g	S48-S0	7.62	0.37	4.38	7.26	0.84		Pv03	27140302	27141134	832		4.38	7.26	GO:0006952	GO:0009607	GO:0043086	GO:0009738	GO:0004864	GO:0010427	GO:0038023
1596	PHAVU_003G109300g	R48-R0	15.61	0.07	7.73	15.54	0.92		Pv03	27140302	27141134	832		7.73	15.54	GO:0006952	GO:0009607	GO:0043086	GO:0009738	GO:0004864	GO:0010427	GO:0038023
1597	PHAVU_003G1094001g	S48-S0	7.94	0.22	5.21	7.73	0.86		Pv03	27155519	27155930	411		5.21	7.73	GO:0006952	GO:0009607	GO:0043086	GO:0009738	GO:0004864	GO:0010427	GO:0038023
1598	PHAVU_003G1094001g	R48-R0	17.71	0.15	6.92	17.56	0.92		Pv03	27155519	27155930	411		6.92	17.56	GO:0006952	GO:0009607	GO:0043086	GO:0009738	GO:0004864	GO:0010427	GO:0038023
1599	PHAVU_003G109500g	S48-S0	7.54	0.14	5.75	7.40	0.87		Pv03	27185562	27186300	738		5.75	7.4	GO:0006952	GO:0009607	GO:0043086	GO:0009738	GO:0004864	GO:0010427	GO:0038023
1600	PHAVU_003G109500g	R48-R0	14.77	0.08	7.53	14.69	0.91		Pv03	27185562	27186300	738		7.53	14.69	GO:0006952	GO:0009607	GO:0043086	GO:0009738	GO:0004864	GO:0010427	GO:0038023
1601	PHAVU_003G109600g	S48-S0	8.41	0.15	5.86	8.26	0.88		Pv03	27273368	27274163	795		5.86	8.26	GO:0006952	GO:0009607	GO:0043086	GO:0009738	GO:0004864	GO:0010427	GO:0038023
1602	PHAVU_003G109600g	R48-R0	16.68	0.10	7.43	16.58	0.92		Pv03	27273368	27274163	795		7.43	16.58	GO:0006952	GO:0009607	GO:0043086	GO:0009738	GO:0004864	GO:0010427	GO:0038023
1603	PHAVU_003G109800g	S48-S0	7.38	0.14	5.72	7.24	0.86		Pv03	27442139	27442923	784		5.72	7.24	GO:0006952	GO:0009607	GO:0043086	GO:0009738	GO:0004864	GO:0010427	GO:0038023
1604	PHAVU_003G109800g	R48-R0	14.65	0.09	7.35	14.56	0.91		Pv03	27442139	27442923	784		7.35	14.56	GO:0006952	GO:0009607	GO:0043086	GO:0009738	GO:0004864	GO:0010427	GO:0038023
1605	PHAVU_003G1099001g	S48-S0	7.11	0.03	8.01	7.09	0.87		Pv03	27625058	27625595	537		8.01	7.09	GO:0006952	GO:0009607	GO:0043086	GO:0009738	GO:0004864	GO:0010427	GO:0038023
1606	PHAVU_003G1099001g	R48-R0	12.09	0.03	8.74	12.06	0.90		Pv03	27625058	27625595	537		8.74	12.06	GO:0006952	GO:0009607	GO:0043086	GO:0009738	GO:0004864	GO:0010427	GO:0038023
1607	PHAVU_003G110300g	S24-S0	17.06	35.35	-1.05	18.29	0.82		Pv03	27760828	27762166	1338		-1.05	18.29
1608	PHAVU_003G110300g	S48-S0	10.70	35.35	-1.72	24.64	0.84		Pv03	27760828	27762166	1338		-1.72	24.64
1609	PHAVU_003G110300g	R24-R0	8.21	28.92	-1.82	20.71	0.83		Pv03	27760828	27762166	1338		-1.82	20.71
1610	PHAVU_003G110300g	R48-R0	8.32	28.92	-1.80	20.59	0.82		Pv03	27760828	27762166	1338		-1.8	20.59
1611	PHAVU_003G110400g	S24-S0	4.89	12.19	-1.32	7.30	0.80		Pv03	27781264	27782351	1087		-1.32	7.3	GO:0003700	GO:0008270	GO:0043565	GO:0006355
1612	PHAVU_003G110500g	S24-S0	8.43	19.17	-1.19	10.74	0.82		Pv03	27787320	27791973	4653		-1.19	10.74	GO:0005634	GO:0005737	GO:0008565	GO:0006606	GO:0015031	GO:0061608	GO:0005515
1613	PHAVU_003G111800g	S24-S0	67.57	25.29	1.42	42.28	0.88		Pv03	28178527	28180564	2037		1.42	42.28	GO:0006351	GO:0005634	GO:0003677	GO:0003700	GO:0006355
1614	PHAVU_003G111800g	S48-S0	78.99	25.29	1.64	53.71	0.85		Pv03	28178527	28180564	2037		1.64	53.71	GO:0006351	GO:0005634	GO:0003677	GO:0003700	GO:0006355
1615	PHAVU_003G112200g	S24-S0	44.31	190.02	-2.10	145.71	0.91		Pv03	28219529	28220353	824		-2.1	145.71	GO:0003735	GO:0006412	GO:0005840	GO:0005737
1616	PHAVU_003G112200g	S48-S0	45.58	190.02	-2.06	144.43	0.89		Pv03	28219529	28220353	824		-2.06	144.43	GO:0003735	GO:0006412	GO:0005840	GO:0005737
1617	PHAVU_003G112200g	R24-R0	35.14	130.27	-1.89	95.13	0.88		Pv03	28219529	28220353	824		-1.89	95.13	GO:0003735	GO:0006412	GO:0005840	GO:0005737
1618	PHAVU_003G112700g	S24-S0	167.98	51.82	1.70	116.16	0.90		Pv03	28285867	28286409	542		1.7	116.16
1619	PHAVU_003G112700g	S48-S0	130.89	51.82	1.34	79.08	0.82		Pv03	28285867	28286409	542		1.34	79.08
1620	PHAVU_003G112700g	R24-R0	102.33	40.20	1.35	62.13	0.82		Pv03	28285867	28286409	542		1.35	62.13
1621	PHAVU_003G112800g	S24-S0	54.81	28.13	0.96	26.69	0.82		Pv03	28291809	28292291	482		0.96	26.69
1622	PHAVU_003G112800g	R24-S24	22.47	54.81	-1.29	32.34	0.86		Pv03	28291809	28292291	482		-1.29	32.34
1623	PHAVU_003G115800g	S24-S0	19.15	78.27	-2.03	59.12	0.91		Pv03	28902866	28903347	481		-2.03	59.12	GO:0005509
1624	PHAVU_003G115800g	R0-S0	31.56	78.27	-1.31	46.71	0.80		Pv03	28902866	28903347	481		-1.31	46.71	GO:0005509
1625	PHAVU_003G117600g	S24-S0	16.58	39.38	-1.25	22.80	0.85		Pv03	29296040	29298110	2070		-1.25	22.8
1626	PHAVU_003G1202001g	S24-S0	89.41	21.90	2.03	67.51	0.91		Pv03	29899824	29900925	1101		2.03	67.51	GO:0005524	GO:0006556	GO:0004478	GO:0046872
1627	PHAVU_003G1202001g	S48-S0	88.25	21.90	2.01	66.35	0.89		Pv03	29899824	29900925	1101		2.01	66.35	GO:0005524	GO:0006556	GO:0004478	GO:0046872
1628	PHAVU_003G123000g	S24-S0	59.84	32.56	0.88	27.28	0.80		Pv03	30241911	30243533	1622		0.88	27.28	GO:0016740	GO:0016746	GO:0051539	GO:0051287	GO:0010181	GO:0016651	GO:0004144	GO:0019432	GO:0005829
1629	PHAVU_003G125100g	S24-S0	4.40	14.37	-1.71	9.98	0.85		Pv03	30557193	30560436	3243		-1.71	9.98	GO:0016021	GO:0004252	GO:0016020	GO:0006508	GO:0005886
1630	PHAVU_003G125700g	S24-S0	51.76	17.65	1.55	34.11	0.88		Pv03	30689612	30692651	3039		1.55	34.11	GO:0005985	GO:0016157	GO:0016740	GO:0016757
1631	PHAVU_003G127500g	S24-S0	3.95	10.94	-1.47	6.99	0.81		Pv03	31014499	31019973	5474		-1.47	6.99	GO:0005985	GO:0016157	GO:0016740	GO:0016757
1632	PHAVU_003G128100g	S24-S0	55.37	22.31	1.31	33.07	0.86		Pv03	31382661	31383266	605		1.31	33.07	GO:0016491	GO:0016209	GO:0098869
1633	PHAVU_003G128100g	S48-S0	79.23	22.31	1.83	56.92	0.87		Pv03	31382661	31383266	605		1.83	56.92	GO:0016491	GO:0016209	GO:0098869
1634	PHAVU_003G128100g	R48-R0	77.51	24.77	1.65	52.74	0.84		Pv03	31382661	31383266	605		1.65	52.74	GO:0016491	GO:0016209	GO:0098869
1635	PHAVU_003G128700g	S24-S0	35.93	67.07	-0.90	31.14	0.81		Pv03	31526372	31532404	6032		-0.9	31.14	GO:0016747	GO:0006633	GO:0016740	GO:0016746	GO:0006629	GO:0006631	GO:0004315	GO:0009793	GO:0009631	GO:0009570
1636	PHAVU_003G128900g	S24-S0	13.92	54.93	-1.98	41.01	0.90		Pv03	31634819	31637358	2539		-1.98	41.01	GO:0005524	GO:0006457	GO:0005737	GO:0046914	GO:1901671	GO:0016887
1637	PHAVU_003G128900g	S48-S0	9.38	54.93	-2.55	45.55	0.90		Pv03	31634819	31637358	2539		-2.55	45.55	GO:0005524	GO:0006457	GO:0005737	GO:0046914	GO:1901671	GO:0016887
1638	PHAVU_003G128900g	R24-R0	9.85	37.02	-1.91	27.17	0.85		Pv03	31634819	31637358	2539		-1.91	27.17	GO:0005524	GO:0006457	GO:0005737	GO:0046914	GO:1901671	GO:0016887
1639	PHAVU_003G130700g	S24-S0	86.28	47.87	0.85	38.41	0.80		Pv03	32034808	32037522	2714		0.85	38.41
1640	PHAVU_003G131400g	S24-S0	1.48	79.14	-5.74	77.66	0.98		Pv03	32093599	32094587	988		-5.74	77.66	GO:0045735	GO:0005576	GO:0030145	GO:0046872	GO:0048046
1641	PHAVU_003G131400g	S48-S0	0.43	79.14	-7.52	78.71	0.99		Pv03	32093599	32094587	988		-7.52	78.71	GO:0045735	GO:0005576	GO:0030145	GO:0046872	GO:0048046
1642	PHAVU_003G131400g	R24-R0	1.37	36.55	-4.74	35.18	0.93		Pv03	32093599	32094587	988		-4.74	35.18	GO:0045735	GO:0005576	GO:0030145	GO:0046872	GO:0048046
1643	PHAVU_003G131400g	R48-R0	0.75	36.55	-5.61	35.80	0.95		Pv03	32093599	32094587	988		-5.61	35.8	GO:0045735	GO:0005576	GO:0030145	GO:0046872	GO:0048046
1644	PHAVU_003G132300g	S24-S0	14.48	41.75	-1.53	27.28	0.87		Pv03	32259621	32261081	1460		-1.53	27.28	GO:0003735	GO:0006412	GO:0005840
1645	PHAVU_003G134400g	S24-S0	140.40	79.00	0.83	61.40	0.80		Pv03	32562355	32565250	2895		0.83	61.4	GO:0009507
1646	PHAVU_003G134800g	S24-S0	15.20	29.80	-0.97	14.60	0.80		Pv03	32613214	32616117	2903		-0.97	14.6	GO:0005524	GO:0003676	GO:0004386	GO:0000166	GO:0016787	GO:0003724
1647	PHAVU_003G135500g	S24-S0	22.11	78.32	-1.82	56.21	0.90		Pv03	32698187	32701275	3088		-1.82	56.21	GO:0005634	GO:0006334	GO:0000724
1648	PHAVU_003G135500g	S48-S0	30.14	78.32	-1.38	48.18	0.82		Pv03	32698187	32701275	3088		-1.38	48.18	GO:0005634	GO:0006334	GO:0000724
1649	PHAVU_003G135500g	R24-R0	19.40	51.01	-1.39	31.61	0.81		Pv03	32698187	32701275	3088		-1.39	31.61	GO:0005634	GO:0006334	GO:0000724
1650	PHAVU_003G136800g	S24-S0	45.87	149.12	-1.70	103.25	0.90		Pv03	32871397	32873558	2161		-1.7	103.25	GO:0016021	GO:0006487	GO:0034998	GO:0016020
1651	PHAVU_003G136800g	S48-S0	44.85	149.12	-1.73	104.27	0.87		Pv03	32871397	32873558	2161		-1.73	104.27	GO:0016021	GO:0006487	GO:0034998	GO:0016020
1652	PHAVU_003G139400g	S24-S0	56.80	8.31	2.77	48.49	0.92		Pv03	33192143	33192986	843		2.77	48.49
1653	PHAVU_003G139400g	S48-S0	55.40	8.31	2.74	47.09	0.91		Pv03	33192143	33192986	843		2.74	47.09
1654	PHAVU_003G139400g	R24-R0	38.94	11.60	1.75	27.34	0.84		Pv03	33192143	33192986	843		1.75	27.34
1655	PHAVU_003G139400g	R48-R0	44.58	11.60	1.94	32.98	0.85		Pv03	33192143	33192986	843		1.94	32.98
1656	PHAVU_003G140300g	S24-S0	7.01	37.15	-2.41	30.14	0.91		Pv03	33332580	33333270	690		-2.41	30.14	GO:0005730
1657	PHAVU_003G140300g	S48-S0	13.23	37.15	-1.49	23.91	0.82		Pv03	33332580	33333270	690		-1.49	23.91	GO:0005730
1658	PHAVU_003G140300g	R24-R0	6.08	28.10	-2.21	22.03	0.86		Pv03	33332580	33333270	690		-2.21	22.03	GO:0005730
1659	PHAVU_003G141000g	R24-S24	131.93	72.15	0.87	59.78	0.81		Pv03	33466736	33468379	1643		0.87	59.78	GO:0005634	GO:0005737
1660	PHAVU_003G142600g	S24-S0	1.09	6.31	-2.54	5.22	0.81		Pv03	33671911	33672298	387		-2.54	5.22
1661	PHAVU_003G143600g	S24-S0	387.79	163.97	1.24	223.82	0.87		Pv03	33973354	33975361	2007		1.24	223.82	GO:0016021	GO:0016020	GO:0005783	GO:0034599	GO:0071470
1662	PHAVU_003G143600g	S48-S0	379.46	163.97	1.21	215.49	0.81		Pv03	33973354	33975361	2007		1.21	215.49	GO:0016021	GO:0016020	GO:0005783	GO:0034599	GO:0071470
1663	PHAVU_003G143700g	S48-S0	5.12	22.72	-2.15	17.60	0.85		Pv03	33991043	33991669	626		-2.15	17.6	GO:0006355
1664	PHAVU_003G143700g	R48-R0	4.82	21.99	-2.19	17.17	0.83		Pv03	33991043	33991669	626		-2.19	17.17	GO:0006355
1665	PHAVU_003G145500g	S24-S0	32.63	120.32	-1.88	87.69	0.90		Pv03	34411081	34413862	2781		-1.88	87.69	GO:0003723	GO:0005732	GO:0005681	GO:0000387	GO:0005634	GO:0000398	GO:0006397	GO:0008380
1666	PHAVU_003G145500g	S48-S0	34.60	120.32	-1.80	85.71	0.87		Pv03	34411081	34413862	2781		-1.8	85.71	GO:0003723	GO:0005732	GO:0005681	GO:0000387	GO:0005634	GO:0000398	GO:0006397	GO:0008380
1667	PHAVU_003G145500g	R24-R0	26.75	79.95	-1.58	53.20	0.84		Pv03	34411081	34413862	2781		-1.58	53.2	GO:0003723	GO:0005732	GO:0005681	GO:0000387	GO:0005634	GO:0000398	GO:0006397	GO:0008380
1668	PHAVU_003G145700g	S24-S0	9.91	22.28	-1.17	12.37	0.82		Pv03	34433529	34439156	5627		-1.17	12.37	GO:0008152	GO:0016787	GO:0016791	GO:0016311
1669	PHAVU_003G146500g	S24-S0	13.72	35.06	-1.35	21.34	0.86		Pv03	34562911	34567960	5049		-1.35	21.34	GO:0016021	GO:0016020	GO:0006888	GO:0005737
1670	PHAVU_003G146600g	S24-S0	18.41	43.77	-1.25	25.37	0.85		Pv03	34569456	34578137	8681		-1.25	25.37	GO:0055085	GO:0005741	GO:0008308	GO:0098656	GO:0005739	GO:0015698	GO:0005886	GO:0009617
1671	PHAVU_003G147200g	S24-S0	36.64	16.30	1.17	20.34	0.84		Pv03	34693791	34695339	1548		1.17	20.34	GO:0016021	GO:0005886	GO:0016020
1672	PHAVU_003G148400g	S24-S0	4.58	12.74	-1.48	8.16	0.82		Pv03	34830710	34831452	742		-1.48	8.16	GO:0005576	GO:0009607
1673	PHAVU_003G148400g	S48-S0	2.18	12.74	-2.55	10.56	0.83		Pv03	34830710	34831452	742		-2.55	10.56	GO:0005576	GO:0009607
1674	PHAVU_003G148400g	R48-R0	2.90	18.12	-2.65	15.23	0.84		Pv03	34830710	34831452	742		-2.65	15.23	GO:0005576	GO:0009607
1675	PHAVU_003G148700g	S24-S0	84.70	35.50	1.25	49.21	0.86		Pv03	34883208	34888876	5668		1.25	49.21	GO:0046872	GO:0006098	GO:0042732	GO:0009045	GO:0016853	GO:0005975
1676	PHAVU_003G149400g	S24-S0	24.87	88.65	-1.83	63.79	0.90		Pv03	35102142	35103718	1576		-1.83	63.79	GO:0000398	GO:0005681	GO:0005634	GO:0003723	GO:0006397	GO:0008380	GO:0000387	GO:0005685	GO:0046540	GO:0005682	GO:0005686	GO:0005687	GO:0043229
1677	PHAVU_003G149400g	S48-S0	29.48	88.65	-1.59	59.17	0.85		Pv03	35102142	35103718	1576		-1.59	59.17	GO:0000398	GO:0005681	GO:0005634	GO:0003723	GO:0006397	GO:0008380	GO:0000387	GO:0005685	GO:0046540	GO:0005682	GO:0005686	GO:0005687	GO:0043229
1678	PHAVU_003G149400g	R24-R0	22.13	57.55	-1.38	35.42	0.81		Pv03	35102142	35103718	1576		-1.38	35.42	GO:0000398	GO:0005681	GO:0005634	GO:0003723	GO:0006397	GO:0008380	GO:0000387	GO:0005685	GO:0046540	GO:0005682	GO:0005686	GO:0005687	GO:0043229
1679	PHAVU_003G151400g	S24-S0	22.55	98.17	-2.12	75.62	0.91		Pv03	35496965	35497541	576		-2.12	75.62	GO:0046983	GO:0006355
1680	PHAVU_003G151400g	S48-S0	4.88	98.17	-4.33	93.29	0.95		Pv03	35496965	35497541	576		-4.33	93.29	GO:0046983	GO:0006355
1681	PHAVU_003G151400g	R24-R0	20.39	106.93	-2.39	86.55	0.90		Pv03	35496965	35497541	576		-2.39	86.55	GO:0046983	GO:0006355
1682	PHAVU_003G151400g	R48-R0	7.40	106.93	-3.85	99.53	0.94		Pv03	35496965	35497541	576		-3.85	99.53	GO:0046983	GO:0006355
1683	PHAVU_003G1516001g	S24-S0	24.49	78.15	-1.67	53.66	0.89		Pv03	35513814	35514811	997		-1.67	53.66
1684	PHAVU_003G1516001g	S48-S0	20.33	78.15	-1.94	57.82	0.87		Pv03	35513814	35514811	997		-1.94	57.82
1685	PHAVU_003G1516001g	R24-R0	23.83	76.30	-1.68	52.48	0.85		Pv03	35513814	35514811	997		-1.68	52.48
1686	PHAVU_003G1516001g	R48-R0	19.31	76.30	-1.98	56.99	0.86		Pv03	35513814	35514811	997		-1.98	56.99
1687	PHAVU_003G152300g	R48-R0	20.26	57.84	-1.51	37.58	0.81		Pv03	35657137	35659086	1949		-1.51	37.58	GO:0016021	GO:0005975	GO:0016857	GO:0016020
1688	PHAVU_003G154900g	S24-S0	13.82	29.33	-1.09	15.52	0.82		Pv03	35979872	35985656	5784		-1.09	15.52	GO:0003723	GO:0003743	GO:0006413	GO:0006417	GO:0005515
1689	PHAVU_003G156600g	S48-S0	111.04	46.72	1.25	64.32	0.81		Pv03	36168324	36174030	5706		1.25	64.32	GO:0016021	GO:0006629	GO:0016020
1690	PHAVU_003G156900g	S24-S0	60.81	109.77	-0.85	48.96	0.80		Pv03	36218742	36220895	2153		-0.85	48.96	GO:0005524	GO:0007165	GO:0004674	GO:0004672	GO:0006468	GO:0016301	GO:0016310	GO:0000166	GO:0016740	GO:0106310	GO:0004712
1691	PHAVU_003G157400g	S24-S0	0.84	5.73	-2.77	4.89	0.81		Pv03	36291121	36293646	2525		-2.77	4.89	GO:0003723	GO:0001522	GO:0009982	GO:0016853	GO:0009451	GO:0008033	GO:0031119
1692	PHAVU_003G158300g	R24-S24	44.80	20.88	1.10	23.92	0.84		Pv03	36366234	36369814	3580		1.1	23.92
1693	PHAVU_003G1589002g	S24-S0	0.01	2.80	-9.13	2.80	0.80		Pv03	36423408	36423616	208		-9.13	2.8
1694	PHAVU_003G159100g	S24-S0	39.02	145.44	-1.90	106.43	0.90		Pv03	36434978	36435763	785		-1.9	106.43	GO:0003735	GO:0006412	GO:0005840
1695	PHAVU_003G159100g	S48-S0	38.11	145.44	-1.93	107.33	0.88		Pv03	36434978	36435763	785		-1.93	107.33	GO:0003735	GO:0006412	GO:0005840
1696	PHAVU_003G159100g	R24-R0	32.76	111.60	-1.77	78.84	0.87		Pv03	36434978	36435763	785		-1.77	78.84	GO:0003735	GO:0006412	GO:0005840
1697	PHAVU_003G160300g	S24-S0	10.20	0.01	10.99	10.20	0.95		Pv03	36740241	36740441	200		10.99	10.2
1698	PHAVU_003G160400g	S24-S0	2.81	9.52	-1.76	6.72	0.82		Pv03	36764866	36767473	2607		-1.76	6.72	GO:0016021	GO:0016747	GO:0006633	GO:0016020	GO:0016740	GO:0016746	GO:0102756
1699	PHAVU_003G160500g	S24-S0	17.54	33.96	-0.95	16.42	0.80		Pv03	36779493	36784916	5423		-0.95	16.42	GO:0005515	GO:0005515
1700	PHAVU_003G160600g	S24-S0	19.63	8.85	1.15	10.79	0.81		Pv03	36807284	36808331	1047		1.15	10.79
1701	PHAVU_003G160600g	S48-S0	33.26	8.85	1.91	24.41	0.85		Pv03	36807284	36808331	1047		1.91	24.41
1702	PHAVU_003G160600g	R48-R0	40.58	8.77	2.21	31.81	0.86		Pv03	36807284	36808331	1047		2.21	31.81
1703	PHAVU_003G160900g	S48-S0	11.68	2.89	2.02	8.79	0.80		Pv03	36897771	36899278	1507		2.02	8.79
1704	PHAVU_003G162900g	S24-S0	5.61	16.38	-1.55	10.78	0.84		Pv03	37097975	37103846	5871		-1.55	10.78	GO:0004128	GO:0016491	GO:0009703	GO:0005507	GO:0005739	GO:0005794	GO:0009651	GO:0009505
1705	PHAVU_003G162900g	S48-S0	4.74	16.38	-1.79	11.64	0.81		Pv03	37097975	37103846	5871		-1.79	11.64	GO:0004128	GO:0016491	GO:0009703	GO:0005507	GO:0005739	GO:0005794	GO:0009651	GO:0009505
1706	PHAVU_003G163900g	S24-S0	1.78	13.35	-2.91	11.57	0.89		Pv03	37171816	37175445	3629		-2.91	11.57	GO:0005634	GO:0042254	GO:0005730
1707	PHAVU_003G164400g	S24-S0	143.89	67.70	1.09	76.19	0.85		Pv03	37287053	37290141	3088		1.09	76.19
1708	PHAVU_003G164400g	R24-R0	173.73	65.09	1.42	108.64	0.83		Pv03	37287053	37290141	3088		1.42	108.64
1709	PHAVU_003G166100g	S24-S0	21.93	56.96	-1.38	35.03	0.87		Pv03	37492965	37496762	3797		-1.38	35.03	GO:0007275	GO:0032502	GO:0000976	GO:0009944	GO:1902183	GO:2000024
1710	PHAVU_003G166100g	S48-S0	16.27	56.96	-1.81	40.69	0.86		Pv03	37492965	37496762	3797		-1.81	40.69	GO:0007275	GO:0032502	GO:0000976	GO:0009944	GO:1902183	GO:2000024
1711	PHAVU_003G166100g	R48-R0	13.61	47.38	-1.80	33.76	0.84		Pv03	37492965	37496762	3797		-1.8	33.76	GO:0007275	GO:0032502	GO:0000976	GO:0009944	GO:1902183	GO:2000024
1712	PHAVU_003G169100g	S24-S0	267.62	925.66	-1.79	658.04	0.90		Pv03	37935139	37937390	2251		-1.79	658.04
1713	PHAVU_003G169100g	S48-S0	121.19	925.66	-2.93	804.47	0.93		Pv03	37935139	37937390	2251		-2.93	804.47
1714	PHAVU_003G169100g	R24-R0	180.22	846.85	-2.23	666.63	0.91		Pv03	37935139	37937390	2251		-2.23	666.63
1715	PHAVU_003G169100g	R48-R0	105.74	846.85	-3.00	741.11	0.93		Pv03	37935139	37937390	2251		-3	741.11
1716	PHAVU_003G170600g	S24-S0	311.45	30.67	3.34	280.78	0.94		Pv03	38155671	38157766	2095		3.34	280.78	GO:0046872	GO:0003993	GO:0016787	GO:0016311	GO:0005515	GO:0006950
1717	PHAVU_003G170600g	S48-S0	515.23	30.67	4.07	484.56	0.96		Pv03	38155671	38157766	2095		4.07	484.56	GO:0046872	GO:0003993	GO:0016787	GO:0016311	GO:0005515	GO:0006950
1718	PHAVU_003G170600g	R24-R0	248.86	49.03	2.34	199.83	0.91		Pv03	38155671	38157766	2095		2.34	199.83	GO:0046872	GO:0003993	GO:0016787	GO:0016311	GO:0005515	GO:0006950
1719	PHAVU_003G170600g	R48-R0	502.93	49.03	3.36	453.90	0.94		Pv03	38155671	38157766	2095		3.36	453.9	GO:0046872	GO:0003993	GO:0016787	GO:0016311	GO:0005515	GO:0006950
1720	PHAVU_003G171100g	S24-S0	14.15	40.61	-1.52	26.46	0.87		Pv03	38191256	38193325	2069		-1.52	26.46
1721	PHAVU_003G171200g	S24-S0	9.81	20.98	-1.10	11.17	0.81		Pv03	38196182	38198814	2632		-1.1	11.17	GO:0003779	GO:0005737	GO:0005885	GO:0034314	GO:0005856	GO:0030833
1722	PHAVU_003G171800g	S24-S0	40.62	11.35	1.84	29.27	0.89		Pv03	38277301	38280551	3250		1.84	29.27	GO:0016021	GO:0016798	GO:0016020	GO:0016021	GO:0016798	GO:0016020
1723	PHAVU_003G171800g	S48-S0	33.30	11.35	1.55	21.95	0.82		Pv03	38277301	38280551	3250		1.55	21.95	GO:0016021	GO:0016798	GO:0016020	GO:0016021	GO:0016798	GO:0016020
1724	PHAVU_003G171800g	R24-R0	45.72	13.14	1.80	32.58	0.85		Pv03	38277301	38280551	3250		1.8	32.58	GO:0016021	GO:0016798	GO:0016020	GO:0016021	GO:0016798	GO:0016020
1725	PHAVU_003G172100g	S24-S0	15.31	33.27	-1.12	17.97	0.83		Pv03	38314550	38315603	1053		-1.12	17.97	GO:0048364	GO:0050355	GO:0016462	GO:0048364	GO:0050355	GO:0016462
1726	PHAVU_003G172200g	S24-S0	12.02	49.08	-2.03	37.07	0.90		Pv03	38319052	38321212	2160		-2.03	37.07	GO:0016021	GO:0016020
1727	PHAVU_003G172200g	S48-S0	17.75	49.08	-1.47	31.33	0.83		Pv03	38319052	38321212	2160		-1.47	31.33	GO:0016021	GO:0016020
1728	PHAVU_003G172700g	S48-S0	81.95	33.58	1.29	48.38	0.81		Pv03	38355197	38357875	2678		1.29	48.38	GO:0016226
1729	PHAVU_003G172900g	S24-S0	36.31	12.36	1.55	23.95	0.87		Pv03	38383113	38385469	2356		1.55	23.95
1730	PHAVU_003G172900g	S48-S0	35.81	12.36	1.53	23.45	0.82		Pv03	38383113	38385469	2356		1.53	23.45
1731	PHAVU_003G172900g	R24-R0	45.48	16.23	1.49	29.24	0.82		Pv03	38383113	38385469	2356		1.49	29.24
1732	PHAVU_003G173100g	S24-S0	301.46	71.72	2.07	229.74	0.91		Pv03	38403133	38404801	1668		2.07	229.74
1733	PHAVU_003G173100g	S48-S0	272.85	71.72	1.93	201.13	0.88		Pv03	38403133	38404801	1668		1.93	201.13
1734	PHAVU_003G173100g	R24-R0	326.54	125.00	1.39	201.54	0.83		Pv03	38403133	38404801	1668		1.39	201.54
1735	PHAVU_003G173600g	R24-R0	45.55	14.31	1.67	31.24	0.84		Pv03	38448542	38449897	1355		1.67	31.24	GO:0008083	GO:0007165
1736	PHAVU_003G173800g	S24-S0	44.09	141.99	-1.69	97.90	0.90		Pv03	38477854	38478958	1104		-1.69	97.9	GO:0003735	GO:0006412	GO:0005840	GO:0003723
1737	PHAVU_003G173800g	S48-S0	39.97	141.99	-1.83	102.02	0.87		Pv03	38477854	38478958	1104		-1.83	102.02	GO:0003735	GO:0006412	GO:0005840	GO:0003723
1738	PHAVU_003G173800g	R24-R0	30.92	84.05	-1.44	53.13	0.83		Pv03	38477854	38478958	1104		-1.44	53.13	GO:0003735	GO:0006412	GO:0005840	GO:0003723
1739	PHAVU_003G173900g	S24-S0	19.12	71.14	-1.90	52.02	0.90		Pv03	38497696	38499428	1732		-1.9	52.02	GO:0003735	GO:0006412	GO:0005840	GO:0003723
1740	PHAVU_003G173900g	S48-S0	15.80	71.14	-2.17	55.34	0.89		Pv03	38497696	38499428	1732		-2.17	55.34	GO:0003735	GO:0006412	GO:0005840	GO:0003723
1741	PHAVU_003G173900g	R24-R0	14.92	40.64	-1.45	25.73	0.81		Pv03	38497696	38499428	1732		-1.45	25.73	GO:0003735	GO:0006412	GO:0005840	GO:0003723
1742	PHAVU_003G174800g	S48-S0	20.66	6.68	1.63	13.99	0.81		Pv03	38555794	38556393	599		1.63	13.99
1743	PHAVU_003G174800g	R48-R0	31.23	4.15	2.91	27.08	0.88		Pv03	38555794	38556393	599		2.91	27.08
1744	PHAVU_003G174900g	S24-S0	23.69	45.15	-0.93	21.46	0.81		Pv03	38557212	38564658	7446		-0.93	21.46	GO:0006355	GO:0005634	GO:0003677
1745	PHAVU_003G175100g	S48-S0	4.30	15.33	-1.84	11.03	0.81		Pv03	38579286	38580112	826		-1.84	11.03
1746	PHAVU_003G178400g	S24-S0	1.63	11.37	-2.81	9.74	0.87		Pv03	39035844	39038362	2518		-2.81	9.74	GO:0003697	GO:0003677	GO:0006260	GO:0003729
1747	PHAVU_003G179000g	S24-S0	1.03	5.84	-2.50	4.81	0.80		Pv03	39077201	39082113	4912		-2.5	4.81	GO:0005524	GO:0003723	GO:0004386	GO:0003676	GO:0000166	GO:0016787	GO:0003724	GO:0016887
1748	PHAVU_003G181900g	S24-S0	1.68	8.32	-2.31	6.65	0.84		Pv03	39336665	39343835	7170		-2.31	6.65	GO:0046983	GO:0005634	GO:0006351	GO:0003700	GO:0006355
1749	PHAVU_003G182000g	S24-S0	38.15	14.70	1.38	23.45	0.86		Pv03	39354840	39362607	7767		1.38	23.45
1750	PHAVU_003G183800g	S24-S0	18.57	51.21	-1.46	32.64	0.87		Pv03	39580680	39585601	4921		-1.46	32.64	GO:0005739
1751	PHAVU_003G183800g	S48-S0	19.27	51.21	-1.41	31.94	0.82		Pv03	39580680	39585601	4921		-1.41	31.94	GO:0005739
1752	PHAVU_003G184100g	S24-S0	4.52	48.43	-3.42	43.92	0.93		Pv03	39609835	39611566	1731		-3.42	43.92	GO:0005742
1753	PHAVU_003G184100g	S48-S0	7.78	48.43	-2.64	40.65	0.90		Pv03	39609835	39611566	1731		-2.64	40.65	GO:0005742
1754	PHAVU_003G184100g	R24-R0	5.57	22.69	-2.03	17.12	0.83		Pv03	39609835	39611566	1731		-2.03	17.12	GO:0005742
1755	PHAVU_003G184700g	S24-S0	3.96	23.76	-2.59	19.80	0.90		Pv03	39647927	39651235	3308		-2.59	19.8	GO:0003723	GO:0003676
1756	PHAVU_003G186300g	S24-S0	3247.32	1446.74	1.17	1800.58	0.86		Pv03	39832847	39833886	1039		1.17	1800.58	GO:0016021	GO:0009538	GO:0015979	GO:0009536	GO:0016020	GO:0009522
1757	PHAVU_003G186300g	S48-S0	3673.96	1446.74	1.34	2227.23	0.83		Pv03	39832847	39833886	1039		1.34	2227.23	GO:0016021	GO:0009538	GO:0015979	GO:0009536	GO:0016020	GO:0009522
1758	PHAVU_003G187500g	S24-S0	131.68	351.78	-1.42	220.10	0.88		Pv03	39959123	39960634	1511		-1.42	220.1	GO:0043022	GO:0003746	GO:0045901	GO:0045905	GO:0006452	GO:0003723	GO:0003743	GO:0006412	GO:0006413	GO:0006414
1759	PHAVU_003G187500g	S48-S0	144.76	351.78	-1.28	207.02	0.82		Pv03	39959123	39960634	1511		-1.28	207.02	GO:0043022	GO:0003746	GO:0045901	GO:0045905	GO:0006452	GO:0003723	GO:0003743	GO:0006412	GO:0006413	GO:0006414
1760	PHAVU_003G187500g	R24-R0	102.88	261.82	-1.35	158.94	0.83		Pv03	39959123	39960634	1511		-1.35	158.94	GO:0043022	GO:0003746	GO:0045901	GO:0045905	GO:0006452	GO:0003723	GO:0003743	GO:0006412	GO:0006413	GO:0006414
1761	PHAVU_003G188800g	S24-S0	616.80	276.12	1.16	340.68	0.86		Pv03	40089190	40094328	5138		1.16	340.68	GO:0046872	GO:0005975	GO:0006098	GO:0004750	GO:0003824	GO:0016857	GO:0005975	GO:0016857	GO:0003824	GO:0046872	GO:0006098	GO:0004750
1762	PHAVU_003G188800g	R24-R0	760.71	300.73	1.34	459.97	0.83		Pv03	40089190	40094328	5138		1.34	459.97	GO:0046872	GO:0005975	GO:0006098	GO:0004750	GO:0003824	GO:0016857	GO:0005975	GO:0016857	GO:0003824	GO:0046872	GO:0006098	GO:0004750
1763	PHAVU_003G189200g	S24-S0	7.00	20.24	-1.53	13.24	0.85		Pv03	40140724	40142605	1881		-1.53	13.24	GO:0003676	GO:0004519	GO:0090305	GO:0003676	GO:0004519	GO:0090305
1764	PHAVU_003G189200g	S48-S0	6.42	20.24	-1.66	13.82	0.81		Pv03	40140724	40142605	1881		-1.66	13.82	GO:0003676	GO:0004519	GO:0090305	GO:0003676	GO:0004519	GO:0090305
1765	PHAVU_003G189700g	S24-S0	7.00	16.66	-1.25	9.66	0.82		Pv03	40187069	40189414	2345		-1.25	9.66	GO:0005975	GO:0006099	GO:0030060	GO:0006108	GO:0003824	GO:0016491	GO:0016616	GO:0016615
1766	PHAVU_003G190800g	S24-S0	1.68	8.60	-2.36	6.92	0.84		Pv03	40288687	40292696	4009		-2.36	6.92	GO:0005634	GO:0006334	GO:0000724
1767	PHAVU_003G191100g	S24-S0	9.18	20.32	-1.15	11.14	0.81		Pv03	40346646	40348565	1919		-1.15	11.14	GO:0016021	GO:0016020
1768	PHAVU_003G191100g	S48-S0	6.28	20.32	-1.69	14.04	0.81		Pv03	40346646	40348565	1919		-1.69	14.04	GO:0016021	GO:0016020
1769	PHAVU_003G191200g	S24-S0	22.35	121.47	-2.44	99.13	0.92		Pv03	40350368	40351795	1427		-2.44	99.13	GO:0003735	GO:0006412	GO:0015935	GO:0019843	GO:0003723	GO:0005840	GO:0110165
1770	PHAVU_003G191200g	S48-S0	40.22	121.47	-1.59	81.25	0.85		Pv03	40350368	40351795	1427		-1.59	81.25	GO:0003735	GO:0006412	GO:0015935	GO:0019843	GO:0003723	GO:0005840	GO:0110165
1771	PHAVU_003G191200g	R24-R0	19.42	94.26	-2.28	74.85	0.90		Pv03	40350368	40351795	1427		-2.28	74.85	GO:0003735	GO:0006412	GO:0015935	GO:0019843	GO:0003723	GO:0005840	GO:0110165
1772	PHAVU_003G193000g	S24-S0	57.48	18.26	1.65	39.22	0.89		Pv03	40541308	40543509	2201		1.65	39.22	GO:0016021	GO:0016020
1773	PHAVU_003G193000g	S48-S0	61.34	18.26	1.75	43.09	0.86		Pv03	40541308	40543509	2201		1.75	43.09	GO:0016021	GO:0016020
1774	PHAVU_003G193000g	R24-R0	59.42	22.25	1.42	37.16	0.82		Pv03	40541308	40543509	2201		1.42	37.16	GO:0016021	GO:0016020
1775	PHAVU_003G193000g	R48-R0	65.01	22.25	1.55	42.76	0.82		Pv03	40541308	40543509	2201		1.55	42.76	GO:0016021	GO:0016020
1776	PHAVU_003G193100g	S24-S0	1.07	6.52	-2.61	5.45	0.82		Pv03	40544252	40548422	4170		-2.61	5.45	GO:0016021	GO:0005524	GO:0004674	GO:0004672	GO:0006468	GO:0016020	GO:0016301	GO:0016310	GO:0000166	GO:0016740
1777	PHAVU_003G193100g	S48-S0	0.63	6.52	-3.38	5.89	0.80		Pv03	40544252	40548422	4170		-3.38	5.89	GO:0016021	GO:0005524	GO:0004674	GO:0004672	GO:0006468	GO:0016020	GO:0016301	GO:0016310	GO:0000166	GO:0016740
1778	PHAVU_003G193100g	R24-R0	0.96	10.29	-3.43	9.34	0.82		Pv03	40544252	40548422	4170		-3.43	9.34	GO:0016021	GO:0005524	GO:0004674	GO:0004672	GO:0006468	GO:0016020	GO:0016301	GO:0016310	GO:0000166	GO:0016740
1779	PHAVU_003G193100g	R48-R0	0.42	10.29	-4.62	9.87	0.85		Pv03	40544252	40548422	4170		-4.62	9.87	GO:0016021	GO:0005524	GO:0004674	GO:0004672	GO:0006468	GO:0016020	GO:0016301	GO:0016310	GO:0000166	GO:0016740
1780	PHAVU_003G195700g	S24-S0	268.21	145.09	0.89	123.12	0.82		Pv03	40821500	40823556	2056		0.89	123.12	GO:0006351	GO:0006355	GO:0005634	GO:0003677
1781	PHAVU_003G196000g	S24-S0	42.31	89.27	-1.08	46.96	0.84		Pv03	40869280	40870029	749		-1.08	46.96
1782	PHAVU_003G196000g	S48-S0	28.32	89.27	-1.66	60.95	0.86		Pv03	40869280	40870029	749		-1.66	60.95
1783	PHAVU_003G196000g	R24-R0	31.39	78.45	-1.32	47.07	0.81		Pv03	40869280	40870029	749		-1.32	47.07
1784	PHAVU_003G196000g	R48-R0	28.99	78.45	-1.44	49.46	0.81		Pv03	40869280	40870029	749		-1.44	49.46
1785	PHAVU_003G1967001g	S24-S0	39.84	81.54	-1.03	41.70	0.84		Pv03	40940367	40940957	590		-1.03	41.7	GO:0016491
1786	PHAVU_003G1967001g	S48-S0	27.16	81.54	-1.59	54.37	0.85		Pv03	40940367	40940957	590		-1.59	54.37	GO:0016491
1787	PHAVU_003G197800g	S24-S0	6.74	16.94	-1.33	10.21	0.83		Pv03	41061392	41067834	6442		-1.33	10.21	GO:0016021	GO:0005215	GO:0055085	GO:0016020	GO:0022857
1788	PHAVU_003G197800g	S48-S0	4.82	16.94	-1.81	12.12	0.81		Pv03	41061392	41067834	6442		-1.81	12.12	GO:0016021	GO:0005215	GO:0055085	GO:0016020	GO:0022857
1789	PHAVU_003G1999000g	S24-S0	7.88	17.98	-1.19	10.10	0.81		Pv03	41320941	41322073	1132		-1.19	10.1	GO:0005524	GO:0004672	GO:0006468
1790	PHAVU_003G1999000g	S48-S0	3.64	17.98	-2.30	14.34	0.85		Pv03	41320941	41322073	1132		-2.3	14.34	GO:0005524	GO:0004672	GO:0006468
1791	PHAVU_003G200300g	S24-S0	24.27	12.07	1.01	12.20	0.80		Pv03	41368395	41373533	5138		1.01	12.2	GO:0046872	GO:0008299	GO:0070402	GO:0030604	GO:0016491	GO:0005515	GO:0019288
1792	PHAVU_003G200300g	S48-S0	33.15	12.07	1.46	21.09	0.81		Pv03	41368395	41373533	5138		1.46	21.09	GO:0046872	GO:0008299	GO:0070402	GO:0030604	GO:0016491	GO:0005515	GO:0019288
1793	PHAVU_003G203400g	S24-S0	2.04	29.42	-3.85	27.39	0.93		Pv03	41739747	41740600	853		-3.85	27.39
1794	PHAVU_003G203400g	S48-S0	2.66	29.42	-3.47	26.76	0.91		Pv03	41739747	41740600	853		-3.47	26.76
1795	PHAVU_003G204100g	S24-S0	27.94	92.71	-1.73	64.77	0.89		Pv03	41874737	41875699	962		-1.73	64.77	GO:0015934	GO:0003735	GO:0006412	GO:0005840	GO:0005737	GO:0003729
1796	PHAVU_003G204100g	R24-R0	21.66	70.24	-1.70	48.59	0.85		Pv03	41874737	41875699	962		-1.7	48.59	GO:0015934	GO:0003735	GO:0006412	GO:0005840	GO:0005737	GO:0003729
1797	PHAVU_003G204200g	S24-S0	6.34	17.91	-1.50	11.57	0.85		Pv03	41877329	41884620	7291		-1.5	11.57	GO:0005524	GO:0003676	GO:0004386	GO:0000166	GO:0016787	GO:0003724	GO:0003729
1798	PHAVU_003G205000g	S24-S0	12.25	43.39	-1.83	31.15	0.89		Pv03	41978284	41982882	4598		-1.83	31.15	GO:0008270	GO:0043130	GO:0016236	GO:0046872	GO:0005515	GO:0051258	GO:0005773	GO:0071211	GO:0005776
1799	PHAVU_003G205000g	S48-S0	13.60	43.39	-1.67	29.79	0.84		Pv03	41978284	41982882	4598		-1.67	29.79	GO:0008270	GO:0043130	GO:0016236	GO:0046872	GO:0005515	GO:0051258	GO:0005773	GO:0071211	GO:0005776
1800	PHAVU_003G205100g	S24-S0	51.42	13.81	1.90	37.61	0.90		Pv03	41985992	41986490	498		1.9	37.61
1801	PHAVU_003G205100g	S48-S0	38.62	13.81	1.48	24.81	0.82		Pv03	41985992	41986490	498		1.48	24.81
1802	PHAVU_003G205100g	R24-R0	51.08	13.22	1.95	37.86	0.86		Pv03	41985992	41986490	498		1.95	37.86
1803	PHAVU_003G205100g	R48-R0	46.78	13.22	1.82	33.56	0.84		Pv03	41985992	41986490	498		1.82	33.56
1804	PHAVU_003G205200g	S24-S0	93.48	33.35	1.49	60.14	0.88		Pv03	41986618	41987046	428		1.49	60.14
1805	PHAVU_003G205200g	S48-S0	102.31	33.35	1.62	68.97	0.85		Pv03	41986618	41987046	428		1.62	68.97
1806	PHAVU_003G205200g	R24-R0	89.54	35.54	1.33	53.99	0.81		Pv03	41986618	41987046	428		1.33	53.99
1807	PHAVU_003G205200g	R48-R0	105.62	35.54	1.57	70.08	0.83		Pv03	41986618	41987046	428		1.57	70.08
1808	PHAVU_003G206100g	S24-S0	9.75	1.63	2.58	8.12	0.86		Pv03	42054641	42057353	2712		2.58	8.12	GO:0020037	GO:0005506	GO:0016705	GO:0004497
1809	PHAVU_003G206100g	S48-S0	15.91	1.63	3.29	14.29	0.87		Pv03	42054641	42057353	2712		3.29	14.29	GO:0020037	GO:0005506	GO:0016705	GO:0004497
1810	PHAVU_003G206100g	R24-R0	11.59	1.39	3.06	10.20	0.82		Pv03	42054641	42057353	2712		3.06	10.2	GO:0020037	GO:0005506	GO:0016705	GO:0004497
1811	PHAVU_003G206100g	R48-R0	14.22	1.39	3.36	12.84	0.85		Pv03	42054641	42057353	2712		3.36	12.84	GO:0020037	GO:0005506	GO:0016705	GO:0004497
1812	PHAVU_003G207300g	S24-S0	79.45	11.80	2.75	67.66	0.92		Pv03	42156613	42160390	3777		2.75	67.66	GO:0006355	GO:0005634	GO:0008270	GO:0004402	GO:0003712	GO:0046872	GO:0005516	GO:0005515	GO:0009725	GO:0009751	GO:0042542
1813	PHAVU_003G207300g	S48-S0	110.50	11.80	3.23	98.71	0.93		Pv03	42156613	42160390	3777		3.23	98.71	GO:0006355	GO:0005634	GO:0008270	GO:0004402	GO:0003712	GO:0046872	GO:0005516	GO:0005515	GO:0009725	GO:0009751	GO:0042542
1814	PHAVU_003G207300g	R24-R0	52.57	14.53	1.85	38.03	0.86		Pv03	42156613	42160390	3777		1.85	38.03	GO:0006355	GO:0005634	GO:0008270	GO:0004402	GO:0003712	GO:0046872	GO:0005516	GO:0005515	GO:0009725	GO:0009751	GO:0042542
1815	PHAVU_003G207300g	R48-R0	93.99	14.53	2.69	79.46	0.90		Pv03	42156613	42160390	3777		2.69	79.46	GO:0006355	GO:0005634	GO:0008270	GO:0004402	GO:0003712	GO:0046872	GO:0005516	GO:0005515	GO:0009725	GO:0009751	GO:0042542
1816	PHAVU_003G207400g	S24-S0	16.19	34.69	-1.10	18.50	0.83		Pv03	42186228	42188285	2057		-1.1	18.5	GO:0046872	GO:0045490	GO:0030570	GO:0016829
1817	PHAVU_003G207400g	S48-S0	9.31	34.69	-1.90	25.38	0.85		Pv03	42186228	42188285	2057		-1.9	25.38	GO:0046872	GO:0045490	GO:0030570	GO:0016829
1818	PHAVU_003G207400g	R24-R0	17.89	46.08	-1.37	28.19	0.80		Pv03	42186228	42188285	2057		-1.37	28.19	GO:0046872	GO:0045490	GO:0030570	GO:0016829
1819	PHAVU_003G207400g	R48-R0	13.31	46.08	-1.79	32.77	0.84		Pv03	42186228	42188285	2057		-1.79	32.77	GO:0046872	GO:0045490	GO:0030570	GO:0016829
1820	PHAVU_003G208000g	S24-S0	30.98	59.90	-0.95	28.92	0.82		Pv03	42257752	42259567	1815		-0.95	28.92	GO:0016788	GO:0006631	GO:0008126
1821	PHAVU_003G208000g	S48-S0	23.91	59.90	-1.32	35.99	0.81		Pv03	42257752	42259567	1815		-1.32	35.99	GO:0016788	GO:0006631	GO:0008126
1822	PHAVU_003G208500g	S24-S0	68.59	172.42	-1.33	103.83	0.88		Pv03	42288907	42292697	3790		-1.33	103.83	GO:0005524	GO:0004550	GO:0006228	GO:0006183	GO:0006241	GO:0016301	GO:0016310	GO:0000166	GO:0016740	GO:0006165	GO:0005634	GO:0009579	GO:0009585	GO:0009941	GO:0009570	GO:0009734	GO:0042542
1823	PHAVU_003G208500g	S48-S0	68.88	172.42	-1.32	103.54	0.82		Pv03	42288907	42292697	3790		-1.32	103.54	GO:0005524	GO:0004550	GO:0006228	GO:0006183	GO:0006241	GO:0016301	GO:0016310	GO:0000166	GO:0016740	GO:0006165	GO:0005634	GO:0009579	GO:0009585	GO:0009941	GO:0009570	GO:0009734	GO:0042542
1824	PHAVU_003G209000g	S24-S0	3.76	12.27	-1.71	8.51	0.84		Pv03	42364440	42365315	875		-1.71	8.51
1825	PHAVU_003G209000g	R24-R0	4.39	21.39	-2.29	17.01	0.84		Pv03	42364440	42365315	875		-2.29	17.01
1826	PHAVU_003G209000g	R48-R0	4.70	21.39	-2.19	16.69	0.83		Pv03	42364440	42365315	875		-2.19	16.69
1827	PHAVU_003G209200g	S24-S0	1.75	7.72	-2.14	5.97	0.82		Pv03	42383137	42386573	3436		-2.14	5.97	GO:0006099	GO:0006097	GO:0004474	GO:0003824	GO:0016740	GO:0005777	GO:0009514
1828	PHAVU_003G209400g	S24-S0	10.01	32.71	-1.71	22.70	0.88		Pv03	42400169	42403848	3679		-1.71	22.7	GO:0005524	GO:0004017	GO:0016020	GO:0016021	GO:0016301	GO:0016310	GO:0016740	GO:0019205	GO:0006139	GO:0016776	GO:0046940
1829	PHAVU_003G209500g	S24-S0	3.17	30.35	-3.26	27.18	0.92		Pv03	42410908	42414511	3603		-3.26	27.18	GO:0005634	GO:0042254	GO:0005730	GO:0032040	GO:0030515	GO:0031428
1830	PHAVU_003G209500g	S48-S0	8.85	30.35	-1.78	21.49	0.84		Pv03	42410908	42414511	3603		-1.78	21.49	GO:0005634	GO:0042254	GO:0005730	GO:0032040	GO:0030515	GO:0031428
1831	PHAVU_003G209500g	R24-R0	3.38	16.30	-2.27	12.92	0.82		Pv03	42410908	42414511	3603		-2.27	12.92	GO:0005634	GO:0042254	GO:0005730	GO:0032040	GO:0030515	GO:0031428
1832	PHAVU_003G209600g	S24-S0	2.30	10.61	-2.21	8.31	0.85		Pv03	42420332	42434949	14617		-2.21	8.31	GO:0003723	GO:0090305	GO:0004527	GO:0003723	GO:0090305	GO:0004527
1833	PHAVU_003G210600g	S24-S0	16.15	7.04	1.20	9.12	0.81		Pv03	42563269	42566818	3549		1.2	9.12
1834	PHAVU_003G211200g	S24-S0	10.85	22.26	-1.04	11.41	0.80		Pv03	42612028	42617063	5035		-1.04	11.41	GO:0008641	GO:0046872
1835	PHAVU_003G213000g	R48-R0	14.26	43.03	-1.59	28.77	0.81		Pv03	42824694	42830650	5956		-1.59	28.77	GO:0050660	GO:0016614
1836	PHAVU_003G213400g	S24-S0	26.95	63.33	-1.23	36.38	0.86		Pv03	42874812	42876437	1625		-1.23	36.38
1837	PHAVU_003G213400g	S48-S0	24.88	63.33	-1.35	38.45	0.82		Pv03	42874812	42876437	1625		-1.35	38.45
1838	PHAVU_003G213400g	R24-R0	20.32	62.53	-1.62	42.22	0.84		Pv03	42874812	42876437	1625		-1.62	42.22
1839	PHAVU_003G213400g	R48-R0	22.39	62.53	-1.48	40.14	0.81		Pv03	42874812	42876437	1625		-1.48	40.14
1840	PHAVU_003G214600g	S24-S0	18.40	48.74	-1.41	30.34	0.87		Pv03	43012181	43014078	1897		-1.41	30.34	GO:0003735	GO:0006412	GO:0005840	GO:0005829
1841	PHAVU_003G215800g	S24-S0	46.28	88.49	-0.94	42.21	0.82		Pv03	43161895	43167007	5112		-0.94	42.21	GO:0004252	GO:0016787	GO:0008233	GO:0006508	GO:0009507	GO:0009536	GO:0009570	GO:0008236	GO:0004176	GO:0009658	GO:0009941	GO:0010287	GO:0009534	GO:0009840	GO:0009526
1842	PHAVU_003G217500g	S24-S0	50.80	11.21	2.18	39.59	0.91		Pv03	43351555	43356122	4567		2.18	39.59	GO:0008233	GO:0016787	GO:0006508	GO:0008234	GO:0051603	GO:0004197	GO:0110165
1843	PHAVU_003G217500g	S48-S0	63.18	11.21	2.50	51.98	0.90		Pv03	43351555	43356122	4567		2.5	51.98	GO:0008233	GO:0016787	GO:0006508	GO:0008234	GO:0051603	GO:0004197	GO:0110165
1844	PHAVU_003G217500g	R24-R0	45.88	12.09	1.92	33.79	0.86		Pv03	43351555	43356122	4567		1.92	33.79	GO:0008233	GO:0016787	GO:0006508	GO:0008234	GO:0051603	GO:0004197	GO:0110165
1845	PHAVU_003G217500g	R48-R0	61.82	12.09	2.35	49.72	0.88		Pv03	43351555	43356122	4567		2.35	49.72	GO:0008233	GO:0016787	GO:0006508	GO:0008234	GO:0051603	GO:0004197	GO:0110165
1846	PHAVU_003G217800g	S24-S0	14.10	39.77	-1.50	25.67	0.87		Pv03	43427043	43432069	5026		-1.5	25.67	GO:0016491	GO:0005507
1847	PHAVU_003G217800g	S48-S0	8.43	39.77	-2.24	31.34	0.88		Pv03	43427043	43432069	5026		-2.24	31.34	GO:0016491	GO:0005507
1848	PHAVU_003G217800g	R24-R0	12.07	43.85	-1.86	31.78	0.85		Pv03	43427043	43432069	5026		-1.86	31.78	GO:0016491	GO:0005507
1849	PHAVU_003G217800g	R48-R0	11.70	43.85	-1.91	32.15	0.84		Pv03	43427043	43432069	5026		-1.91	32.15	GO:0016491	GO:0005507
1850	PHAVU_003G217900g	S24-S0	16.56	108.23	-2.71	91.67	0.92		Pv03	43438908	43442998	4090		-2.71	91.67	GO:0005975	GO:0004575	GO:0016020	GO:0016021	GO:0016787	GO:0016798	GO:0008152	GO:0004553	GO:0004564	GO:0005985	GO:0005773	GO:0005775
1851	PHAVU_003G217900g	S48-S0	10.57	108.23	-3.36	97.66	0.93		Pv03	43438908	43442998	4090		-3.36	97.66	GO:0005975	GO:0004575	GO:0016020	GO:0016021	GO:0016787	GO:0016798	GO:0008152	GO:0004553	GO:0004564	GO:0005985	GO:0005773	GO:0005775
1852	PHAVU_003G217900g	R24-R0	21.80	103.32	-2.25	81.53	0.90		Pv03	43438908	43442998	4090		-2.25	81.53	GO:0005975	GO:0004575	GO:0016020	GO:0016021	GO:0016787	GO:0016798	GO:0008152	GO:0004553	GO:0004564	GO:0005985	GO:0005773	GO:0005775
1853	PHAVU_003G217900g	R48-R0	11.67	103.32	-3.15	91.65	0.92		Pv03	43438908	43442998	4090		-3.15	91.65	GO:0005975	GO:0004575	GO:0016020	GO:0016021	GO:0016787	GO:0016798	GO:0008152	GO:0004553	GO:0004564	GO:0005985	GO:0005773	GO:0005775
1854	PHAVU_003G218500g	S24-S0	40.14	95.07	-1.24	54.94	0.86		Pv03	43563289	43568150	4861		-1.24	54.94	GO:0016021	GO:0005215	GO:0006857	GO:0016020	GO:0022857	GO:0055085
1855	PHAVU_003G218500g	S48-S0	23.08	95.07	-2.04	71.99	0.89		Pv03	43563289	43568150	4861		-2.04	71.99	GO:0016021	GO:0005215	GO:0006857	GO:0016020	GO:0022857	GO:0055085
1856	PHAVU_003G218500g	R24-R0	32.27	93.35	-1.53	61.08	0.84		Pv03	43563289	43568150	4861		-1.53	61.08	GO:0016021	GO:0005215	GO:0006857	GO:0016020	GO:0022857	GO:0055085
1857	PHAVU_003G218500g	R48-R0	21.47	93.35	-2.12	71.87	0.88		Pv03	43563289	43568150	4861		-2.12	71.87	GO:0016021	GO:0005215	GO:0006857	GO:0016020	GO:0022857	GO:0055085
1858	PHAVU_003G219600g	S24-S0	108.85	52.07	1.06	56.78	0.84		Pv03	43663785	43667196	3411		1.06	56.78	GO:0006914	GO:0016020	GO:0005874	GO:0005737
1859	PHAVU_003G219600g	R24-R0	115.08	47.95	1.26	67.13	0.80		Pv03	43663785	43667196	3411		1.26	67.13	GO:0006914	GO:0016020	GO:0005874	GO:0005737
1860	PHAVU_003G220200g	S24-S0	51.86	12.06	2.10	39.80	0.91		Pv03	43715051	43715921	870		2.1	39.8	GO:0016021	GO:0016020
1861	PHAVU_003G220200g	S48-S0	61.39	12.06	2.35	49.33	0.89		Pv03	43715051	43715921	870		2.35	49.33	GO:0016021	GO:0016020
1862	PHAVU_003G220200g	R24-R0	30.62	10.04	1.61	20.58	0.82		Pv03	43715051	43715921	870		1.61	20.58	GO:0016021	GO:0016020
1863	PHAVU_003G220200g	R48-R0	52.80	10.04	2.40	42.76	0.88		Pv03	43715051	43715921	870		2.4	42.76	GO:0016021	GO:0016020
1864	PHAVU_003G220800g	S24-S0	30.94	112.58	-1.86	81.64	0.90		Pv03	43787496	43788478	982		-1.86	81.64	GO:0003735	GO:0006412	GO:0005840
1865	PHAVU_003G220800g	S48-S0	36.31	112.58	-1.63	76.26	0.86		Pv03	43787496	43788478	982		-1.63	76.26	GO:0003735	GO:0006412	GO:0005840
1866	PHAVU_003G220800g	R24-R0	24.93	88.90	-1.83	63.97	0.87		Pv03	43787496	43788478	982		-1.83	63.97	GO:0003735	GO:0006412	GO:0005840
1867	PHAVU_003G221200g	S24-S0	5.45	24.11	-2.15	18.66	0.89		Pv03	43828525	43831315	2790		-2.15	18.66
1868	PHAVU_003G221200g	S48-S0	5.53	24.11	-2.12	18.58	0.86		Pv03	43828525	43831315	2790		-2.12	18.58
1869	PHAVU_003G221200g	R24-R0	3.90	17.66	-2.18	13.76	0.82		Pv03	43828525	43831315	2790		-2.18	13.76
1870	PHAVU_003G221800g	S24-S0	22.14	58.33	-1.40	36.19	0.87		Pv03	43940813	43941704	891		-1.4	36.19	GO:0016021	GO:0016020
1871	PHAVU_003G221800g	S48-S0	18.12	58.33	-1.69	40.21	0.85		Pv03	43940813	43941704	891		-1.69	40.21	GO:0016021	GO:0016020
1872	PHAVU_003G222000g	S24-S0	43.37	193.88	-2.16	150.51	0.92		Pv03	43950473	43952734	2261		-2.16	150.51	GO:0003735	GO:0006412	GO:0005840	GO:0005829	GO:0003729
1873	PHAVU_003G222000g	S48-S0	61.38	193.88	-1.66	132.49	0.86		Pv03	43950473	43952734	2261		-1.66	132.49	GO:0003735	GO:0006412	GO:0005840	GO:0005829	GO:0003729
1874	PHAVU_003G222000g	R24-R0	37.02	149.43	-2.01	112.42	0.89		Pv03	43950473	43952734	2261		-2.01	112.42	GO:0003735	GO:0006412	GO:0005840	GO:0005829	GO:0003729
1875	PHAVU_003G222700g	S24-S0	14.13	30.10	-1.09	15.97	0.82		Pv03	44067751	44069548	1797		-1.09	15.97	GO:0005777	GO:0003997	GO:0006635	GO:0006631	GO:0016627	GO:0071949
1876	PHAVU_003G223200g	S24-S0	11.13	22.76	-1.03	11.63	0.80		Pv03	44157001	44158811	1810		-1.03	11.63	GO:0005634	GO:0003700	GO:0043565	GO:0003677	GO:0006355	GO:0000981	GO:0006357
1877	PHAVU_003G223200g	R24-R0	11.85	34.74	-1.55	22.89	0.81		Pv03	44157001	44158811	1810		-1.55	22.89	GO:0005634	GO:0003700	GO:0043565	GO:0003677	GO:0006355	GO:0000981	GO:0006357
1878	PHAVU_003G224200g	S48-S0	56.06	133.71	-1.25	77.64	0.81		Pv03	44332126	44335480	3354		-1.25	77.64	GO:0005525	GO:0003924
1879	PHAVU_003G224400g	S24-S0	72.69	146.66	-1.01	73.97	0.84		Pv03	44352988	44355454	2466		-1.01	73.97	GO:0016021	GO:0016020
1880	PHAVU_003G226200g	S24-S0	27.74	9.38	1.56	18.36	0.87		Pv03	44615459	44620875	5416		1.56	18.36	GO:0016021	GO:0016020
1881	PHAVU_003G226400g	S24-S0	85.82	278.44	-1.70	192.62	0.90		Pv03	44628737	44629975	1238		-1.7	192.62	GO:0003735	GO:0006412	GO:0005840	GO:0022626
1882	PHAVU_003G226400g	S48-S0	78.90	278.44	-1.82	199.54	0.88		Pv03	44628737	44629975	1238		-1.82	199.54	GO:0003735	GO:0006412	GO:0005840	GO:0022626
1883	PHAVU_003G226400g	R24-R0	69.85	193.64	-1.47	123.79	0.84		Pv03	44628737	44629975	1238		-1.47	123.79	GO:0003735	GO:0006412	GO:0005840	GO:0022626
1884	PHAVU_003G226600g	S24-S0	9.99	24.43	-1.29	14.45	0.84		Pv03	44639561	44645503	5942		-1.29	14.45	GO:0016021	GO:0016020	GO:0015031	GO:0006890	GO:0005484	GO:0061025	GO:0005886	GO:0009504	GO:0031201
1885	PHAVU_003G226600g	S48-S0	6.04	24.43	-2.02	18.39	0.85		Pv03	44639561	44645503	5942		-2.02	18.39	GO:0016021	GO:0016020	GO:0015031	GO:0006890	GO:0005484	GO:0061025	GO:0005886	GO:0009504	GO:0031201
1886	PHAVU_003G226600g	R48-R0	5.84	24.17	-2.05	18.33	0.83		Pv03	44639561	44645503	5942		-2.05	18.33	GO:0016021	GO:0016020	GO:0015031	GO:0006890	GO:0005484	GO:0061025	GO:0005886	GO:0009504	GO:0031201
1887	PHAVU_003G227200g	S24-S0	8.40	21.14	-1.33	12.74	0.84		Pv03	44699656	44701692	2036		-1.33	12.74	GO:0046872
1888	PHAVU_003G227200g	S48-S0	6.39	21.14	-1.72	14.74	0.82		Pv03	44699656	44701692	2036		-1.72	14.74	GO:0046872
1889	PHAVU_003G227300g	R48-R0	23.05	6.64	1.80	16.41	0.80		Pv03	44745915	44747079	1164		1.8	16.41
1890	PHAVU_003G2274000g	S24-S0	19.39	36.95	-0.93	17.56	0.80		Pv03	44772227	44777227	5000		-0.93	17.56	GO:0005524	GO:0004252	GO:0004176	GO:0030163	GO:0016787	GO:0008233	GO:0006508	GO:0008236	GO:0016887
1891	PHAVU_003G229000g	S24-S0	2.49	8.77	-1.82	6.28	0.82		Pv03	44914913	44920184	5271		-1.82	6.28	GO:0016021	GO:0005215	GO:0016020	GO:0022857	GO:0055085
1892	PHAVU_003G229000g	S48-S0	0.85	8.77	-3.37	7.92	0.83		Pv03	44914913	44920184	5271		-3.37	7.92	GO:0016021	GO:0005215	GO:0016020	GO:0022857	GO:0055085
1893	PHAVU_003G229700g	S24-S0	68.04	13.31	2.35	54.73	0.91		Pv03	45010688	45011794	1106		2.35	54.73
1894	PHAVU_003G229700g	S48-S0	58.32	13.31	2.13	45.01	0.88		Pv03	45010688	45011794	1106		2.13	45.01
1895	PHAVU_003G229700g	R24-R0	76.10	12.20	2.64	63.89	0.91		Pv03	45010688	45011794	1106		2.64	63.89
1896	PHAVU_003G229700g	R48-R0	60.29	12.20	2.30	48.09	0.88		Pv03	45010688	45011794	1106		2.3	48.09
1897	PHAVU_003G230100g	S24-S0	62.77	141.62	-1.17	78.85	0.86		Pv03	45052549	45054893	2344		-1.17	78.85	GO:0005634	GO:0005634
1898	PHAVU_003G230100g	S48-S0	33.02	141.62	-2.10	108.60	0.89		Pv03	45052549	45054893	2344		-2.1	108.6	GO:0005634	GO:0005634
1899	PHAVU_003G230100g	R48-R0	51.03	166.90	-1.71	115.87	0.85		Pv03	45052549	45054893	2344		-1.71	115.87	GO:0005634	GO:0005634
1900	PHAVU_003G231900g	R24-S24	25.96	50.03	-0.95	24.07	0.81		Pv03	45357671	45359236	1565		-0.95	24.07	GO:0004553	GO:0071555	GO:0042546	GO:0048046	GO:0005618	GO:0010411	GO:0016762	GO:0016787	GO:0016740	GO:0005975	GO:0016798	GO:0008152	GO:0005576	GO:0006073
1901	PHAVU_003G232500g	S24-S0	3.27	12.24	-1.91	8.97	0.85		Pv03	45471481	45477483	6002		-1.91	8.97	GO:0016021	GO:0016020	GO:0008168	GO:0045488
1902	PHAVU_003G232500g	S48-S0	2.65	12.24	-2.21	9.59	0.82		Pv03	45471481	45477483	6002		-2.21	9.59	GO:0016021	GO:0016020	GO:0008168	GO:0045488
1903	PHAVU_003G232800g	S24-S0	36.50	9.39	1.96	27.12	0.89		Pv03	45522467	45526418	3951		1.96	27.12
1904	PHAVU_003G232800g	S48-S0	31.99	9.39	1.77	22.61	0.84		Pv03	45522467	45526418	3951		1.77	22.61
1905	PHAVU_003G232800g	R24-R0	37.30	9.46	1.98	27.83	0.85		Pv03	45522467	45526418	3951		1.98	27.83
1906	PHAVU_003G232800g	R48-R0	30.44	9.46	1.69	20.98	0.81		Pv03	45522467	45526418	3951		1.69	20.98
1907	PHAVU_003G233000g	S24-S0	25.62	9.15	1.49	16.48	0.86		Pv03	45534352	45535080	728		1.49	16.48
1908	PHAVU_003G233400g	S24-S0	10.76	3.67	1.55	7.10	0.81		Pv03	45579909	45580678	769		1.55	7.1	GO:0005576	GO:0008083	GO:0008283	GO:0030154	GO:0007165
1909	PHAVU_003G236100g	S24-S0	6.56	1.51	2.12	5.05	0.80		Pv03	45847890	45848247	357		2.12	5.05	GO:0016811
1910	PHAVU_003G236200g	S24-S0	60.46	26.54	1.19	33.92	0.85		Pv03	45862977	45864555	1578		1.19	33.92
1911	PHAVU_003G237300g	S24-S0	8.85	23.00	-1.38	14.15	0.85		Pv03	45982907	45986028	3121		-1.38	14.15	GO:0004252	GO:0016787	GO:0008233	GO:0006508	GO:0008236	GO:0009610
1912	PHAVU_003G237300g	S48-S0	6.28	23.00	-1.87	16.72	0.83		Pv03	45982907	45986028	3121		-1.87	16.72	GO:0004252	GO:0016787	GO:0008233	GO:0006508	GO:0008236	GO:0009610
1913	PHAVU_003G237400g	S24-S0	23.22	60.31	-1.38	37.09	0.87		Pv03	45988424	45989429	1005		-1.38	37.09
1914	PHAVU_003G237400g	S48-S0	14.38	60.31	-2.07	45.92	0.88		Pv03	45988424	45989429	1005		-2.07	45.92
1915	PHAVU_003G237400g	R24-R0	13.05	43.92	-1.75	30.87	0.84		Pv03	45988424	45989429	1005		-1.75	30.87
1916	PHAVU_003G238200g	S24-S0	61.76	245.81	-1.99	184.05	0.91		Pv03	46106822	46108254	1432		-1.99	184.05	GO:0005886
1917	PHAVU_003G238200g	S48-S0	15.10	245.81	-4.02	230.70	0.95		Pv03	46106822	46108254	1432		-4.02	230.7	GO:0005886
1918	PHAVU_003G238200g	R24-R0	27.26	257.39	-3.24	230.13	0.93		Pv03	46106822	46108254	1432		-3.24	230.13	GO:0005886
1919	PHAVU_003G238200g	R48-R0	12.48	257.39	-4.37	244.91	0.96		Pv03	46106822	46108254	1432		-4.37	244.91	GO:0005886
1920	PHAVU_003G238200g	R24-S24	27.26	61.76	-1.18	34.50	0.85		Pv03	46106822	46108254	1432		-1.18	34.5	GO:0005886
1921	PHAVU_003G240100g	S24-S0	17.54	5.96	1.56	11.58	0.85		Pv03	46285475	46301905	16430		1.56	11.58	GO:0016021	GO:0019829	GO:0005524	GO:0016020	GO:0046872	GO:0000166	GO:0016887	GO:0034220	GO:0006812	GO:0098655	GO:0005215	GO:0140603
1922	PHAVU_003G241500g	S24-S0	4.66	13.86	-1.57	9.20	0.84		Pv03	46455321	46469724	14403		-1.57	9.2	GO:0005524	GO:0008017	GO:0007018	GO:0003777	GO:0000166	GO:0003774	GO:1990939
1923	PHAVU_003G241500g	R48-R0	3.76	16.94	-2.17	13.18	0.81		Pv03	46455321	46469724	14403		-2.17	13.18	GO:0005524	GO:0008017	GO:0007018	GO:0003777	GO:0000166	GO:0003774	GO:1990939
1924	PHAVU_003G241700g	S24-S0	19.31	39.89	-1.05	20.58	0.83		Pv03	46504117	46504556	439		-1.05	20.58	GO:0006351	GO:0005634	GO:0003677	GO:0003700	GO:0006355
1925	PHAVU_003G241700g	R24-R0	18.40	48.14	-1.39	29.74	0.81		Pv03	46504117	46504556	439		-1.39	29.74	GO:0006351	GO:0005634	GO:0003677	GO:0003700	GO:0006355
1926	PHAVU_003G243700g	S24-S0	13.61	28.75	-1.08	15.15	0.82		Pv03	46816099	46819090	2991		-1.08	15.15	GO:0006950	GO:0010033	GO:1901700
1927	PHAVU_003G243700g	S48-S0	7.62	28.75	-1.92	21.13	0.85		Pv03	46816099	46819090	2991		-1.92	21.13	GO:0006950	GO:0010033	GO:1901700
1928	PHAVU_003G243700g	R48-R0	8.12	32.71	-2.01	24.59	0.84		Pv03	46816099	46819090	2991		-2.01	24.59	GO:0006950	GO:0010033	GO:1901700
1929	PHAVU_003G243800g	S24-S0	286.13	156.41	0.87	129.72	0.81		Pv03	46825625	46833345	7720		0.87	129.72	GO:0009507	GO:0016020	GO:0071949	GO:0009688	GO:0009540	GO:0016491	GO:0009536	GO:0005515	GO:0052662
1930	PHAVU_003G244700g	S24-S0	11.90	31.18	-1.39	19.28	0.86		Pv03	46982527	46984560	2033		-1.39	19.28	GO:0005634	GO:0007050	GO:0004861	GO:0051726	GO:0004860	GO:0005654	GO:0045736
1931	PHAVU_003G244700g	S48-S0	9.20	31.18	-1.76	21.98	0.84		Pv03	46982527	46984560	2033		-1.76	21.98	GO:0005634	GO:0007050	GO:0004861	GO:0051726	GO:0004860	GO:0005654	GO:0045736
1932	PHAVU_003G245700g	S24-S0	2.16	11.70	-2.44	9.55	0.87		Pv03	47131505	47136858	5353		-2.44	9.55
1933	PHAVU_003G245700g	S48-S0	1.50	11.70	-2.96	10.20	0.84		Pv03	47131505	47136858	5353		-2.96	10.2
1934	PHAVU_003G245900g	S24-S0	39.86	12.51	1.67	27.35	0.88		Pv03	47162745	47165154	2409		1.67	27.35	GO:0016491	GO:0016491
1935	PHAVU_003G245900g	S48-S0	35.10	12.51	1.49	22.60	0.82		Pv03	47162745	47165154	2409		1.49	22.6	GO:0016491	GO:0016491
1936	PHAVU_003G245900g	R24-R0	48.41	12.02	2.01	36.39	0.87		Pv03	47162745	47165154	2409		2.01	36.39	GO:0016491	GO:0016491
1937	PHAVU_003G245900g	R48-R0	35.51	12.02	1.56	23.49	0.80		Pv03	47162745	47165154	2409		1.56	23.49	GO:0016491	GO:0016491
1938	PHAVU_003G2460001g	S24-S0	20.99	41.08	-0.97	20.09	0.81		Pv03	47170811	47171820	1009		-0.97	20.09
1939	PHAVU_003G2460001g	S48-S0	10.57	41.08	-1.96	30.51	0.86		Pv03	47170811	47171820	1009		-1.96	30.51
1940	PHAVU_003G2460001g	R48-R0	9.94	41.24	-2.05	31.30	0.85		Pv03	47170811	47171820	1009		-2.05	31.3
1941	PHAVU_003G246600g	S24-S0	2.09	14.01	-2.74	11.92	0.89		Pv03	47221081	47224985	3904		-2.74	11.92	GO:0003735	GO:0006412	GO:0005840	GO:0008097
1942	PHAVU_003G2476000g	S24-S0	454.42	122.24	1.89	332.18	0.91		Pv03	47339284	47339647	363		1.89	332.18
1943	PHAVU_003G2476000g	S48-S0	716.97	122.24	2.55	594.73	0.92		Pv03	47339284	47339647	363		2.55	594.73
1944	PHAVU_003G2476000g	R48-R0	551.76	133.10	2.05	418.65	0.89		Pv03	47339284	47339647	363		2.05	418.65
1945	PHAVU_003G251600g	S24-S0	88.20	228.03	-1.37	139.83	0.88		Pv03	47918431	47921873	3442		-1.37	139.83	GO:0005524	GO:0000166	GO:0016740	GO:0005524	GO:0000166	GO:0016740
1946	PHAVU_003G251600g	S48-S0	78.71	228.03	-1.53	149.31	0.85		Pv03	47918431	47921873	3442		-1.53	149.31	GO:0005524	GO:0000166	GO:0016740	GO:0005524	GO:0000166	GO:0016740
1947	PHAVU_003G251600g	R24-R0	82.84	238.47	-1.53	155.63	0.85		Pv03	47918431	47921873	3442		-1.53	155.63	GO:0005524	GO:0000166	GO:0016740	GO:0005524	GO:0000166	GO:0016740
1948	PHAVU_003G251600g	R48-R0	74.11	238.47	-1.69	164.36	0.85		Pv03	47918431	47921873	3442		-1.69	164.36	GO:0005524	GO:0000166	GO:0016740	GO:0005524	GO:0000166	GO:0016740
1949	PHAVU_003G253300g	S24-S0	7.19	16.39	-1.19	9.20	0.81		Pv03	48132624	48136869	4245		-1.19	9.2	GO:0005215	GO:0005622	GO:0016020	GO:0005215	GO:0005622	GO:0016020
1950	PHAVU_003G255100g	S24-S0	95.52	35.84	1.41	59.69	0.88		Pv03	48281012	48284733	3721		1.41	59.69	GO:0009941
1951	PHAVU_003G255100g	S48-S0	108.23	35.84	1.59	72.39	0.85		Pv03	48281012	48284733	3721		1.59	72.39	GO:0009941
1952	PHAVU_003G255100g	R24-R0	107.14	35.79	1.58	71.35	0.85		Pv03	48281012	48284733	3721		1.58	71.35	GO:0009941
1953	PHAVU_003G255100g	R48-R0	117.56	35.79	1.72	81.77	0.85		Pv03	48281012	48284733	3721		1.72	81.77	GO:0009941
1954	PHAVU_003G255800g	S24-S0	9.74	2.89	1.75	6.85	0.82		Pv03	48370807	48371874	1067		1.75	6.85	GO:0008168
1955	PHAVU_003G255900g	S24-S0	6.26	1.17	2.42	5.09	0.81		Pv03	48387488	48389492	2004		2.42	5.09	GO:0008168	GO:0046872	GO:0016740	GO:0032259
1956	PHAVU_003G256700g	S24-S0	18.32	37.32	-1.03	19.01	0.82		Pv03	48471434	48472144	710		-1.03	19.01	GO:0003735	GO:0006412	GO:0015935	GO:0009507	GO:0009536	GO:0005840
1957	PHAVU_003G256700g	R24-R0	19.92	58.54	-1.56	38.62	0.83		Pv03	48471434	48472144	710		-1.56	38.62	GO:0003735	GO:0006412	GO:0015935	GO:0009507	GO:0009536	GO:0005840
1958	PHAVU_003G256800g	S48-S0	33.44	7.56	2.15	25.89	0.87		Pv03	48472310	48473165	855		2.15	25.89	GO:0016021	GO:0015078	GO:0015986	GO:0045263	GO:0016020	GO:0009507	GO:0009536	GO:0006754	GO:0006811	GO:0009535	GO:0009579	GO:0046933	GO:0005886
1959	PHAVU_003G259700g	S24-S0	6.26	15.18	-1.28	8.92	0.82		Pv03	48761055	48765165	4110		-1.28	8.92	GO:0008236	GO:0016787	GO:0008233	GO:0006508
1960	PHAVU_003G261000g	S24-S0	22.51	99.28	-2.14	76.77	0.91		Pv03	48898245	48899728	1483		-2.14	76.77	GO:0015934	GO:0003735	GO:0006412	GO:0003723	GO:0009507	GO:0005840
1961	PHAVU_003G261000g	S48-S0	29.52	99.28	-1.75	69.76	0.87		Pv03	48898245	48899728	1483		-1.75	69.76	GO:0015934	GO:0003735	GO:0006412	GO:0003723	GO:0009507	GO:0005840
1962	PHAVU_003G261000g	R24-R0	16.12	68.40	-2.09	52.28	0.88		Pv03	48898245	48899728	1483		-2.09	52.28	GO:0015934	GO:0003735	GO:0006412	GO:0003723	GO:0009507	GO:0005840
1963	PHAVU_003G261200g	S24-S0	24.02	133.23	-2.47	109.21	0.92		Pv03	48920951	48923217	2266		-2.47	109.21	GO:0003735	GO:0006412	GO:0005840	GO:0019843	GO:0003723	GO:0005737
1964	PHAVU_003G261200g	S48-S0	40.27	133.23	-1.73	92.96	0.87		Pv03	48920951	48923217	2266		-1.73	92.96	GO:0003735	GO:0006412	GO:0005840	GO:0019843	GO:0003723	GO:0005737
1965	PHAVU_003G261200g	R24-R0	20.21	95.03	-2.23	74.82	0.89		Pv03	48920951	48923217	2266		-2.23	74.82	GO:0003735	GO:0006412	GO:0005840	GO:0019843	GO:0003723	GO:0005737
1966	PHAVU_003G261900g	R48-R0	42.88	5.40	2.99	37.48	0.89		Pv03	48978646	48982072	3426		2.99	37.48	GO:0046872	GO:0016491
1967	PHAVU_003G262700g	S24-S0	16.95	40.15	-1.24	23.20	0.85		Pv03	49020005	49024760	4755		-1.24	23.2	GO:0009639	GO:0009959
1968	PHAVU_003G262700g	S48-S0	13.71	40.15	-1.55	26.44	0.83		Pv03	49020005	49024760	4755		-1.55	26.44	GO:0009639	GO:0009959
1969	PHAVU_003G262900g	S24-S0	19.17	99.35	-2.37	80.18	0.92		Pv03	49042582	49044029	1447		-2.37	80.18	GO:0015934	GO:0003735	GO:0006412	GO:0003723	GO:0009507	GO:0005840
1970	PHAVU_003G262900g	S48-S0	23.25	99.35	-2.10	76.10	0.89		Pv03	49042582	49044029	1447		-2.1	76.1	GO:0015934	GO:0003735	GO:0006412	GO:0003723	GO:0009507	GO:0005840
1971	PHAVU_003G262900g	R24-R0	13.09	75.35	-2.53	62.26	0.90		Pv03	49042582	49044029	1447		-2.53	62.26	GO:0015934	GO:0003735	GO:0006412	GO:0003723	GO:0009507	GO:0005840
1972	PHAVU_003G262900g	R48-R0	28.10	75.35	-1.42	47.25	0.81		Pv03	49042582	49044029	1447		-1.42	47.25	GO:0015934	GO:0003735	GO:0006412	GO:0003723	GO:0009507	GO:0005840
1973	PHAVU_003G263100g	S24-S0	3.75	10.78	-1.52	7.03	0.81		Pv03	49056207	49056820	613		-1.52	7.03	GO:0005488
1974	PHAVU_003G263200g	S24-S0	1194.21	677.79	0.82	516.42	0.80		Pv03	49073069	49076550	3481		0.82	516.42	GO:0004324	GO:0016491	GO:0009507
1975	PHAVU_003G264400g	S24-S0	7.18	19.12	-1.41	11.94	0.84		Pv03	49155738	49164507	8769		-1.41	11.94	GO:0046872	GO:0030246	GO:0004559	GO:0006013	GO:0003824	GO:0016787	GO:0005975	GO:0016798	GO:0008152
1976	PHAVU_003G264400g	S48-S0	3.03	19.12	-2.66	16.09	0.87		Pv03	49155738	49164507	8769		-2.66	16.09	GO:0046872	GO:0030246	GO:0004559	GO:0006013	GO:0003824	GO:0016787	GO:0005975	GO:0016798	GO:0008152
1977	PHAVU_003G264400g	R24-R0	4.59	18.67	-2.02	14.08	0.82		Pv03	49155738	49164507	8769		-2.02	14.08	GO:0046872	GO:0030246	GO:0004559	GO:0006013	GO:0003824	GO:0016787	GO:0005975	GO:0016798	GO:0008152
1978	PHAVU_003G264400g	R48-R0	2.81	18.67	-2.73	15.85	0.84		Pv03	49155738	49164507	8769		-2.73	15.85	GO:0046872	GO:0030246	GO:0004559	GO:0006013	GO:0003824	GO:0016787	GO:0005975	GO:0016798	GO:0008152
1979	PHAVU_003G264700g	S24-S0	59.40	162.46	-1.45	103.07	0.88		Pv03	49189215	49192451	3236		-1.45	103.07	GO:0005634	GO:0005737	GO:0006511	GO:0004298	GO:0019773	GO:0051603	GO:0000502	GO:0005839
1980	PHAVU_003G264700g	S48-S0	51.82	162.46	-1.65	110.64	0.86		Pv03	49189215	49192451	3236		-1.65	110.64	GO:0005634	GO:0005737	GO:0006511	GO:0004298	GO:0019773	GO:0051603	GO:0000502	GO:0005839
1981	PHAVU_003G264700g	R24-R0	48.83	115.70	-1.24	66.88	0.80		Pv03	49189215	49192451	3236		-1.24	66.88	GO:0005634	GO:0005737	GO:0006511	GO:0004298	GO:0019773	GO:0051603	GO:0000502	GO:0005839
1982	PHAVU_003G2660000g	S24-S0	13.16	4.32	1.61	8.84	0.84		Pv03	49278725	49285826	7101		1.61	8.84	GO:0005634	GO:0051301	GO:0005694	GO:0007049	GO:0000818	GO:0000775	GO:0000776
1983	PHAVU_003G2660000g	S48-S0	15.25	4.32	1.82	10.94	0.81		Pv03	49278725	49285826	7101		1.82	10.94	GO:0005634	GO:0051301	GO:0005694	GO:0007049	GO:0000818	GO:0000775	GO:0000776
1984	PHAVU_003G2660001g	S24-S0	30.03	12.66	1.25	17.37	0.84		Pv03	49272428	49272899	471		1.25	17.37
1985	PHAVU_003G267600g	S24-S0	41.91	20.16	1.06	21.75	0.83		Pv03	49415411	49417447	2036		1.06	21.75
1986	PHAVU_003G268500g	S24-S0	39.35	3.22	3.61	36.14	0.93		Pv03	49471168	49472685	1517		3.61	36.14	GO:0005975	GO:0016998	GO:0006032	GO:0004568	GO:0008061	GO:0016787	GO:0016798	GO:0008152	GO:0006952	GO:0000272
1987	PHAVU_003G268500g	S48-S0	31.13	3.22	3.28	27.91	0.90		Pv03	49471168	49472685	1517		3.28	27.91	GO:0005975	GO:0016998	GO:0006032	GO:0004568	GO:0008061	GO:0016787	GO:0016798	GO:0008152	GO:0006952	GO:0000272
1988	PHAVU_003G268500g	R24-R0	17.50	1.58	3.47	15.92	0.87		Pv03	49471168	49472685	1517		3.47	15.92	GO:0005975	GO:0016998	GO:0006032	GO:0004568	GO:0008061	GO:0016787	GO:0016798	GO:0008152	GO:0006952	GO:0000272
1989	PHAVU_003G268500g	R48-R0	29.15	1.58	4.21	27.57	0.91		Pv03	49471168	49472685	1517		4.21	27.57	GO:0005975	GO:0016998	GO:0006032	GO:0004568	GO:0008061	GO:0016787	GO:0016798	GO:0008152	GO:0006952	GO:0000272
1990	PHAVU_003G268500g	R24-S24	17.50	39.35	-1.17	21.85	0.84		Pv03	49471168	49472685	1517		-1.17	21.85	GO:0005975	GO:0016998	GO:0006032	GO:0004568	GO:0008061	GO:0016787	GO:0016798	GO:0008152	GO:0006952	GO:0000272
1991	PHAVU_003G270000g	S24-S0	19.46	42.07	-1.11	22.62	0.83		Pv03	49607002	49608664	1662		-1.11	22.62	GO:0005634	GO:0003677	GO:0003682	GO:0030527	GO:0006333	GO:0000785
1992	PHAVU_003G270000g	S48-S0	12.06	42.07	-1.80	30.01	0.85		Pv03	49607002	49608664	1662		-1.8	30.01	GO:0005634	GO:0003677	GO:0003682	GO:0030527	GO:0006333	GO:0000785
1993	PHAVU_003G274000g	S24-S0	120.06	52.08	1.20	67.98	0.86		Pv03	49974054	49980398	6344		1.2	67.98	GO:0016021	GO:0016020
1994	PHAVU_003G274000g	S48-S0	132.62	52.08	1.35	80.54	0.83		Pv03	49974054	49980398	6344		1.35	80.54	GO:0016021	GO:0016020
1995	PHAVU_003G274000g	R24-R0	147.42	51.39	1.52	96.03	0.84		Pv03	49974054	49980398	6344		1.52	96.03	GO:0016021	GO:0016020
1996	PHAVU_003G274100g	S24-S0	858.04	384.35	1.16	473.69	0.86		Pv03	49982629	49986151	3522		1.16	473.69
1997	PHAVU_003G275200g	S24-S0	5.68	17.26	-1.60	11.58	0.85		Pv03	50135190	50138411	3221		-1.6	11.58	GO:0016020	GO:0016740	GO:0016757
1998	PHAVU_003G275200g	S48-S0	3.89	17.26	-2.15	13.37	0.84		Pv03	50135190	50138411	3221		-2.15	13.37	GO:0016020	GO:0016740	GO:0016757
1999	PHAVU_003G275200g	R24-R0	6.57	21.61	-1.72	15.04	0.80		Pv03	50135190	50138411	3221		-1.72	15.04	GO:0016020	GO:0016740	GO:0016757
[truncated: 3,746 more rows]
