# Supplementary material for: Differentially expressed genes against Colletotrichum lindemuthiamum in a bean genotype carrying the Co-2 gene revealed by RNA-sequencing analysis
Source: Front Plant Sci. 2022 Sep 15;13:981517. doi: 10.3389/fpls.2022.981517 (PMC9615912; doi:10.3389/fpls.2022.981517)
Supplement: Supplementary file 2 [file Table_3.xlsx]

## Sheet: Table S3a BP_48h_GOTerm
GO.ID	term	definition	R48.genes_frequency	R48.pvalue	R48,-log10_pvalue	R48.Significant_genes	R48.Significant_genes_symbol	S48.genes_frequency	S48,pvalue	S48,-log10_pvalue	S48.Significant_genes	S48.Significant_genes_symbol
GO:0035305	negative regulation of dephosphorylation	Any process the stops, prevents, or reduces the frequency, rate or extent of removal of phosphate groups from a molecule.	93.333% (14/15)	5,15E-04	8,29	PHAVU_002G209400g;PHAVU_002G209500g;PHAVU_003G109000g;PHAVU_003G109100g;PHAVU_003G109200g;PHAVU_003G109300g;PHAVU_003G1094001g;PHAVU_003G109500g;PHAVU_003G109600g;PHAVU_003G109800g;PHAVU_003G1099001g;PHAVU_008G220600g;PHAVU_009G252400g;PHAVU_010G065400g	;;;;;;;;;;;;;	86.667% (13/15)	0,007101312	2,15	PHAVU_002G209400g;PHAVU_002G209500g;PHAVU_003G109100g;PHAVU_003G109200g;PHAVU_003G109300g;PHAVU_003G1094001g;PHAVU_003G109500g;PHAVU_003G109600g;PHAVU_003G109800g;PHAVU_003G1099001g;PHAVU_008G220600g;PHAVU_009G252400g;PHAVU_010G065400g	;;;;;;;;;;;;
GO:0010923	negative regulation of phosphatase activity	Any process that decreases the rate or frequency of phosphatase activity. Phosphatases catalyze the hydrolysis of phosphoric monoesters, releasing inorganic phosphate.	93.333% (14/15)	5,15E-04	8,29	PHAVU_002G209400g;PHAVU_002G209500g;PHAVU_003G109000g;PHAVU_003G109100g;PHAVU_003G109200g;PHAVU_003G109300g;PHAVU_003G1094001g;PHAVU_003G109500g;PHAVU_003G109600g;PHAVU_003G109800g;PHAVU_003G1099001g;PHAVU_008G220600g;PHAVU_009G252400g;PHAVU_010G065400g	;;;;;;;;;;;;;	86.667% (13/15)	0,007101312	2,15	PHAVU_002G209400g;PHAVU_002G209500g;PHAVU_003G109100g;PHAVU_003G109200g;PHAVU_003G109300g;PHAVU_003G1094001g;PHAVU_003G109500g;PHAVU_003G109600g;PHAVU_003G109800g;PHAVU_003G1099001g;PHAVU_008G220600g;PHAVU_009G252400g;PHAVU_010G065400g	;;;;;;;;;;;;
GO:0032515	negative regulation of phosphoprotein phosphatase activity	Any process that stops or reduces the activity of a phosphoprotein phosphatase.	93.333% (14/15)	5,15E-04	8,29	PHAVU_002G209400g;PHAVU_002G209500g;PHAVU_003G109000g;PHAVU_003G109100g;PHAVU_003G109200g;PHAVU_003G109300g;PHAVU_003G1094001g;PHAVU_003G109500g;PHAVU_003G109600g;PHAVU_003G109800g;PHAVU_003G1099001g;PHAVU_008G220600g;PHAVU_009G252400g;PHAVU_010G065400g	;;;;;;;;;;;;;	86.667% (13/15)	0,007101312	2,15	PHAVU_002G209400g;PHAVU_002G209500g;PHAVU_003G109100g;PHAVU_003G109200g;PHAVU_003G109300g;PHAVU_003G1094001g;PHAVU_003G109500g;PHAVU_003G109600g;PHAVU_003G109800g;PHAVU_003G1099001g;PHAVU_008G220600g;PHAVU_009G252400g;PHAVU_010G065400g	;;;;;;;;;;;;
GO:0035308	negative regulation of protein dephosphorylation	Any process the stops, prevents, or reduces the frequency, rate or extent of removal of phosphate groups from a protein.	93.333% (14/15)	5,15E-04	8,29	PHAVU_002G209400g;PHAVU_002G209500g;PHAVU_003G109000g;PHAVU_003G109100g;PHAVU_003G109200g;PHAVU_003G109300g;PHAVU_003G1094001g;PHAVU_003G109500g;PHAVU_003G109600g;PHAVU_003G109800g;PHAVU_003G1099001g;PHAVU_008G220600g;PHAVU_009G252400g;PHAVU_010G065400g	;;;;;;;;;;;;;	86.667% (13/15)	0,007101312	2,15	PHAVU_002G209400g;PHAVU_002G209500g;PHAVU_003G109100g;PHAVU_003G109200g;PHAVU_003G109300g;PHAVU_003G1094001g;PHAVU_003G109500g;PHAVU_003G109600g;PHAVU_003G109800g;PHAVU_003G1099001g;PHAVU_008G220600g;PHAVU_009G252400g;PHAVU_010G065400g	;;;;;;;;;;;;
GO:0045936	negative regulation of phosphate metabolic process	Any process that stops, prevents, or reduces the frequency, rate or extent of the chemical reactions and pathways involving phosphates.	87.5% (14/16)	3,31E-02	7,48	PHAVU_002G209400g;PHAVU_002G209500g;PHAVU_003G109000g;PHAVU_003G109100g;PHAVU_003G109200g;PHAVU_003G109300g;PHAVU_003G1094001g;PHAVU_003G109500g;PHAVU_003G109600g;PHAVU_003G109800g;PHAVU_003G1099001g;PHAVU_008G220600g;PHAVU_009G252400g;PHAVU_010G065400g	;;;;;;;;;;;;;	87.5% (14/16)	0,004242986	2,37	PHAVU_002G209400g;PHAVU_002G209500g;PHAVU_003G109100g;PHAVU_003G109200g;PHAVU_003G109300g;PHAVU_003G1094001g;PHAVU_003G109500g;PHAVU_003G109600g;PHAVU_003G109800g;PHAVU_003G1099001g;PHAVU_003G244700g;PHAVU_008G220600g;PHAVU_009G252400g;PHAVU_010G065400g	;;;;;;;;;;;;;
GO:0010563	negative regulation of phosphorus metabolic process	Any process that decreases the frequency, rate or extent of the chemical reactions and pathways involving phosphorus or compounds containing phosphorus.	87.5% (14/16)	3,31E-02	7,48	PHAVU_002G209400g;PHAVU_002G209500g;PHAVU_003G109000g;PHAVU_003G109100g;PHAVU_003G109200g;PHAVU_003G109300g;PHAVU_003G1094001g;PHAVU_003G109500g;PHAVU_003G109600g;PHAVU_003G109800g;PHAVU_003G1099001g;PHAVU_008G220600g;PHAVU_009G252400g;PHAVU_010G065400g	;;;;;;;;;;;;;	87.5% (14/16)	0,004242986	2,37	PHAVU_002G209400g;PHAVU_002G209500g;PHAVU_003G109100g;PHAVU_003G109200g;PHAVU_003G109300g;PHAVU_003G1094001g;PHAVU_003G109500g;PHAVU_003G109600g;PHAVU_003G109800g;PHAVU_003G1099001g;PHAVU_003G244700g;PHAVU_008G220600g;PHAVU_009G252400g;PHAVU_010G065400g	;;;;;;;;;;;;;
GO:0031400	negative regulation of protein modification process	Any process that stops, prevents, or reduces the frequency, rate or extent of the covalent alteration of one or more amino acid residues within a protein.	87.5% (14/16)	3,31E-02	7,48	PHAVU_002G209400g;PHAVU_002G209500g;PHAVU_003G109000g;PHAVU_003G109100g;PHAVU_003G109200g;PHAVU_003G109300g;PHAVU_003G1094001g;PHAVU_003G109500g;PHAVU_003G109600g;PHAVU_003G109800g;PHAVU_003G1099001g;PHAVU_008G220600g;PHAVU_009G252400g;PHAVU_010G065400g	;;;;;;;;;;;;;	87.5% (14/16)	0,004242986	2,37	PHAVU_002G209400g;PHAVU_002G209500g;PHAVU_003G109100g;PHAVU_003G109200g;PHAVU_003G109300g;PHAVU_003G1094001g;PHAVU_003G109500g;PHAVU_003G109600g;PHAVU_003G109800g;PHAVU_003G1099001g;PHAVU_003G244700g;PHAVU_008G220600g;PHAVU_009G252400g;PHAVU_010G065400g	;;;;;;;;;;;;;
GO:0010921	regulation of phosphatase activity	Any process that modulates the rate or frequency of phosphatase activity. Phosphatases catalyze the hydrolysis of phosphoric monoesters, releasing inorganic phosphate.	87.5% (14/16)	3,31E-02	7,48	PHAVU_002G209400g;PHAVU_002G209500g;PHAVU_003G109000g;PHAVU_003G109100g;PHAVU_003G109200g;PHAVU_003G109300g;PHAVU_003G1094001g;PHAVU_003G109500g;PHAVU_003G109600g;PHAVU_003G109800g;PHAVU_003G1099001g;PHAVU_008G220600g;PHAVU_009G252400g;PHAVU_010G065400g	;;;;;;;;;;;;;	81.25% (13/16)	0,01948739	1,71	NA	NA
GO:0035303	regulation of dephosphorylation	Any process that modulates the frequency, rate or extent of removal of phosphate groups from a molecule.	87.5% (14/16)	3,31E-02	7,48	PHAVU_002G209400g;PHAVU_002G209500g;PHAVU_003G109000g;PHAVU_003G109100g;PHAVU_003G109200g;PHAVU_003G109300g;PHAVU_003G1094001g;PHAVU_003G109500g;PHAVU_003G109600g;PHAVU_003G109800g;PHAVU_003G1099001g;PHAVU_008G220600g;PHAVU_009G252400g;PHAVU_010G065400g	;;;;;;;;;;;;;	81.25% (13/16)	0,01948739	1,71	NA	NA
GO:0035304	regulation of protein dephosphorylation	Any process that modulates the frequency, rate or extent of removal of phosphate groups from a protein.	87.5% (14/16)	3,31E-02	7,48	PHAVU_002G209400g;PHAVU_002G209500g;PHAVU_003G109000g;PHAVU_003G109100g;PHAVU_003G109200g;PHAVU_003G109300g;PHAVU_003G1094001g;PHAVU_003G109500g;PHAVU_003G109600g;PHAVU_003G109800g;PHAVU_003G1099001g;PHAVU_008G220600g;PHAVU_009G252400g;PHAVU_010G065400g	;;;;;;;;;;;;;	81.25% (13/16)	0,01948739	1,71	NA	NA
GO:0043666	regulation of phosphoprotein phosphatase activity	Any process that modulates the frequency, rate or extent of phosphoprotein phosphatase activity, the catalysis of the hydrolysis of phosphate from a phosphoprotein.	87.5% (14/16)	3,31E-02	7,48	PHAVU_002G209400g;PHAVU_002G209500g;PHAVU_003G109000g;PHAVU_003G109100g;PHAVU_003G109200g;PHAVU_003G109300g;PHAVU_003G1094001g;PHAVU_003G109500g;PHAVU_003G109600g;PHAVU_003G109800g;PHAVU_003G1099001g;PHAVU_008G220600g;PHAVU_009G252400g;PHAVU_010G065400g	;;;;;;;;;;;;;	81.25% (13/16)	0,01948739	1,71	NA	NA
GO:0006952	defense response	Reactions, triggered in response to the presence of a foreign body or the occurrence of an injury, which result in restriction of damage to the organism attacked or prevention/recovery from the infection caused by the attack.	56.25% (27/48)	1,25E-03	6,9	PHAVU_002G155500g;PHAVU_002G209400g;PHAVU_002G209500g;PHAVU_002G3153001g;PHAVU_003G109000g;PHAVU_003G109100g;PHAVU_003G109200g;PHAVU_003G109300g;PHAVU_003G1094001g;PHAVU_003G109500g;PHAVU_003G109600g;PHAVU_003G109800g;PHAVU_003G1099001g;PHAVU_003G148400g;PHAVU_003G268500g;PHAVU_005G155800g;PHAVU_006G102300g;PHAVU_006G196900g;PHAVU_008G137100g;PHAVU_009G1165000g;PHAVU_009G1165001g;PHAVU_009G116600…	;;;;;;;;;;;;;;;;;;;;;;;;;;	62.5% (30/48)	0,1205206	0,92	NA	NA
GO:0071554	cell wall organization or biogenesis	A process that results in the biosynthesis of constituent macromolecules, assembly, arrangement of constituent parts, or disassembly of a cell wall.	61.111% (22/36)	2,68E-01	6,57	PHAVU_002G136200g;PHAVU_003G061600g;PHAVU_003G268500g;PHAVU_004G062400g;PHAVU_004G0983000g;PHAVU_004G0983001g;PHAVU_005G111300g;PHAVU_005G155800g;PHAVU_006G028800g;PHAVU_006G077200g;PHAVU_006G116300g;PHAVU_006G121300g;PHAVU_007G052800g;PHAVU_007G217500g;PHAVU_008G037500g;PHAVU_009G053000g;PHAVU_009G1165000g;PHAVU_009G1165001g;PHAVU_009G116600g;PHAVU_009G222100g;PHAVU_009G233200g;PHAVU_011G107000g	;;;;;;;;;;;;;;;;;;;;;	72.222% (26/36)	0,014574	1,84	NA	NA
GO:0009607	response to biotic stimulus	Any process that results in a change in state or activity of a cell or an organism (in terms of movement, secretion, enzyme production, gene expression, etc.) as a result of a biotic stimulus, a stimulus caused or produced by a living organism.	61.111% (22/36)	2,68E-01	6,57	PHAVU_002G155500g;PHAVU_002G209400g;PHAVU_002G209500g;PHAVU_002G3153001g;PHAVU_003G109000g;PHAVU_003G109100g;PHAVU_003G109200g;PHAVU_003G109300g;PHAVU_003G1094001g;PHAVU_003G109500g;PHAVU_003G109600g;PHAVU_003G109800g;PHAVU_003G1099001g;PHAVU_003G148400g;PHAVU_006G102300g;PHAVU_007G120200g;PHAVU_008G137100g;PHAVU_009G158000g;PHAVU_009G252400g;PHAVU_011G059900g;PHAVU_011G183400g;PHAVU_011G183900g	;;;;;;;;;;;;;;;;;;;;;	63.889% (23/36)	0,1275092	0,89	NA	NA
GO:0006470	protein dephosphorylation	The process of removing one or more phosphoric residues from a protein.	70.833% (17/24)	2,94E-01	6,53	PHAVU_001G236000g;PHAVU_002G209400g;PHAVU_002G209500g;PHAVU_003G105000g;PHAVU_003G109000g;PHAVU_003G109100g;PHAVU_003G109200g;PHAVU_003G109300g;PHAVU_003G1094001g;PHAVU_003G109500g;PHAVU_003G109600g;PHAVU_003G109800g;PHAVU_003G1099001g;PHAVU_007G145000g;PHAVU_008G220600g;PHAVU_009G252400g;PHAVU_010G065400g	;;;;;;;;;;;;;;;;	70.833% (17/24)	0,0598368	1,22	NA	NA
GO:0097306	cellular response to alcohol	Any process that results in a change in state or activity of a cell (in terms of movement, secretion, enzyme production, gene expression, etc.) as a result of an alcohol stimulus.	77.778% (14/18)	5,45E-01	6,26	PHAVU_002G209400g;PHAVU_002G209500g;PHAVU_003G109000g;PHAVU_003G109100g;PHAVU_003G109200g;PHAVU_003G109300g;PHAVU_003G1094001g;PHAVU_003G109500g;PHAVU_003G109600g;PHAVU_003G109800g;PHAVU_003G1099001g;PHAVU_008G220600g;PHAVU_009G252400g;PHAVU_010G065400g	;;;;;;;;;;;;;	83.333% (15/18)	0,007687381	2,11	PHAVU_002G209400g;PHAVU_002G209500g;PHAVU_003G109100g;PHAVU_003G109200g;PHAVU_003G109300g;PHAVU_003G1094001g;PHAVU_003G109500g;PHAVU_003G109600g;PHAVU_003G109800g;PHAVU_003G1099001g;PHAVU_008G220600g;PHAVU_009G089000g;PHAVU_009G125900g;PHAVU_009G252400g;PHAVU_010G065400g	;;;;;;;;;;;;;;
GO:0009738	abscisic acid-activated signaling pathway	A series of molecular signals generated by the binding of the plant hormone abscisic acid (ABA) to a receptor, and ending with modulation of a cellular process, e.g. transcription.	77.778% (14/18)	5,45E-01	6,26	PHAVU_002G209400g;PHAVU_002G209500g;PHAVU_003G109000g;PHAVU_003G109100g;PHAVU_003G109200g;PHAVU_003G109300g;PHAVU_003G1094001g;PHAVU_003G109500g;PHAVU_003G109600g;PHAVU_003G109800g;PHAVU_003G1099001g;PHAVU_008G220600g;PHAVU_009G252400g;PHAVU_010G065400g	;;;;;;;;;;;;;	83.333% (15/18)	0,007687381	2,11	PHAVU_002G209400g;PHAVU_002G209500g;PHAVU_003G109100g;PHAVU_003G109200g;PHAVU_003G109300g;PHAVU_003G1094001g;PHAVU_003G109500g;PHAVU_003G109600g;PHAVU_003G109800g;PHAVU_003G1099001g;PHAVU_008G220600g;PHAVU_009G089000g;PHAVU_009G125900g;PHAVU_009G252400g;PHAVU_010G065400g	;;;;;;;;;;;;;;
GO:0071215	cellular response to abscisic acid stimulus	Any process that results in a change in state or activity of a cell (in terms of movement, secretion, enzyme production, gene expression, etc.) as a result of an abscisic acid stimulus.	77.778% (14/18)	5,45E-01	6,26	PHAVU_002G209400g;PHAVU_002G209500g;PHAVU_003G109000g;PHAVU_003G109100g;PHAVU_003G109200g;PHAVU_003G109300g;PHAVU_003G1094001g;PHAVU_003G109500g;PHAVU_003G109600g;PHAVU_003G109800g;PHAVU_003G1099001g;PHAVU_008G220600g;PHAVU_009G252400g;PHAVU_010G065400g	;;;;;;;;;;;;;	83.333% (15/18)	0,007687381	2,11	PHAVU_002G209400g;PHAVU_002G209500g;PHAVU_003G109100g;PHAVU_003G109200g;PHAVU_003G109300g;PHAVU_003G1094001g;PHAVU_003G109500g;PHAVU_003G109600g;PHAVU_003G109800g;PHAVU_003G1099001g;PHAVU_008G220600g;PHAVU_009G089000g;PHAVU_009G125900g;PHAVU_009G252400g;PHAVU_010G065400g	;;;;;;;;;;;;;;
GO:0019220	regulation of phosphate metabolic process	Any process that modulates the frequency, rate or extent of the chemical reactions and pathways involving phosphates.	77.778% (14/18)	5,45E-01	6,26	PHAVU_002G209400g;PHAVU_002G209500g;PHAVU_003G109000g;PHAVU_003G109100g;PHAVU_003G109200g;PHAVU_003G109300g;PHAVU_003G1094001g;PHAVU_003G109500g;PHAVU_003G109600g;PHAVU_003G109800g;PHAVU_003G1099001g;PHAVU_008G220600g;PHAVU_009G252400g;PHAVU_010G065400g	;;;;;;;;;;;;;	77.778% (14/18)	0,02845679	1,55	NA	NA
GO:0051174	regulation of phosphorus metabolic process	Any process that modulates the frequency, rate or extent of the chemical reactions and pathways involving phosphorus or compounds containing phosphorus.	77.778% (14/18)	5,45E-01	6,26	PHAVU_002G209400g;PHAVU_002G209500g;PHAVU_003G109000g;PHAVU_003G109100g;PHAVU_003G109200g;PHAVU_003G109300g;PHAVU_003G1094001g;PHAVU_003G109500g;PHAVU_003G109600g;PHAVU_003G109800g;PHAVU_003G1099001g;PHAVU_008G220600g;PHAVU_009G252400g;PHAVU_010G065400g	;;;;;;;;;;;;;	77.778% (14/18)	0,02845679	1,55	NA	NA
GO:0031399	regulation of protein modification process	Any process that modulates the frequency, rate or extent of the covalent alteration of one or more amino acid residues within a protein.	77.778% (14/18)	5,45E-01	6,26	PHAVU_002G209400g;PHAVU_002G209500g;PHAVU_003G109000g;PHAVU_003G109100g;PHAVU_003G109200g;PHAVU_003G109300g;PHAVU_003G1094001g;PHAVU_003G109500g;PHAVU_003G109600g;PHAVU_003G109800g;PHAVU_003G1099001g;PHAVU_008G220600g;PHAVU_009G252400g;PHAVU_010G065400g	;;;;;;;;;;;;;	77.778% (14/18)	0,02845679	1,55	NA	NA
GO:0000272	polysaccharide catabolic process	The chemical reactions and pathways resulting in the breakdown of a polysaccharide, a polymer of many (typically more than 10) monosaccharide residues linked glycosidically.	85.714% (12/14)	5,64E-01	6,25	PHAVU_001G256900g;PHAVU_003G207400g;PHAVU_003G268500g;PHAVU_005G112400g;PHAVU_005G155800g;PHAVU_006G133700g;PHAVU_006G161200g;PHAVU_007G145000g;PHAVU_009G053000g;PHAVU_009G1165001g;PHAVU_009G116600g;PHAVU_009G222100g	;;;;;;;;;;;	85.714% (12/14)	0,01178411	1,93	NA	NA
GO:0016311	dephosphorylation	The process of removing one or more phosphoric (ester or anhydride) residues from a molecule.	55.814% (24/43)	8,00E-01	6,1	PHAVU_001G021200g;PHAVU_001G164000g;PHAVU_001G236000g;PHAVU_002G209400g;PHAVU_002G209500g;PHAVU_003G084500g;PHAVU_003G105000g;PHAVU_003G109000g;PHAVU_003G109100g;PHAVU_003G109200g;PHAVU_003G109300g;PHAVU_003G1094001g;PHAVU_003G109500g;PHAVU_003G109600g;PHAVU_003G109800g;PHAVU_003G1099001g;PHAVU_003G170600g;PHAVU_007G030400g;PHAVU_007G145000g;PHAVU_008G051700g;PHAVU_008G220600g;PHAVU_009G252400g;P…	;;;;;;;;;;;;;;;;;;;;;;;	55.814% (24/43)	0,4222881	0,37	NA	NA
GO:0009812	flavonoid metabolic process	The chemical reactions and pathways involving flavonoids, a group of water-soluble phenolic derivatives containing a flavan skeleton including flavones, flavonols and flavanoids, and anthocyanins.	100% (9/9)	9,98E-01	6	PHAVU_001G083000g;PHAVU_002G038600g;PHAVU_002G0388001g;PHAVU_002G0390001g;PHAVU_002G039100g;PHAVU_002G0392000g;PHAVU_002G039300g;PHAVU_002G184300g;PHAVU_007G008600g	;;;;;;;;CHI	33.333% (3/9)	0,93799	0,03	NA	NA
GO:0009813	flavonoid biosynthetic process	The chemical reactions and pathways resulting in the formation of flavonoids, a group of phenolic derivatives containing a flavan skeleton.	100% (9/9)	9,98E-01	6	PHAVU_001G083000g;PHAVU_002G038600g;PHAVU_002G0388001g;PHAVU_002G0390001g;PHAVU_002G039100g;PHAVU_002G0392000g;PHAVU_002G039300g;PHAVU_002G184300g;PHAVU_007G008600g	;;;;;;;;CHI	33.333% (3/9)	0,93799	0,03	NA	NA
GO:0044092	negative regulation of molecular function	Any process that stops or reduces the rate or extent of a molecular function, an elemental biological activity occurring at the molecular level, such as catalysis or binding.	64.286% (18/28)	1,20E+00	5,92	PHAVU_002G209400g;PHAVU_002G209500g;PHAVU_002G318700g;PHAVU_003G109000g;PHAVU_003G109100g;PHAVU_003G109200g;PHAVU_003G109300g;PHAVU_003G1094001g;PHAVU_003G109500g;PHAVU_003G109600g;PHAVU_003G109800g;PHAVU_003G1099001g;PHAVU_008G220600g;PHAVU_009G053000g;PHAVU_009G222100g;PHAVU_009G252400g;PHAVU_010G065400g;PHAVU_011G070700g	;;;;;;;;;;;;;;;;;	78.571% (22/28)	0,004725533	2,33	PHAVU_002G209400g;PHAVU_002G209500g;PHAVU_002G318700g;PHAVU_003G084300g;PHAVU_003G109100g;PHAVU_003G109200g;PHAVU_003G109300g;PHAVU_003G1094001g;PHAVU_003G109500g;PHAVU_003G109600g;PHAVU_003G109800g;PHAVU_003G1099001g;PHAVU_003G244700g;PHAVU_008G220600g;PHAVU_009G053000g;PHAVU_009G222100g;PHAVU_009G224200g;PHAVU_009G252400g;PHAVU_010G065400g;PHAVU_011G005200g;PHAVU_011G005300g;PHAVU_011G070700g	;;;;;;;;;;;;;;;;;;;;;
GO:0051346	negative regulation of hydrolase activity	Any process that stops or reduces the rate of hydrolase activity, the catalysis of the hydrolysis of various bonds.	73.684% (14/19)	1,67E+00	5,78	PHAVU_002G209400g;PHAVU_002G209500g;PHAVU_003G109000g;PHAVU_003G109100g;PHAVU_003G109200g;PHAVU_003G109300g;PHAVU_003G1094001g;PHAVU_003G109500g;PHAVU_003G109600g;PHAVU_003G109800g;PHAVU_003G1099001g;PHAVU_008G220600g;PHAVU_009G252400g;PHAVU_010G065400g	;;;;;;;;;;;;;	73.684% (14/19)	0,05586244	1,25	NA	NA
GO:0005975	carbohydrate metabolic process	The chemical reactions and pathways involving carbohydrates, any of a group of organic compounds based of the general formula Cx(H2O)y. Includes the formation of carbohydrate derivatives by the addition of a carbohydrate residue to another molecule.	39.837% (49/123)	1,65E+00	5,78	PHAVU_001G010900g;PHAVU_001G128500g;PHAVU_001G219800g;PHAVU_001G256900g;PHAVU_002G096000g;PHAVU_002G133100g;PHAVU_002G136200g;PHAVU_002G292300g;PHAVU_003G061600g;PHAVU_003G076700g;PHAVU_003G079900g;PHAVU_003G084500g;PHAVU_003G090500g;PHAVU_003G152300g;PHAVU_003G207400g;PHAVU_003G217900g;PHAVU_003G264400g;PHAVU_003G268500g;PHAVU_004G027000g;PHAVU_004G062400g;PHAVU_005G039200g;PHAVU_005G111300g;PHA…	;;;;;;;;;;;;;;;;;;;;;;;;;;;;;;;;;;;;;;;;;;;;;;;;	56.911% (70/123)	0,2194647	0,66	NA	NA
GO:0043086	negative regulation of catalytic activity	Any process that stops or reduces the activity of an enzyme.	62.963% (17/27)	3,71E+00	5,43	PHAVU_002G209400g;PHAVU_002G209500g;PHAVU_002G318700g;PHAVU_003G109000g;PHAVU_003G109100g;PHAVU_003G109200g;PHAVU_003G109300g;PHAVU_003G1094001g;PHAVU_003G109500g;PHAVU_003G109600g;PHAVU_003G109800g;PHAVU_003G1099001g;PHAVU_008G220600g;PHAVU_009G053000g;PHAVU_009G222100g;PHAVU_009G252400g;PHAVU_010G065400g	;;;;;;;;;;;;;;;;	77.778% (21/27)	0,007153217	2,15	PHAVU_002G209400g;PHAVU_002G209500g;PHAVU_002G318700g;PHAVU_003G084300g;PHAVU_003G109100g;PHAVU_003G109200g;PHAVU_003G109300g;PHAVU_003G1094001g;PHAVU_003G109500g;PHAVU_003G109600g;PHAVU_003G109800g;PHAVU_003G1099001g;PHAVU_003G244700g;PHAVU_008G220600g;PHAVU_009G053000g;PHAVU_009G222100g;PHAVU_009G224200g;PHAVU_009G252400g;PHAVU_010G065400g;PHAVU_011G005200g;PHAVU_011G005300g	;;;;;;;;;;;;;;;;;;;;
GO:0071555	cell wall organization	A process that results in the assembly, arrangement of constituent parts, or disassembly of the cell wall, the rigid or semi-rigid envelope lying outside the cell membrane of plant, fungal and most prokaryotic cells, maintaining their shape and protecting them from osmotic lysis.	62.963% (17/27)	3,71E+00	5,43	PHAVU_002G136200g;PHAVU_003G061600g;PHAVU_004G062400g;PHAVU_004G0983000g;PHAVU_004G0983001g;PHAVU_005G111300g;PHAVU_006G028800g;PHAVU_006G077200g;PHAVU_006G116300g;PHAVU_006G121300g;PHAVU_007G052800g;PHAVU_007G217500g;PHAVU_008G037500g;PHAVU_009G053000g;PHAVU_009G222100g;PHAVU_009G233200g;PHAVU_011G107000g	;;;;;;;;;;;;;;;;	74.074% (20/27)	0,02094807	1,68	NA	NA
GO:0045229	external encapsulating structure organization	A process that is carried out at the cellular level which results in the assembly, arrangement of constituent parts, or disassembly of external structures that lie outside the plasma membrane and surround the entire cell.	60.714% (17/28)	7,58E+00	5,12	PHAVU_002G136200g;PHAVU_003G061600g;PHAVU_004G062400g;PHAVU_004G0983000g;PHAVU_004G0983001g;PHAVU_005G111300g;PHAVU_006G028800g;PHAVU_006G077200g;PHAVU_006G116300g;PHAVU_006G121300g;PHAVU_007G052800g;PHAVU_007G217500g;PHAVU_008G037500g;PHAVU_009G053000g;PHAVU_009G222100g;PHAVU_009G233200g;PHAVU_011G107000g	;;;;;;;;;;;;;;;;	71.429% (20/28)	0,03722757	1,43	NA	NA
GO:0097305	response to alcohol	Any process that results in a change in state or activity of a cell or an organism (in terms of movement, secretion, enzyme production, gene expression, etc.) as a result of an alcohol stimulus.	66.667% (14/21)	1,08E+01	4,97	PHAVU_002G209400g;PHAVU_002G209500g;PHAVU_003G109000g;PHAVU_003G109100g;PHAVU_003G109200g;PHAVU_003G109300g;PHAVU_003G1094001g;PHAVU_003G109500g;PHAVU_003G109600g;PHAVU_003G109800g;PHAVU_003G1099001g;PHAVU_008G220600g;PHAVU_009G252400g;PHAVU_010G065400g	;;;;;;;;;;;;;	76.19% (16/21)	0,02598354	1,59	NA	NA
GO:0009737	response to abscisic acid	Any process that results in a change in state or activity of a cell or an organism (in terms of movement, secretion, enzyme production, gene expression, etc.) as a result of an abscisic acid stimulus.	66.667% (14/21)	1,08E+01	4,97	PHAVU_002G209400g;PHAVU_002G209500g;PHAVU_003G109000g;PHAVU_003G109100g;PHAVU_003G109200g;PHAVU_003G109300g;PHAVU_003G1094001g;PHAVU_003G109500g;PHAVU_003G109600g;PHAVU_003G109800g;PHAVU_003G1099001g;PHAVU_008G220600g;PHAVU_009G252400g;PHAVU_010G065400g	;;;;;;;;;;;;;	76.19% (16/21)	0,02598354	1,59	NA	NA
GO:0071396	cellular response to lipid	Any process that results in a change in state or activity of a cell (in terms of movement, secretion, enzyme production, gene expression, etc.) as a result of a lipid stimulus.	66.667% (14/21)	1,08E+01	4,97	PHAVU_002G209400g;PHAVU_002G209500g;PHAVU_003G109000g;PHAVU_003G109100g;PHAVU_003G109200g;PHAVU_003G109300g;PHAVU_003G1094001g;PHAVU_003G109500g;PHAVU_003G109600g;PHAVU_003G109800g;PHAVU_003G1099001g;PHAVU_008G220600g;PHAVU_009G252400g;PHAVU_010G065400g	;;;;;;;;;;;;;	71.429% (15/21)	0,06925643	1,16	NA	NA
GO:0070887	cellular response to chemical stimulus	Any process that results in a change in state or activity of a cell (in terms of movement, secretion, enzyme production, gene expression, etc.) as a result of a chemical stimulus.	46.552% (27/58)	1,62E+00	4,79	PHAVU_001G043100g;PHAVU_001G077000g;PHAVU_001G1942001g;PHAVU_002G209400g;PHAVU_002G209500g;PHAVU_002G296800g;PHAVU_003G109000g;PHAVU_003G109100g;PHAVU_003G109200g;PHAVU_003G109300g;PHAVU_003G1094001g;PHAVU_003G109500g;PHAVU_003G109600g;PHAVU_003G109800g;PHAVU_003G1099001g;PHAVU_003G128100g;PHAVU_004G020100g;PHAVU_005G134500g;PHAVU_007G009800g;PHAVU_007G1354001g;PHAVU_007G176700g;PHAVU_008G220600g…	;;;;;;;;;;;;;;;;;;;;;;;;;;	55.172% (32/58)	0,4297804	0,37	NA	NA
GO:0050896	response to stimulus	Any process that results in a change in state or activity of a cell or an organism (in terms of movement, secretion, enzyme production, gene expression, etc.) as a result of a stimulus. The process begins with detection of the stimulus and ends with a change in state or activity or the cell or organism.	33.032% (73/221)	1,79E+01	4,75	PHAVU_001G043100g;PHAVU_001G077000g;PHAVU_001G1942001g;PHAVU_002G010400g;PHAVU_002G155500g;PHAVU_002G168000g;PHAVU_002G197500g;PHAVU_002G209400g;PHAVU_002G209500g;PHAVU_002G296800g;PHAVU_002G3153001g;PHAVU_003G109000g;PHAVU_003G109100g;PHAVU_003G109200g;PHAVU_003G109300g;PHAVU_003G1094001g;PHAVU_003G109500g;PHAVU_003G109600g;PHAVU_003G109800g;PHAVU_003G1099001g;PHAVU_003G128100g;PHAVU_003G148400g…	;;;;;;;;;;;;;;;;;;;;;;;;;;;;;;;;;;;;;PDX1;;;;;;;;;;;;;;;;;;;;;;;;;;;;;;;;;;;	53.394% (118/221)	0,49876	0,3	NA	NA
GO:0051248	negative regulation of protein metabolic process	Any process that stops, prevents, or reduces the frequency, rate or extent of chemical reactions and pathways involving a protein.	63.636% (14/22)	2,38E+01	4,62	PHAVU_002G209400g;PHAVU_002G209500g;PHAVU_003G109000g;PHAVU_003G109100g;PHAVU_003G109200g;PHAVU_003G109300g;PHAVU_003G1094001g;PHAVU_003G109500g;PHAVU_003G109600g;PHAVU_003G109800g;PHAVU_003G1099001g;PHAVU_008G220600g;PHAVU_009G252400g;PHAVU_010G065400g	;;;;;;;;;;;;;	77.273% (17/22)	0,01739744	1,76	NA	NA
GO:0032269	negative regulation of cellular protein metabolic process	Any process that stops, prevents, or reduces the frequency, rate or extent of the chemical reactions and pathways involving a protein, occurring at the level of an individual cell.	63.636% (14/22)	2,38E+01	4,62	PHAVU_002G209400g;PHAVU_002G209500g;PHAVU_003G109000g;PHAVU_003G109100g;PHAVU_003G109200g;PHAVU_003G109300g;PHAVU_003G1094001g;PHAVU_003G109500g;PHAVU_003G109600g;PHAVU_003G109800g;PHAVU_003G1099001g;PHAVU_008G220600g;PHAVU_009G252400g;PHAVU_010G065400g	;;;;;;;;;;;;;	77.273% (17/22)	0,01739744	1,76	NA	NA
GO:0051336	regulation of hydrolase activity	Any process that modulates the frequency, rate or extent of hydrolase activity, the catalysis of the hydrolysis of various bonds, e.g. C-O, C-N, C-C, phosphoric anhydride bonds, etc. Hydrolase is the systematic name for any enzyme of EC class 3.	63.636% (14/22)	2,38E+01	4,62	PHAVU_002G209400g;PHAVU_002G209500g;PHAVU_003G109000g;PHAVU_003G109100g;PHAVU_003G109200g;PHAVU_003G109300g;PHAVU_003G1094001g;PHAVU_003G109500g;PHAVU_003G109600g;PHAVU_003G109800g;PHAVU_003G1099001g;PHAVU_008G220600g;PHAVU_009G252400g;PHAVU_010G065400g	;;;;;;;;;;;;;	72.727% (16/22)	0,04887983	1,31	NA	NA
GO:0005976	polysaccharide metabolic process	The chemical reactions and pathways involving a polysaccharide, a polymer of many (typically more than 10) monosaccharide residues linked glycosidically.	52.941% (18/34)	5,41E+01	4,27	PHAVU_001G256900g;PHAVU_002G136200g;PHAVU_003G207400g;PHAVU_003G268500g;PHAVU_004G062400g;PHAVU_005G111300g;PHAVU_005G112400g;PHAVU_005G155800g;PHAVU_006G133700g;PHAVU_006G161200g;PHAVU_007G052800g;PHAVU_007G145000g;PHAVU_009G053000g;PHAVU_009G1165001g;PHAVU_009G116600g;PHAVU_009G222100g;PHAVU_009G233200g;PHAVU_011G107000g	;;;;;;;;;;;;;;;;;	67.647% (23/34)	0,06080314	1,22	NA	NA
GO:0009755	hormone-mediated signaling pathway	A series of molecular signals mediated by the detection of a hormone.	52.941% (18/34)	5,41E+01	4,27	PHAVU_001G077000g;PHAVU_002G209400g;PHAVU_002G209500g;PHAVU_002G296800g;PHAVU_003G109000g;PHAVU_003G109100g;PHAVU_003G109200g;PHAVU_003G109300g;PHAVU_003G1094001g;PHAVU_003G109500g;PHAVU_003G109600g;PHAVU_003G109800g;PHAVU_003G1099001g;PHAVU_005G134500g;PHAVU_007G176700g;PHAVU_008G220600g;PHAVU_009G252400g;PHAVU_010G065400g	;;;;;;;;;;;;;;;;;	58.824% (20/34)	0,3112556	0,51	NA	NA
GO:0051716	cellular response to stimulus	Any process that results in a change in state or activity of a cell (in terms of movement, secretion, enzyme production, gene expression, etc.) as a result of a stimulus. The process begins with detection of the stimulus by a cell and ends with a change in state or activity or the cell.	38.235% (39/102)	6,60E+01	4,18	PHAVU_001G043100g;PHAVU_001G077000g;PHAVU_001G1942001g;PHAVU_002G010400g;PHAVU_002G197500g;PHAVU_002G209400g;PHAVU_002G209500g;PHAVU_002G296800g;PHAVU_003G109000g;PHAVU_003G109100g;PHAVU_003G109200g;PHAVU_003G109300g;PHAVU_003G1094001g;PHAVU_003G109500g;PHAVU_003G109600g;PHAVU_003G109800g;PHAVU_003G1099001g;PHAVU_003G128100g;PHAVU_004G020100g;PHAVU_005G023100g;PHAVU_005G045900g;PHAVU_005G123800g;…	;;;;;;;;;;;;;;;;;;;;;;;;;;;;;;;;;;;;;;	50.98% (52/102)	0,7116664	0,15	NA	NA
GO:0071495	cellular response to endogenous stimulus	Any process that results in a change in state or activity of a cell (in terms of movement, secretion, enzyme production, gene expression, etc.) as a result of a stimulus arising within the organism.	51.429% (18/35)	8,95E+01	4,05	PHAVU_001G077000g;PHAVU_002G209400g;PHAVU_002G209500g;PHAVU_002G296800g;PHAVU_003G109000g;PHAVU_003G109100g;PHAVU_003G109200g;PHAVU_003G109300g;PHAVU_003G1094001g;PHAVU_003G109500g;PHAVU_003G109600g;PHAVU_003G109800g;PHAVU_003G1099001g;PHAVU_005G134500g;PHAVU_007G176700g;PHAVU_008G220600g;PHAVU_009G252400g;PHAVU_010G065400g	;;;;;;;;;;;;;;;;;	57.143% (20/35)	0,3809261	0,42	NA	NA
GO:0032870	cellular response to hormone stimulus	Any process that results in a change in state or activity of a cell (in terms of movement, secretion, enzyme production, gene expression, etc.) as a result of a hormone stimulus.	51.429% (18/35)	8,95E+01	4,05	PHAVU_001G077000g;PHAVU_002G209400g;PHAVU_002G209500g;PHAVU_002G296800g;PHAVU_003G109000g;PHAVU_003G109100g;PHAVU_003G109200g;PHAVU_003G109300g;PHAVU_003G1094001g;PHAVU_003G109500g;PHAVU_003G109600g;PHAVU_003G109800g;PHAVU_003G1099001g;PHAVU_005G134500g;PHAVU_007G176700g;PHAVU_008G220600g;PHAVU_009G252400g;PHAVU_010G065400g	;;;;;;;;;;;;;;;;;	57.143% (20/35)	0,3809261	0,42	NA	NA
GO:0033993	response to lipid	Any process that results in a change in state or activity of a cell or an organism (in terms of movement, secretion, enzyme production, gene expression, etc.) as a result of a lipid stimulus.	55.556% (15/27)	0.000113396	3,95	PHAVU_002G209400g;PHAVU_002G209500g;PHAVU_003G109000g;PHAVU_003G109100g;PHAVU_003G109200g;PHAVU_003G109300g;PHAVU_003G1094001g;PHAVU_003G109500g;PHAVU_003G109600g;PHAVU_003G109800g;PHAVU_003G1099001g;PHAVU_006G171100g;PHAVU_008G220600g;PHAVU_009G252400g;PHAVU_010G065400g	;;;;;;;;;;;PDX1;;;	62.963% (17/27)	0,2022839	0,69	NA	NA
GO:1901701	cellular response to oxygen-containing compound	NA	55.556% (15/27)	0.000113396	3,95	PHAVU_002G209400g;PHAVU_002G209500g;PHAVU_003G109000g;PHAVU_003G109100g;PHAVU_003G109200g;PHAVU_003G109300g;PHAVU_003G1094001g;PHAVU_003G109500g;PHAVU_003G109600g;PHAVU_003G109800g;PHAVU_003G1099001g;PHAVU_007G1354001g;PHAVU_008G220600g;PHAVU_009G252400g;PHAVU_010G065400g	;;;;;;;;;;;;;;	59.259% (16/27)	0,3291421	0,48	NA	NA
GO:0044036	cell wall macromolecule metabolic process	The chemical reactions and pathways involving macromolecules forming, or destined to form, part of the cell wall. A cell wall is a rigid or semi-rigid envelope lying outside the cell membrane of plant, fungal and most prokaryotic cells, maintaining their shape and protecting them from osmotic lysis.	64.706% (11/17)	0.00015354	3,81	PHAVU_002G136200g;PHAVU_003G268500g;PHAVU_004G062400g;PHAVU_005G111300g;PHAVU_005G155800g;PHAVU_007G052800g;PHAVU_009G1165000g;PHAVU_009G1165001g;PHAVU_009G116600g;PHAVU_009G233200g;PHAVU_011G107000g	;;;;;;;;;;	70.588% (12/17)	0,113427	0,95	NA	NA
GO:0007017	microtubule-based process	Any cellular process that depends upon or alters the microtubule cytoskeleton, that part of the cytoskeleton comprising microtubules and their associated proteins.	66.667% (10/15)	0.000219061	3,66	PHAVU_001G111700g;PHAVU_002G237400g;PHAVU_002G289100g;PHAVU_003G241500g;PHAVU_004G038000g;PHAVU_006G126100g;PHAVU_007G047300g;PHAVU_007G070800g;PHAVU_008G272600g;PHAVU_009G114100g	;;;;;;;;;	73.333% (11/15)	0,09298043	1,03	NA	NA
GO:0065009	regulation of molecular function	Any process that modulates the frequency, rate or extent of a molecular function, an elemental biological activity occurring at the molecular level, such as catalysis or binding.	47.5% (19/40)	0.00022365	3,65	PHAVU_001G123400g;PHAVU_002G209400g;PHAVU_002G209500g;PHAVU_002G318700g;PHAVU_003G109000g;PHAVU_003G109100g;PHAVU_003G109200g;PHAVU_003G109300g;PHAVU_003G1094001g;PHAVU_003G109500g;PHAVU_003G109600g;PHAVU_003G109800g;PHAVU_003G1099001g;PHAVU_008G220600g;PHAVU_009G053000g;PHAVU_009G222100g;PHAVU_009G252400g;PHAVU_010G065400g;PHAVU_011G070700g	;;;;;;;;;;;;;;;;;;	70% (28/40)	0,02146002	1,67	NA	NA
GO:0071310	cellular response to organic substance	Any process that results in a change in state or activity of a cell (in terms of movement, secretion, enzyme production, gene expression, etc.) as a result of an organic substance stimulus.	48.649% (18/37)	0.000225069	3,65	PHAVU_001G077000g;PHAVU_002G209400g;PHAVU_002G209500g;PHAVU_002G296800g;PHAVU_003G109000g;PHAVU_003G109100g;PHAVU_003G109200g;PHAVU_003G109300g;PHAVU_003G1094001g;PHAVU_003G109500g;PHAVU_003G109600g;PHAVU_003G109800g;PHAVU_003G1099001g;PHAVU_005G134500g;PHAVU_007G176700g;PHAVU_008G220600g;PHAVU_009G252400g;PHAVU_010G065400g	;;;;;;;;;;;;;;;;;	56.757% (21/37)	0,3920693	0,41	NA	NA
GO:0006950	response to stress	Any process that results in a change in state or activity of a cell or an organism (in terms of movement, secretion, enzyme production, gene expression, etc.) as a result of a disturbance in organismal or cellular homeostasis, usually, but not necessarily, exogenous (e.g. temperature, humidity, ionizing radiation).	34.375% (44/128)	0.000406509	3,39	PHAVU_001G043100g;PHAVU_002G155500g;PHAVU_002G168000g;PHAVU_002G197500g;PHAVU_002G209400g;PHAVU_002G209500g;PHAVU_002G3153001g;PHAVU_003G109000g;PHAVU_003G109100g;PHAVU_003G109200g;PHAVU_003G109300g;PHAVU_003G1094001g;PHAVU_003G109500g;PHAVU_003G109600g;PHAVU_003G109800g;PHAVU_003G1099001g;PHAVU_003G148400g;PHAVU_003G268500g;PHAVU_004G020100g;PHAVU_005G045900g;PHAVU_005G155800g;PHAVU_006G066300g;…	;;;;;;;;;;;;;;;;;;;;;;;;PDX1;;;;;;;;;;;;;;;;;;;	59.375% (76/128)	0,08375667	1,08	NA	NA
GO:0051171	regulation of nitrogen compound metabolic process	Any process that modulates the frequency, rate or extent of the chemical reactions and pathways involving nitrogen or nitrogenous compounds.	32.5% (52/160)	0.000573615	3,24	PHAVU_001G123400g;PHAVU_001G175700g;PHAVU_002G055700g;PHAVU_002G056300g;PHAVU_002G067200g;PHAVU_002G101000g;PHAVU_002G209400g;PHAVU_002G209500g;PHAVU_002G254500g;PHAVU_002G265400g;PHAVU_002G275000g;PHAVU_002G292000g;PHAVU_003G012400g;PHAVU_003G067700g;PHAVU_003G109000g;PHAVU_003G109100g;PHAVU_003G109200g;PHAVU_003G109300g;PHAVU_003G1094001g;PHAVU_003G109500g;PHAVU_003G109600g;PHAVU_003G109800g;PH…	;;;;;;;;;;;;;;;;;;;;;;;;;;;;;;;;;;;;;;;;;;;;;;;;;;;	49.375% (79/160)	0,8628246	0,06	NA	NA
GO:0031324	negative regulation of cellular metabolic process	Any process that stops, prevents, or reduces the frequency, rate or extent of the chemical reactions and pathways by which individual cells transform chemical substances.	50% (14/28)	0.000813361	3,09	PHAVU_002G209400g;PHAVU_002G209500g;PHAVU_003G109000g;PHAVU_003G109100g;PHAVU_003G109200g;PHAVU_003G109300g;PHAVU_003G1094001g;PHAVU_003G109500g;PHAVU_003G109600g;PHAVU_003G109800g;PHAVU_003G1099001g;PHAVU_008G220600g;PHAVU_009G252400g;PHAVU_010G065400g	;;;;;;;;;;;;;	71.429% (20/28)	0,03722757	1,43	NA	NA
GO:0051172	negative regulation of nitrogen compound metabolic process	Any process that stops, prevents, or reduces the frequency, rate or extent of the chemical reactions and pathways involving nitrogen or nitrogenous compounds.	50% (14/28)	0.000813361	3,09	PHAVU_002G209400g;PHAVU_002G209500g;PHAVU_003G109000g;PHAVU_003G109100g;PHAVU_003G109200g;PHAVU_003G109300g;PHAVU_003G1094001g;PHAVU_003G109500g;PHAVU_003G109600g;PHAVU_003G109800g;PHAVU_003G1099001g;PHAVU_008G220600g;PHAVU_009G252400g;PHAVU_010G065400g	;;;;;;;;;;;;;	71.429% (20/28)	0,03722757	1,43	NA	NA
GO:0007165	signal transduction	The cellular process in which a signal is conveyed to trigger a change in the activity or state of a cell. Signal transduction begins with reception of a signal (e.g. a ligand binding to a receptor or receptor activation by a stimulus such as light), or for signal transduction in the absence of ligand, signal-withdrawal or the activity of a constitutively active receptor. Signal transduction ends…	38.806% (26/67)	0.000898067	3,05	PHAVU_001G077000g;PHAVU_002G010400g;PHAVU_002G209400g;PHAVU_002G209500g;PHAVU_002G296800g;PHAVU_003G109000g;PHAVU_003G109100g;PHAVU_003G109200g;PHAVU_003G109300g;PHAVU_003G1094001g;PHAVU_003G109500g;PHAVU_003G109600g;PHAVU_003G109800g;PHAVU_003G1099001g;PHAVU_005G123800g;PHAVU_005G134500g;PHAVU_006G116300g;PHAVU_007G176700g;PHAVU_007G206800g;PHAVU_008G220600g;PHAVU_009G019400g;PHAVU_009G202000g;P…	;;;;;;;;;;;;;;;;;;;;;;;;;	49.254% (33/67)	0,7820982	0,11	NA	NA
GO:0023052	signaling	The entirety of a process in which information is transmitted within a biological system. This process begins with an active signal and ends when a cellular response has been triggered.	38.806% (26/67)	0.000898067	3,05	PHAVU_001G077000g;PHAVU_002G010400g;PHAVU_002G209400g;PHAVU_002G209500g;PHAVU_002G296800g;PHAVU_003G109000g;PHAVU_003G109100g;PHAVU_003G109200g;PHAVU_003G109300g;PHAVU_003G1094001g;PHAVU_003G109500g;PHAVU_003G109600g;PHAVU_003G109800g;PHAVU_003G1099001g;PHAVU_005G123800g;PHAVU_005G134500g;PHAVU_006G116300g;PHAVU_007G176700g;PHAVU_007G206800g;PHAVU_008G220600g;PHAVU_009G019400g;PHAVU_009G202000g;P…	;;;;;;;;;;;;;;;;;;;;;;;;;	49.254% (33/67)	0,7820982	0,11	NA	NA
GO:1901700	response to oxygen-containing compound	NA	42.553% (20/47)	0.000923961	3,03	PHAVU_002G209400g;PHAVU_002G209500g;PHAVU_003G109000g;PHAVU_003G109100g;PHAVU_003G109200g;PHAVU_003G109300g;PHAVU_003G1094001g;PHAVU_003G109500g;PHAVU_003G109600g;PHAVU_003G109800g;PHAVU_003G1099001g;PHAVU_003G292100g;PHAVU_006G066300g;PHAVU_006G066400g;PHAVU_006G171100g;PHAVU_007G1354001g;PHAVU_008G220600g;PHAVU_009G252400g;PHAVU_010G065400g;PHAVU_011G024700g	;;;;;;;;;;;;;;PDX1;;;;;	59.574% (28/47)	0,2281295	0,64	NA	NA
GO:0080090	regulation of primary metabolic process	Any process that modulates the frequency, rate or extent of the chemical reactions and pathways within a cell or an organism involving those compounds formed as a part of the normal anabolic and catabolic processes. These processes take place in most, if not all, cells of the organism.	31.902% (52/163)	0.000947358	3,02	PHAVU_001G123400g;PHAVU_001G175700g;PHAVU_002G055700g;PHAVU_002G056300g;PHAVU_002G067200g;PHAVU_002G101000g;PHAVU_002G168000g;PHAVU_002G209400g;PHAVU_002G209500g;PHAVU_002G254500g;PHAVU_002G265400g;PHAVU_002G275000g;PHAVU_002G292000g;PHAVU_003G012400g;PHAVU_003G067700g;PHAVU_003G109000g;PHAVU_003G109100g;PHAVU_003G109200g;PHAVU_003G109300g;PHAVU_003G1094001g;PHAVU_003G109500g;PHAVU_003G109600g;PH…	;;;;;;;;;;;;;;;;;;;;;;;;;;;;;;;;;;;;;;;;;;;;;;;;;;;	50.307% (82/163)	0,8028451	0,1	NA	NA
GO:0050790	regulation of catalytic activity	Any process that modulates the activity of an enzyme.	44.737% (17/38)	0.00114272	2,94	PHAVU_002G209400g;PHAVU_002G209500g;PHAVU_002G318700g;PHAVU_003G109000g;PHAVU_003G109100g;PHAVU_003G109200g;PHAVU_003G109300g;PHAVU_003G1094001g;PHAVU_003G109500g;PHAVU_003G109600g;PHAVU_003G109800g;PHAVU_003G1099001g;PHAVU_008G220600g;PHAVU_009G053000g;PHAVU_009G222100g;PHAVU_009G252400g;PHAVU_010G065400g	;;;;;;;;;;;;;;;;	71.053% (27/38)	0,01786962	1,75	NA	NA
GO:0006796	phosphate-containing compound metabolic process	The chemical reactions and pathways involving the phosphate group, the anion or salt of any phosphoric acid.	30.978% (57/184)	0.00119922	2,92	PHAVU_001G021200g;PHAVU_001G0486001g;PHAVU_001G058900g;PHAVU_001G066200g;PHAVU_001G164000g;PHAVU_001G236000g;PHAVU_002G017700g;PHAVU_002G049500g;PHAVU_002G104200g;PHAVU_002G133100g;PHAVU_002G209400g;PHAVU_002G209500g;PHAVU_002G261200g;PHAVU_002G303400g;PHAVU_003G084500g;PHAVU_003G098200g;PHAVU_003G105000g;PHAVU_003G109000g;PHAVU_003G109100g;PHAVU_003G109200g;PHAVU_003G109300g;PHAVU_003G1094001g;P…	;;;;;;;;;;;;;;;;;;;;;;;;;;;;;;;;;;PDX1;;;;;;;;;;;;;;;;;;;;;;	46.739% (86/184)	0,9732306	0,01	NA	NA
GO:0031323	regulation of cellular metabolic process	Any process that modulates the frequency, rate or extent of the chemical reactions and pathways by which individual cells transform chemical substances.	31.176% (53/170)	0.00154615	2,81	PHAVU_001G123400g;PHAVU_001G175700g;PHAVU_002G055700g;PHAVU_002G056300g;PHAVU_002G067200g;PHAVU_002G101000g;PHAVU_002G168000g;PHAVU_002G209400g;PHAVU_002G209500g;PHAVU_002G254500g;PHAVU_002G265400g;PHAVU_002G275000g;PHAVU_002G292000g;PHAVU_003G012400g;PHAVU_003G067700g;PHAVU_003G109000g;PHAVU_003G109100g;PHAVU_003G109200g;PHAVU_003G109300g;PHAVU_003G1094001g;PHAVU_003G109500g;PHAVU_003G109600g;PH…	;;;;;;;;;;;;;;;;;;;;;;;;;;;;;;;;;;;;;;;;;;;;;;;;;;;;	50% (85/170)	0,8297393	0,08	NA	NA
GO:0006793	phosphorus metabolic process	The chemical reactions and pathways involving the nonmetallic element phosphorus or compounds that contain phosphorus, usually in the form of a phosphate group (PO4).	30.645% (57/186)	0.00161006	2,79	PHAVU_001G021200g;PHAVU_001G0486001g;PHAVU_001G058900g;PHAVU_001G066200g;PHAVU_001G164000g;PHAVU_001G236000g;PHAVU_002G017700g;PHAVU_002G049500g;PHAVU_002G104200g;PHAVU_002G133100g;PHAVU_002G209400g;PHAVU_002G209500g;PHAVU_002G261200g;PHAVU_002G303400g;PHAVU_003G084500g;PHAVU_003G098200g;PHAVU_003G105000g;PHAVU_003G109000g;PHAVU_003G109100g;PHAVU_003G109200g;PHAVU_003G109300g;PHAVU_003G1094001g;P…	;;;;;;;;;;;;;;;;;;;;;;;;;;;;;;;;;;PDX1;;;;;;;;;;;;;;;;;;;;;;	46.237% (86/186)	0,9815771	0,01	NA	NA
GO:0007154	cell communication	Any process that mediates interactions between a cell and its surroundings. Encompasses interactions such as signaling or attachment between one cell and another cell, between a cell and an extracellular matrix, or between a cell and any other aspect of its environment.	37.143% (26/70)	0.00191798	2,72	PHAVU_001G077000g;PHAVU_002G010400g;PHAVU_002G209400g;PHAVU_002G209500g;PHAVU_002G296800g;PHAVU_003G109000g;PHAVU_003G109100g;PHAVU_003G109200g;PHAVU_003G109300g;PHAVU_003G1094001g;PHAVU_003G109500g;PHAVU_003G109600g;PHAVU_003G109800g;PHAVU_003G1099001g;PHAVU_005G123800g;PHAVU_005G134500g;PHAVU_006G116300g;PHAVU_007G176700g;PHAVU_007G206800g;PHAVU_008G220600g;PHAVU_009G019400g;PHAVU_009G202000g;P…	;;;;;;;;;;;;;;;;;;;;;;;;;	47.143% (33/70)	0,8755025	0,06	NA	NA
GO:0042221	response to chemical	Any process that results in a change in state or activity of a cell or an organism (in terms of movement, secretion, enzyme production, gene expression, etc.) as a result of a chemical stimulus.	34.375% (33/96)	0.00224954	2,65	PHAVU_001G043100g;PHAVU_001G077000g;PHAVU_001G1942001g;PHAVU_002G209400g;PHAVU_002G209500g;PHAVU_002G296800g;PHAVU_003G109000g;PHAVU_003G109100g;PHAVU_003G109200g;PHAVU_003G109300g;PHAVU_003G1094001g;PHAVU_003G109500g;PHAVU_003G109600g;PHAVU_003G109800g;PHAVU_003G1099001g;PHAVU_003G128100g;PHAVU_003G292100g;PHAVU_004G020100g;PHAVU_005G134500g;PHAVU_006G066300g;PHAVU_006G066400g;PHAVU_006G171100g;…	;;;;;;;;;;;;;;;;;;;;;PDX1;;;;;;;;;;;	52.083% (50/96)	0,6269903	0,2	NA	NA
GO:0006355	regulation of transcription, DNA-templated	Any process that modulates the frequency, rate or extent of cellular DNA-templated transcription.	33.333% (37/111)	0.0023007	2,64	PHAVU_001G123400g;PHAVU_001G175700g;PHAVU_002G055700g;PHAVU_002G056300g;PHAVU_002G067200g;PHAVU_002G101000g;PHAVU_002G254500g;PHAVU_002G265400g;PHAVU_002G275000g;PHAVU_002G292000g;PHAVU_003G012400g;PHAVU_003G067700g;PHAVU_003G207300g;PHAVU_005G018800g;PHAVU_005G023100g;PHAVU_005G068500g;PHAVU_005G134500g;PHAVU_006G134800g;PHAVU_007G095300g;PHAVU_007G127800g;PHAVU_007G176700g;PHAVU_007G177900g;PHA…	;;;;;;;;;;;;;;;;;;;;;;;;;;;;;;;;;;;;	47.748% (53/111)	0,899943	0,05	NA	NA
GO:1903506	regulation of nucleic acid-templated transcription	NA	33.333% (37/111)	0.0023007	2,64	PHAVU_001G123400g;PHAVU_001G175700g;PHAVU_002G055700g;PHAVU_002G056300g;PHAVU_002G067200g;PHAVU_002G101000g;PHAVU_002G254500g;PHAVU_002G265400g;PHAVU_002G275000g;PHAVU_002G292000g;PHAVU_003G012400g;PHAVU_003G067700g;PHAVU_003G207300g;PHAVU_005G018800g;PHAVU_005G023100g;PHAVU_005G068500g;PHAVU_005G134500g;PHAVU_006G134800g;PHAVU_007G095300g;PHAVU_007G127800g;PHAVU_007G176700g;PHAVU_007G177900g;PHA…	;;;;;;;;;;;;;;;;;;;;;;;;;;;;;;;;;;;;	47.748% (53/111)	0,899943	0,05	NA	NA
GO:2001141	regulation of RNA biosynthetic process	NA	33.333% (37/111)	0.0023007	2,64	PHAVU_001G123400g;PHAVU_001G175700g;PHAVU_002G055700g;PHAVU_002G056300g;PHAVU_002G067200g;PHAVU_002G101000g;PHAVU_002G254500g;PHAVU_002G265400g;PHAVU_002G275000g;PHAVU_002G292000g;PHAVU_003G012400g;PHAVU_003G067700g;PHAVU_003G207300g;PHAVU_005G018800g;PHAVU_005G023100g;PHAVU_005G068500g;PHAVU_005G134500g;PHAVU_006G134800g;PHAVU_007G095300g;PHAVU_007G127800g;PHAVU_007G176700g;PHAVU_007G177900g;PHA…	;;;;;;;;;;;;;;;;;;;;;;;;;;;;;;;;;;;;	47.748% (53/111)	0,899943	0,05	NA	NA
GO:0060255	regulation of macromolecule metabolic process	Any process that modulates the frequency, rate or extent of the chemical reactions and pathways involving macromolecules, any molecule of high relative molecular mass, the structure of which essentially comprises the multiple repetition of units derived, actually or conceptually, from molecules of low relative molecular mass.	30.588% (52/170)	0.00276264	2,56	PHAVU_001G123400g;PHAVU_001G175700g;PHAVU_002G055700g;PHAVU_002G056300g;PHAVU_002G067200g;PHAVU_002G101000g;PHAVU_002G209400g;PHAVU_002G209500g;PHAVU_002G254500g;PHAVU_002G265400g;PHAVU_002G275000g;PHAVU_002G292000g;PHAVU_003G012400g;PHAVU_003G067700g;PHAVU_003G109000g;PHAVU_003G109100g;PHAVU_003G109200g;PHAVU_003G109300g;PHAVU_003G1094001g;PHAVU_003G109500g;PHAVU_003G109600g;PHAVU_003G109800g;PH…	;;;;;;;;;;;;;;;;;;;;;;;;;;;;;;;;;;;;;;;;;;;;;;;;;;;	50.588% (86/170)	0,7854878	0,1	NA	NA
GO:0051252	regulation of RNA metabolic process	Any process that modulates the frequency, rate or extent of the chemical reactions and pathways involving RNA.	33.036% (37/112)	0.00275512	2,56	PHAVU_001G123400g;PHAVU_001G175700g;PHAVU_002G055700g;PHAVU_002G056300g;PHAVU_002G067200g;PHAVU_002G101000g;PHAVU_002G254500g;PHAVU_002G265400g;PHAVU_002G275000g;PHAVU_002G292000g;PHAVU_003G012400g;PHAVU_003G067700g;PHAVU_003G207300g;PHAVU_005G018800g;PHAVU_005G023100g;PHAVU_005G068500g;PHAVU_005G134500g;PHAVU_006G134800g;PHAVU_007G095300g;PHAVU_007G127800g;PHAVU_007G176700g;PHAVU_007G177900g;PHA…	;;;;;;;;;;;;;;;;;;;;;;;;;;;;;;;;;;;;	47.321% (53/112)	0,9162216	0,04	NA	NA
GO:0019222	regulation of metabolic process	Any process that modulates the frequency, rate or extent of the chemical reactions and pathways within a cell or an organism.	30.168% (54/179)	0.00321236	2,49	PHAVU_001G123400g;PHAVU_001G175700g;PHAVU_002G055700g;PHAVU_002G056300g;PHAVU_002G067200g;PHAVU_002G101000g;PHAVU_002G168000g;PHAVU_002G209400g;PHAVU_002G209500g;PHAVU_002G254500g;PHAVU_002G265400g;PHAVU_002G275000g;PHAVU_002G292000g;PHAVU_003G012400g;PHAVU_003G067700g;PHAVU_003G109000g;PHAVU_003G109100g;PHAVU_003G109200g;PHAVU_003G109300g;PHAVU_003G1094001g;PHAVU_003G109500g;PHAVU_003G109600g;PH…	;;;;;;;;;;;;;;;;;;;;;;;;;;;;;;;;;;;;;;;;;;;;;;;;;;;;;	50.279% (90/179)	0,815288	0,09	NA	NA
GO:0019219	regulation of nucleobase-containing compound metabolic process	Any cellular process that modulates the frequency, rate or extent of the chemical reactions and pathways involving nucleobases, nucleosides, nucleotides and nucleic acids.	32.743% (37/113)	0.00328493	2,48	PHAVU_001G123400g;PHAVU_001G175700g;PHAVU_002G055700g;PHAVU_002G056300g;PHAVU_002G067200g;PHAVU_002G101000g;PHAVU_002G254500g;PHAVU_002G265400g;PHAVU_002G275000g;PHAVU_002G292000g;PHAVU_003G012400g;PHAVU_003G067700g;PHAVU_003G207300g;PHAVU_005G018800g;PHAVU_005G023100g;PHAVU_005G068500g;PHAVU_005G134500g;PHAVU_006G134800g;PHAVU_007G095300g;PHAVU_007G127800g;PHAVU_007G176700g;PHAVU_007G177900g;PHA…	;;;;;;;;;;;;;;;;;;;;;;;;;;;;;;;;;;;;	46.903% (53/113)	0,9303232	0,03	NA	NA
GO:0048523	negative regulation of cellular process	Any process that stops, prevents, or reduces the frequency, rate or extent of a cellular process, any of those that are carried out at the cellular level, but are not necessarily restricted to a single cell. For example, cell communication occurs among more than one cell, but occurs at the cellular level.	43.75% (14/32)	0.00403325	2,39	PHAVU_002G209400g;PHAVU_002G209500g;PHAVU_003G109000g;PHAVU_003G109100g;PHAVU_003G109200g;PHAVU_003G109300g;PHAVU_003G1094001g;PHAVU_003G109500g;PHAVU_003G109600g;PHAVU_003G109800g;PHAVU_003G1099001g;PHAVU_008G220600g;PHAVU_009G252400g;PHAVU_010G065400g	;;;;;;;;;;;;;	71.875% (23/32)	0,02325787	1,63	NA	NA
GO:0009056	catabolic process	The chemical reactions and pathways resulting in the breakdown of substances, including the breakdown of carbon compounds with the liberation of energy for use by the cell or organism.	34.091% (30/88)	0.0041095	2,39	PHAVU_001G035500g;PHAVU_001G043100g;PHAVU_001G177800g;PHAVU_001G188700g;PHAVU_001G256900g;PHAVU_002G104200g;PHAVU_003G084500g;PHAVU_003G207400g;PHAVU_003G217500g;PHAVU_003G268500g;PHAVU_004G020100g;PHAVU_004G173700g;PHAVU_005G059300g;PHAVU_005G112400g;PHAVU_005G155800g;PHAVU_006G133700g;PHAVU_006G161200g;PHAVU_007G009800g;PHAVU_007G145000g;PHAVU_007G210800g;PHAVU_007G236900g;PHAVU_008G249500g;PHA…	;;;;;;;;;;;;;;;;;;;;;;;;;;;;;	56.818% (50/88)	0,275258	0,56	NA	NA
GO:0016052	carbohydrate catabolic process	The chemical reactions and pathways resulting in the breakdown of carbohydrates, any of a group of organic compounds based of the general formula Cx(H2O)y.	44.828% (13/29)	0.00430451	2,37	PHAVU_001G256900g;PHAVU_003G207400g;PHAVU_003G268500g;PHAVU_005G112400g;PHAVU_005G155800g;PHAVU_006G133700g;PHAVU_006G161200g;PHAVU_007G145000g;PHAVU_008G282000g;PHAVU_009G053000g;PHAVU_009G1165001g;PHAVU_009G116600g;PHAVU_009G222100g	;;;;;;;;;;;;	55.172% (16/29)	0,4888051	0,31	NA	NA
GO:0010033	response to organic substance	Any process that results in a change in state or activity of a cell or an organism (in terms of movement, secretion, enzyme production, gene expression, etc.) as a result of an organic substance stimulus.	37.5% (21/56)	0.00456172	2,34	PHAVU_001G077000g;PHAVU_002G209400g;PHAVU_002G209500g;PHAVU_002G296800g;PHAVU_003G109000g;PHAVU_003G109100g;PHAVU_003G109200g;PHAVU_003G109300g;PHAVU_003G1094001g;PHAVU_003G109500g;PHAVU_003G109600g;PHAVU_003G109800g;PHAVU_003G1099001g;PHAVU_005G134500g;PHAVU_006G171100g;PHAVU_007G176700g;PHAVU_008G220600g;PHAVU_009G002000g;PHAVU_009G252400g;PHAVU_010G065400g;PHAVU_011G024700g	;;;;;;;;;;;;;;PDX1;;;;;;	50% (28/56)	0,7320248	0,14	NA	NA
GO:0010605	negative regulation of macromolecule metabolic process	Any process that decreases the frequency, rate or extent of the chemical reactions and pathways involving macromolecules, any molecule of high relative molecular mass, the structure of which essentially comprises the multiple repetition of units derived, actually or conceptually, from molecules of low relative molecular mass.	41.667% (15/36)	0.00516367	2,29	PHAVU_002G209400g;PHAVU_002G209500g;PHAVU_003G109000g;PHAVU_003G109100g;PHAVU_003G109200g;PHAVU_003G109300g;PHAVU_003G1094001g;PHAVU_003G109500g;PHAVU_003G109600g;PHAVU_003G109800g;PHAVU_003G1099001g;PHAVU_008G220600g;PHAVU_009G252400g;PHAVU_010G065400g;PHAVU_011G088200g	;;;;;;;;;;;;;;	66.667% (24/36)	0,06911964	1,16	NA	NA
GO:0009892	negative regulation of metabolic process	Any process that stops, prevents, or reduces the frequency, rate or extent of the chemical reactions and pathways within a cell or an organism.	41.667% (15/36)	0.00516367	2,29	PHAVU_002G209400g;PHAVU_002G209500g;PHAVU_003G109000g;PHAVU_003G109100g;PHAVU_003G109200g;PHAVU_003G109300g;PHAVU_003G1094001g;PHAVU_003G109500g;PHAVU_003G109600g;PHAVU_003G109800g;PHAVU_003G1099001g;PHAVU_008G220600g;PHAVU_009G252400g;PHAVU_010G065400g;PHAVU_011G088200g	;;;;;;;;;;;;;;	66.667% (24/36)	0,06911964	1,16	NA	NA
GO:0050794	regulation of cellular process	Any process that modulates the frequency, rate or extent of a cellular process, any of those that are carried out at the cellular level, but are not necessarily restricted to a single cell. For example, cell communication occurs among more than one cell, but occurs at the cellular level.	27.953% (71/254)	0.00646583	2,19	PHAVU_001G002100g;PHAVU_001G010800g;PHAVU_001G077000g;PHAVU_001G123400g;PHAVU_001G175700g;PHAVU_001G1942001g;PHAVU_002G010400g;PHAVU_002G023500g;PHAVU_002G055700g;PHAVU_002G056300g;PHAVU_002G067200g;PHAVU_002G101000g;PHAVU_002G168000g;PHAVU_002G209400g;PHAVU_002G209500g;PHAVU_002G254500g;PHAVU_002G265400g;PHAVU_002G275000g;PHAVU_002G292000g;PHAVU_002G296800g;PHAVU_003G012400g;PHAVU_003G041200g;PH…	;;;;;;;;;;;;;;;;;;;;;;;;;;;;;;;;;;;;;;;;;;;;;;;;;;;;;;;;;;;;;;;;;;;;;;	48.819% (124/254)	0,9426246	0,03	NA	NA
GO:0006351	transcription, DNA-templated	The cellular synthesis of RNA on a template of DNA.	31.2% (39/125)	0.00661897	2,18	PHAVU_001G123400g;PHAVU_001G175700g;PHAVU_002G055700g;PHAVU_002G056300g;PHAVU_002G067200g;PHAVU_002G101000g;PHAVU_002G254500g;PHAVU_002G265400g;PHAVU_002G275000g;PHAVU_002G292000g;PHAVU_003G012400g;PHAVU_003G067700g;PHAVU_003G207300g;PHAVU_005G018800g;PHAVU_005G023100g;PHAVU_005G068500g;PHAVU_005G134500g;PHAVU_006G134800g;PHAVU_007G095300g;PHAVU_007G127800g;PHAVU_007G176700g;PHAVU_007G177900g;PHA…	;;;;;;;;;;;;;;;;;;;;;;;;;;;;;;;;;;;;;;	48.8% (61/125)	0,8663201	0,06	NA	NA
GO:0097659	nucleic acid-templated transcription	The cellular synthesis of RNA on a template of nucleic acid (DNA or RNA).	31.2% (39/125)	0.00661897	2,18	PHAVU_001G123400g;PHAVU_001G175700g;PHAVU_002G055700g;PHAVU_002G056300g;PHAVU_002G067200g;PHAVU_002G101000g;PHAVU_002G254500g;PHAVU_002G265400g;PHAVU_002G275000g;PHAVU_002G292000g;PHAVU_003G012400g;PHAVU_003G067700g;PHAVU_003G207300g;PHAVU_005G018800g;PHAVU_005G023100g;PHAVU_005G068500g;PHAVU_005G134500g;PHAVU_006G134800g;PHAVU_007G095300g;PHAVU_007G127800g;PHAVU_007G176700g;PHAVU_007G177900g;PHA…	;;;;;;;;;;;;;;;;;;;;;;;;;;;;;;;;;;;;;;	48.8% (61/125)	0,8663201	0,06	NA	NA
GO:0016998	cell wall macromolecule catabolic process	The chemical reactions and pathways resulting in the breakdown of macromolecules that form part of a cell wall.	71.429% (5/7)	0.00672154	2,17	PHAVU_003G268500g;PHAVU_005G155800g;PHAVU_009G1165000g;PHAVU_009G1165001g;PHAVU_009G116600g	;;;;	85.714% (6/7)	0,08547605	1,07	NA	NA
GO:0009664	plant-type cell wall organization	A process that results in the assembly and arrangement of constituent parts of the cellulose and pectin-containing cell wall, or in the disassembly of the cellulose and pectin-containing cell wall. This process is carried out at the cellular level. An example of this process is found in Arabidopsis thaliana.	71.429% (5/7)	0.00672154	2,17	PHAVU_004G0983000g;PHAVU_004G0983001g;PHAVU_006G077200g;PHAVU_006G116300g;PHAVU_008G037500g	;;;;	71.429% (5/7)	0,2810283	0,55	NA	NA
GO:0007010	cytoskeleton organization	A process that is carried out at the cellular level which results in the assembly, arrangement of constituent parts, or disassembly of cytoskeletal structures.	50% (9/18)	0.00727833	2,14	PHAVU_001G111700g;PHAVU_002G237400g;PHAVU_002G289100g;PHAVU_004G038000g;PHAVU_006G126100g;PHAVU_007G047300g;PHAVU_007G070800g;PHAVU_008G272600g;PHAVU_009G114100g	;;;;;;;;	77.778% (14/18)	0,02845679	1,55	NA	NA
GO:0009719	response to endogenous stimulus	Any process that results in a change in state or activity of a cell or an organism (in terms of movement, secretion, enzyme production, gene expression, etc.) as a result of a stimulus arising within the organism.	37.255% (19/51)	0.00747249	2,13	PHAVU_001G077000g;PHAVU_002G209400g;PHAVU_002G209500g;PHAVU_002G296800g;PHAVU_003G109000g;PHAVU_003G109100g;PHAVU_003G109200g;PHAVU_003G109300g;PHAVU_003G1094001g;PHAVU_003G109500g;PHAVU_003G109600g;PHAVU_003G109800g;PHAVU_003G1099001g;PHAVU_005G134500g;PHAVU_007G176700g;PHAVU_008G220600g;PHAVU_009G002000g;PHAVU_009G252400g;PHAVU_010G065400g	;;;;;;;;;;;;;;;;;;	49.02% (25/51)	0,7717792	0,11	NA	NA
GO:0009725	response to hormone	Any process that results in a change in state or activity of a cell or an organism (in terms of movement, secretion, enzyme production, gene expression, etc.) as a result of a hormone stimulus.	37.255% (19/51)	0.00747249	2,13	PHAVU_001G077000g;PHAVU_002G209400g;PHAVU_002G209500g;PHAVU_002G296800g;PHAVU_003G109000g;PHAVU_003G109100g;PHAVU_003G109200g;PHAVU_003G109300g;PHAVU_003G1094001g;PHAVU_003G109500g;PHAVU_003G109600g;PHAVU_003G109800g;PHAVU_003G1099001g;PHAVU_005G134500g;PHAVU_007G176700g;PHAVU_008G220600g;PHAVU_009G002000g;PHAVU_009G252400g;PHAVU_010G065400g	;;;;;;;;;;;;;;;;;;	49.02% (25/51)	0,7717792	0,11	NA	NA
GO:0032774	RNA biosynthetic process	The chemical reactions and pathways resulting in the formation of RNA, ribonucleic acid, one of the two main type of nucleic acid, consisting of a long, unbranched macromolecule formed from ribonucleotides joined in 3',5'-phosphodiester linkage. Includes polymerization of ribonucleotide monomers. Refers not only to transcription but also to e.g. viral RNA replication.	30.952% (39/126)	0.00768644	2,11	PHAVU_001G123400g;PHAVU_001G175700g;PHAVU_002G055700g;PHAVU_002G056300g;PHAVU_002G067200g;PHAVU_002G101000g;PHAVU_002G254500g;PHAVU_002G265400g;PHAVU_002G275000g;PHAVU_002G292000g;PHAVU_003G012400g;PHAVU_003G067700g;PHAVU_003G207300g;PHAVU_005G018800g;PHAVU_005G023100g;PHAVU_005G068500g;PHAVU_005G134500g;PHAVU_006G134800g;PHAVU_007G095300g;PHAVU_007G127800g;PHAVU_007G176700g;PHAVU_007G177900g;PHA…	;;;;;;;;;;;;;;;;;;;;;;;;;;;;;;;;;;;;;;	48.413% (61/126)	0,8856651	0,05	NA	NA
GO:0044248	cellular catabolic process	The chemical reactions and pathways resulting in the breakdown of substances, carried out by individual cells.	35.593% (21/59)	0.00913092	2,04	PHAVU_001G035500g;PHAVU_001G043100g;PHAVU_001G177800g;PHAVU_001G188700g;PHAVU_003G217500g;PHAVU_003G268500g;PHAVU_004G020100g;PHAVU_004G173700g;PHAVU_005G059300g;PHAVU_005G155800g;PHAVU_006G133700g;PHAVU_007G009800g;PHAVU_007G145000g;PHAVU_007G210800g;PHAVU_007G236900g;PHAVU_008G249500g;PHAVU_009G011100g;PHAVU_009G1165000g;PHAVU_009G1165001g;PHAVU_009G116600g;PHAVU_011G155200g	;;;;;;;;;;;;;;;;;;;;	66.102% (39/59)	0,02797142	1,55	NA	NA
GO:0042546	cell wall biogenesis	A cellular process that results in the biosynthesis of constituent macromolecules, assembly, and arrangement of constituent parts of a cell wall. Includes biosynthesis of constituent macromolecules, such as proteins and polysaccharides, and those macromolecular modifications that are involved in synthesis or assembly of the cellular component. A cell wall is the rigid or semi-rigid envelope lying…	60% (6/10)	0.0095572	2,02	PHAVU_002G136200g;PHAVU_004G062400g;PHAVU_005G111300g;PHAVU_007G052800g;PHAVU_009G233200g;PHAVU_011G107000g	;;;;;	60% (6/10)	0,4564221	0,34	NA	NA
GO:0010411	xyloglucan metabolic process	The chemical reactions and pathways involving xyloglucan, the cross-linking glycan composed of (1->4)-beta-D-glucan backbone substituted at regular intervals with beta-D-xylosyl-(1->6) residues, which is present in the primary cell wall of most higher plants.	60% (6/10)	0.0095572	2,02	PHAVU_002G136200g;PHAVU_004G062400g;PHAVU_005G111300g;PHAVU_007G052800g;PHAVU_009G233200g;PHAVU_011G107000g	;;;;;	60% (6/10)	0,4564221	0,34	NA	NA
GO:0010383	cell wall polysaccharide metabolic process	The chemical reactions and pathways involving cell wall polysaccharides.	60% (6/10)	0.0095572	2,02	PHAVU_002G136200g;PHAVU_004G062400g;PHAVU_005G111300g;PHAVU_007G052800g;PHAVU_009G233200g;PHAVU_011G107000g	;;;;;	60% (6/10)	0,4564221	0,34	NA	NA
GO:0010410	hemicellulose metabolic process	The chemical reactions and pathways involving hemicelluloses, plant cell wall polysaccharides that have a backbone of 1,4-linked beta-D-pyranosyl residues in which O4 is in the equatorial orientation. Many different hemicelluloses usually occur intermixed with each molecular type representing different degrees of polymerization and contain many different sugar monomers, which can include glucose,…	60% (6/10)	0.0095572	2,02	PHAVU_002G136200g;PHAVU_004G062400g;PHAVU_005G111300g;PHAVU_007G052800g;PHAVU_009G233200g;PHAVU_011G107000g	;;;;;	60% (6/10)	0,4564221	0,34	NA	NA
GO:0009057	macromolecule catabolic process	The chemical reactions and pathways resulting in the breakdown of a macromolecule, any molecule of high relative molecular mass, the structure of which essentially comprises the multiple repetition of units derived, actually or conceptually, from molecules of low relative molecular mass.	38.095% (16/42)	0.0108317	1,97	NA	NA	73.81% (31/42)	0,004533062	2,34	PHAVU_001G013000g;PHAVU_001G030300g;PHAVU_001G033500g;PHAVU_001G072000g;PHAVU_001G168800g;PHAVU_001G256900g;PHAVU_003G061000g;PHAVU_003G207400g;PHAVU_003G217500g;PHAVU_003G264700g;PHAVU_003G268500g;PHAVU_004G073800g;PHAVU_004G095700g;PHAVU_005G059300g;PHAVU_005G112400g;PHAVU_005G155800g;PHAVU_006G133700g;PHAVU_007G021000g;PHAVU_007G145000g;PHAVU_007G215500g;PHAVU_009G053000g;PHAVU_009G103400g;PHA…	;;;;;;;;;;;;;;;;;;;;;;;;;;;;;;
GO:0044265	cellular macromolecule catabolic process	The chemical reactions and pathways resulting in the breakdown of a macromolecule, any large molecule including proteins, nucleic acids and carbohydrates, as carried out by individual cells.	25.806% (8/31)	0.355735	0,45	NA	NA	77.419% (24/31)	0,004459797	2,35	PHAVU_001G013000g;PHAVU_001G030300g;PHAVU_001G033500g;PHAVU_001G072000g;PHAVU_001G168800g;PHAVU_003G061000g;PHAVU_003G217500g;PHAVU_003G264700g;PHAVU_003G268500g;PHAVU_004G073800g;PHAVU_004G095700g;PHAVU_005G059300g;PHAVU_005G155800g;PHAVU_007G021000g;PHAVU_007G215500g;PHAVU_009G103400g;PHAVU_009G1165000g;PHAVU_009G1165001g;PHAVU_009G116600g;PHAVU_009G116700g;PHAVU_010G065200g;PHAVU_010G164000g;P…	;;;;;;;;;;;;;;;;;;;;;;;
GO:0006412	translation	The cellular metabolic process in which a protein is formed, using the sequence of a mature mRNA or circRNA molecule to specify the sequence of amino acids in a polypeptide chain. Translation is mediated by the ribosome, and begins with the formation of a ternary complex between aminoacylated initiator methionine tRNA, GTP, and initiation factor 2, which subsequently associates with the small sub…	6.81% (19/279)	1	0	NA	NA	68.459% (191/279)	8,68E-03	8,06	PHAVU_001G002400g;PHAVU_001G003200g;PHAVU_001G007700g;PHAVU_001G008500g;PHAVU_001G079100g;PHAVU_001G080000g;PHAVU_001G113100g;PHAVU_001G139900g;PHAVU_001G164200g;PHAVU_001G174300g;PHAVU_001G174900g;PHAVU_001G175000g;PHAVU_001G1882000g;PHAVU_001G191700g;PHAVU_001G199400g;PHAVU_001G200900g;PHAVU_001G201000g;PHAVU_001G204100g;PHAVU_001G204300g;PHAVU_001G208200g;PHAVU_001G218300g;PHAVU_001G235900g;PH…	;;;;;;;;;;;;;;;;;;;;;;;;;;;;;;;;;;;;;;;;;;;;;;;;;;;;;;;;;;;;;;;;;;;;;;;;;;;;;;;;;;;;;;;;;;;;;;;;;;;;;;;;;;;;;;;;;;;;;;;;;;;;;;;;;;;;;;;;;;;;;;;;;;;;;;;;;;;;;;;;;;;;;;;;;;;;;;;;;;;;;;;;;;;;;;
GO:0043043	peptide biosynthetic process	The chemical reactions and pathways resulting in the formation of peptides, compounds of 2 or more (but usually less than 100) amino acids where the alpha carboxyl group of one is bound to the alpha amino group of another. This may include the translation of a precursor protein and its subsequent processing into a functional peptide.	6.762% (19/281)	1	0	NA	NA	68.327% (192/281)	1,00E-02	8	PHAVU_001G002400g;PHAVU_001G003200g;PHAVU_001G007700g;PHAVU_001G008500g;PHAVU_001G079100g;PHAVU_001G080000g;PHAVU_001G113100g;PHAVU_001G139900g;PHAVU_001G164200g;PHAVU_001G174300g;PHAVU_001G174900g;PHAVU_001G175000g;PHAVU_001G1882000g;PHAVU_001G191700g;PHAVU_001G199400g;PHAVU_001G200900g;PHAVU_001G201000g;PHAVU_001G204100g;PHAVU_001G204300g;PHAVU_001G208200g;PHAVU_001G218300g;PHAVU_001G235900g;PH…	;;;;;;;;;;;;;;;;;;;;;;;;;;;;;;;;;;;;;;;;;;;;;;;;;;;;;;;;;;;;;;;;;;;;;;;;;;;;;;;;;;;;;;;;;;;;;;;;;;;;;;;;;;;;;;;;;;;;;;;;;;;;;;;;;;;;;;;;;;;;;;;;;;;;;;;;;;;;;;;;;;;;;;;;;;;;;;;;;;;;;;;;;;;;;;;
GO:0043604	amide biosynthetic process	The chemical reactions and pathways resulting in the formation of an amide, any derivative of an oxoacid in which an acidic hydroxy group has been replaced by an amino or substituted amino group.	6.714% (19/283)	1	0	NA	NA	68.198% (193/283)	1,16E-02	7,94	PHAVU_001G002400g;PHAVU_001G003200g;PHAVU_001G007700g;PHAVU_001G008500g;PHAVU_001G079100g;PHAVU_001G080000g;PHAVU_001G113100g;PHAVU_001G139900g;PHAVU_001G164200g;PHAVU_001G174300g;PHAVU_001G174900g;PHAVU_001G175000g;PHAVU_001G1882000g;PHAVU_001G191700g;PHAVU_001G199400g;PHAVU_001G200900g;PHAVU_001G201000g;PHAVU_001G204100g;PHAVU_001G204300g;PHAVU_001G208200g;PHAVU_001G218300g;PHAVU_001G235900g;PH…	;;;;;;;;;;;;;;;;;;;;;;;;;;;;;;;;;;;;;;;;;;;;;;;;;;;;;;;;;;;;;;;;;;;;;;;;;;;;;;;;;;;;;;;;;;;;;;;;;;;;;;;;;;;;;;;;;;;;;;;;;;;;;;;;;;;;;;;;;;;;;;;;;;;;;;;;;;;;;;;;;;;;;;;;;;;;;;;;;;;;;;;;;;;;;;;;
GO:0006518	peptide metabolic process	The chemical reactions and pathways involving peptides, compounds of two or more amino acids where the alpha carboxyl group of one is bound to the alpha amino group of another.	7.877% (23/292)	1	0	NA	NA	67.466% (197/292)	3,15E-02	7,5	PHAVU_001G002400g;PHAVU_001G003200g;PHAVU_001G007700g;PHAVU_001G008500g;PHAVU_001G079100g;PHAVU_001G080000g;PHAVU_001G113100g;PHAVU_001G139900g;PHAVU_001G164200g;PHAVU_001G174300g;PHAVU_001G174900g;PHAVU_001G175000g;PHAVU_001G1882000g;PHAVU_001G191700g;PHAVU_001G199400g;PHAVU_001G200900g;PHAVU_001G201000g;PHAVU_001G204100g;PHAVU_001G204300g;PHAVU_001G208200g;PHAVU_001G218300g;PHAVU_001G235900g;PH…	;;;;;;;;;;;;;;;;;;;;;;;;;;;;;;;;;;;;;;;;;;;;;;;;;;;;;;;;;;;;;;;;;;;;;;;;;;;;;;;;;;;;;;;;;;;;;;;;;;;;;;;;;;;;;;;;;;;;;;;;;;;;;;;;;;;;;;;;;;;;;;;;;;;;;;;;;;;;;;;;;;;;;;;;;;;;;;;;;;;;;;;;;;;;;;;;;;;;
GO:0043603	cellular amide metabolic process	The chemical reactions and pathways involving an amide, any derivative of an oxoacid in which an acidic hydroxy group has been replaced by an amino or substituted amino group, as carried out by individual cells.	7.823% (23/294)	1	0	NA	NA	67.347% (198/294)	3,59E-02	7,45	PHAVU_001G002400g;PHAVU_001G003200g;PHAVU_001G007700g;PHAVU_001G008500g;PHAVU_001G079100g;PHAVU_001G080000g;PHAVU_001G113100g;PHAVU_001G139900g;PHAVU_001G164200g;PHAVU_001G174300g;PHAVU_001G174900g;PHAVU_001G175000g;PHAVU_001G1882000g;PHAVU_001G191700g;PHAVU_001G199400g;PHAVU_001G200900g;PHAVU_001G201000g;PHAVU_001G204100g;PHAVU_001G204300g;PHAVU_001G208200g;PHAVU_001G218300g;PHAVU_001G235900g;PH…	;;;;;;;;;;;;;;;;;;;;;;;;;;;;;;;;;;;;;;;;;;;;;;;;;;;;;;;;;;;;;;;;;;;;;;;;;;;;;;;;;;;;;;;;;;;;;;;;;;;;;;;;;;;;;;;;;;;;;;;;;;;;;;;;;;;;;;;;;;;;;;;;;;;;;;;;;;;;;;;;;;;;;;;;;;;;;;;;;;;;;;;;;;;;;;;;;;;;;
GO:1901566	organonitrogen compound biosynthetic process	NA	9.704% (36/371)	1	0	NA	NA	63.073% (234/371)	7,42E+00	5,13	PHAVU_001G002400g;PHAVU_001G003200g;PHAVU_001G007700g;PHAVU_001G008500g;PHAVU_001G058900g;PHAVU_001G070700g;PHAVU_001G079100g;PHAVU_001G080000g;PHAVU_001G113100g;PHAVU_001G123900g;PHAVU_001G139900g;PHAVU_001G164200g;PHAVU_001G174300g;PHAVU_001G174900g;PHAVU_001G175000g;PHAVU_001G1882000g;PHAVU_001G191700g;PHAVU_001G199400g;PHAVU_001G200900g;PHAVU_001G201000g;PHAVU_001G204100g;PHAVU_001G204300g;PH…	;;;;;;;;;;;;;;;;;;;;;;;;;;;;;;;;;;;;;;;;;;;;;;;;;;;;;;;;;;;;;;;;;;;;;;;;;;;;;;;;;;;;;;;;;;;;;;;;;;;;;;;;;;;;;;;;;;;;;;;;;;;;;;;;;PDX1;;;;;;;;;;;;;;;;;;;;;;;;;;;;;;;;;;;;;;;;;;;;;;;;;;;;;;;;;;;;;;;;;;;;;;;;;;;;;;;;;;;;;;;;;;;;;;;;;;;;;;;;
GO:0019538	protein metabolic process	The chemical reactions and pathways involving a protein. Includes protein modification.	13.218% (69/522)	1	0	NA	NA	60.536% (316/522)	2,30E+01	4,64	PHAVU_001G002400g;PHAVU_001G003200g;PHAVU_001G007700g;PHAVU_001G008500g;PHAVU_001G009900g;PHAVU_001G013000g;PHAVU_001G014400g;PHAVU_001G020400g;PHAVU_001G030300g;PHAVU_001G033500g;PHAVU_001G066200g;PHAVU_001G072000g;PHAVU_001G075400g;PHAVU_001G079100g;PHAVU_001G080000g;PHAVU_001G093800g;PHAVU_001G094100g;PHAVU_001G113100g;PHAVU_001G139900g;PHAVU_001G164200g;PHAVU_001G168800g;PHAVU_001G174300g;PHA…	;;;;;;;;;;;;;;;;;;;;;;;;;;;;;;;;;;;;;;;;;;;;;;;;;;;;;;;;;;;;;;;;;;;;;;;;;;;;;;;;;;;;;;;;;;;;;;;;;;;;;;;;;;;;;;;;;;;;;;;;;;;;;;;;;;;;;;;;;;;;;;;;;;;;;;;;;;;;;;;;;;;;;;;;;;;;;;;;;;;;;;;;;;;;;;;;;;;;;;;;;;;;;;;;;;;;;;;;;;;;;;;;;;;;;;;;;;;;;;;;;;;;;;;;;;;;;;;;;;;;;;;;;;;;;;;;;;;;;;;;;;;;;;;;;;;;;;;;;;;;;;;;;;;;;;;;;;;
GO:0044267	cellular protein metabolic process	The chemical reactions and pathways involving a specific protein, rather than of proteins in general, occurring at the level of an individual cell. Includes cellular protein modification.	12.842% (61/475)	1	0	NA	NA	60.632% (288/475)	5,88E+01	4,23	PHAVU_001G002400g;PHAVU_001G003200g;PHAVU_001G007700g;PHAVU_001G008500g;PHAVU_001G013000g;PHAVU_001G014400g;PHAVU_001G020400g;PHAVU_001G030300g;PHAVU_001G033500g;PHAVU_001G066200g;PHAVU_001G072000g;PHAVU_001G075400g;PHAVU_001G079100g;PHAVU_001G080000g;PHAVU_001G093800g;PHAVU_001G094100g;PHAVU_001G113100g;PHAVU_001G139900g;PHAVU_001G164200g;PHAVU_001G168800g;PHAVU_001G174300g;PHAVU_001G174900g;PHA…	;;;;;;;;;;;;;;;;;;;;;;;;;;;;;;;;;;;;;;;;;;;;;;;;;;;;;;;;;;;;;;;;;;;;;;;;;;;;;;;;;;;;;;;;;;;;;;;;;;;;;;;;;;;;;;;;;;;;;;;;;;;;;;;;;;;;;;;;;;;;;;;;;;;;;;;;;;;;;;;;;;;;;;;;;;;;;;;;;;;;;;;;;;;;;;;;;;;;;;;;;;;;;;;;;;;;;;;;;;;;;;;;;;;;;;;;;;;;;;;;;;;;;;;;;;;;;;;;;;;;;;;;;;;;;;;;;;;;;;;;;;;;;;;
GO:0034645	cellular macromolecule biosynthetic process	The chemical reactions and pathways resulting in the formation of a macromolecule, any molecule of high relative molecular mass, the structure of which essentially comprises the multiple repetition of units derived, actually or conceptually, from molecules of low relative molecular mass, carried out by individual cells.	13.272% (58/437)	1	0	NA	NA	60.87% (266/437)	8,96E+01	4,05	PHAVU_001G002400g;PHAVU_001G003200g;PHAVU_001G007700g;PHAVU_001G008500g;PHAVU_001G079100g;PHAVU_001G080000g;PHAVU_001G093800g;PHAVU_001G100200g;PHAVU_001G113100g;PHAVU_001G139900g;PHAVU_001G164200g;PHAVU_001G174300g;PHAVU_001G174900g;PHAVU_001G175000g;PHAVU_001G175700g;PHAVU_001G1882000g;PHAVU_001G191700g;PHAVU_001G195800g;PHAVU_001G199400g;PHAVU_001G200900g;PHAVU_001G201000g;PHAVU_001G204100g;PH…	;;;;;;;;;;;;;;;;;;;;;;;;;;;;;;;;;;;;;;;;;;;;;;;;;;;;;;;;;;;;;;;;;;;;;;;;;;;;;;;;;;;;;;;;;;;;;;;;;;;;;;;;;;;;;;;;;;;;;;;;;;;;;;;;;;;;;;;;;;;;;;;;;;;;;;;;;;;;;;;;;;;;;;;;;;;;;;;;;;;;;;;;;;;;;;;;;;;;;;;;;;;;;;;;;;;;;;;;;;;;;;;;;;;;;;;;;;;;;;;;;;;;;;;;;;;;;;;;;;;;;;;;;
GO:0044271	cellular nitrogen compound biosynthetic process	The chemical reactions and pathways resulting in the formation of organic and inorganic nitrogenous compounds.	14.655% (68/464)	0.999998	0	NA	NA	60.56% (281/464)	8,85E+01	4,05	PHAVU_001G002400g;PHAVU_001G003200g;PHAVU_001G007700g;PHAVU_001G008500g;PHAVU_001G058900g;PHAVU_001G070700g;PHAVU_001G079100g;PHAVU_001G080000g;PHAVU_001G093800g;PHAVU_001G100200g;PHAVU_001G113100g;PHAVU_001G139900g;PHAVU_001G164200g;PHAVU_001G174300g;PHAVU_001G174900g;PHAVU_001G175000g;PHAVU_001G175700g;PHAVU_001G1882000g;PHAVU_001G191700g;PHAVU_001G195800g;PHAVU_001G199400g;PHAVU_001G200900g;PH…	;;;;;;;;;;;;;;;;;;;;;;;;;;;;;;;;;;;;;;;;;;;;;;;;;;;;;;;;;;;;;;;;;;;;;;;;;;;;;;;;;;;;;;;;;;;;;;;;;;;;;;;;;;;;;;;;;;;;;;;;;;;;;;;;;;;;;;;;;;;;;;;;;;;;;;PDX1;;;;;;;;;;;;;;;;;;;;;;;;;;;;;;;;;;;;;;;;;;;;;;;;;;;;;;;;;;;;;;;;;;;;;;;;;;;;;;;;;;;;;;;;;;;;;;;;;;;;;;;;;;;;;;;;;;;;;;;;;;;;;;;;;;
GO:0009059	macromolecule biosynthetic process	The chemical reactions and pathways resulting in the formation of a macromolecule, any molecule of high relative molecular mass, the structure of which essentially comprises the multiple repetition of units derived, actually or conceptually, from molecules of low relative molecular mass.	13.242% (58/438)	1	0	NA	NA	60.731% (266/438)	0,000114919	3,94	PHAVU_001G002400g;PHAVU_001G003200g;PHAVU_001G007700g;PHAVU_001G008500g;PHAVU_001G079100g;PHAVU_001G080000g;PHAVU_001G093800g;PHAVU_001G100200g;PHAVU_001G113100g;PHAVU_001G139900g;PHAVU_001G164200g;PHAVU_001G174300g;PHAVU_001G174900g;PHAVU_001G175000g;PHAVU_001G175700g;PHAVU_001G1882000g;PHAVU_001G191700g;PHAVU_001G195800g;PHAVU_001G199400g;PHAVU_001G200900g;PHAVU_001G201000g;PHAVU_001G204100g;PH…	;;;;;;;;;;;;;;;;;;;;;;;;;;;;;;;;;;;;;;;;;;;;;;;;;;;;;;;;;;;;;;;;;;;;;;;;;;;;;;;;;;;;;;;;;;;;;;;;;;;;;;;;;;;;;;;;;;;;;;;;;;;;;;;;;;;;;;;;;;;;;;;;;;;;;;;;;;;;;;;;;;;;;;;;;;;;;;;;;;;;;;;;;;;;;;;;;;;;;;;;;;;;;;;;;;;;;;;;;;;;;;;;;;;;;;;;;;;;;;;;;;;;;;;;;;;;;;;;;;;;;;;;;
GO:0044260	cellular macromolecule metabolic process	The chemical reactions and pathways involving macromolecules, any molecule of high relative molecular mass, the structure of which essentially comprises the multiple repetition of units derived, actually or conceptually, from molecules of low relative molecular mass, as carried out by individual cells.	17.547% (113/644)	0.999695	0	NA	NA	58.54% (377/644)	0,000235656	3,63	PHAVU_001G002400g;PHAVU_001G003200g;PHAVU_001G007700g;PHAVU_001G008500g;PHAVU_001G013000g;PHAVU_001G014400g;PHAVU_001G020400g;PHAVU_001G030300g;PHAVU_001G033500g;PHAVU_001G066200g;PHAVU_001G072000g;PHAVU_001G075400g;PHAVU_001G079100g;PHAVU_001G080000g;PHAVU_001G093800g;PHAVU_001G094100g;PHAVU_001G100200g;PHAVU_001G113000g;PHAVU_001G113100g;PHAVU_001G139900g;PHAVU_001G164200g;PHAVU_001G168800g;PHA…	;;;;;;;;;;;;;;;;;;;;;;;;;;;;;;;;;;;;;;;;;;;;;;;;;;;;;;;;;;;;;;;;;;;;;;;;;;;;;;;;;;;;;;;;;;;;;;;;;;;;;;;;;;;;;;;;;;;;;;;;;;;;;;;;;;;;;;;;;;;;;;;;;;;;;;;;;;;;;;;;;;;;;;;;;;;;;;;;;;;;;;;;;;;;;;;;;;;;;;;;;;;;;;;;;;;;;;;;;;;;;;;;;;;;;;;;;;;;;;;;;;;;;;;;;;;;;;;;;;;;;;;;;;;;;;;;;;;;;;;;;;;;;;;;;;;;;;;;;;;;;;;;;;;;;;;;;;;;;;;;;;;;;;;;;;;;;;;;;;;;;;;;;;;;;;;;;;;;;;;;;;;;;;;;;;;;;;;;
GO:0044249	cellular biosynthetic process	The chemical reactions and pathways resulting in the formation of substances, carried out by individual cells.	15.587% (89/571)	0.999998	0	NA	NA	59.019% (337/571)	0,000274707	3,56	PHAVU_001G002400g;PHAVU_001G003200g;PHAVU_001G007700g;PHAVU_001G008500g;PHAVU_001G058900g;PHAVU_001G070700g;PHAVU_001G079100g;PHAVU_001G080000g;PHAVU_001G093800g;PHAVU_001G100200g;PHAVU_001G113100g;PHAVU_001G123900g;PHAVU_001G139900g;PHAVU_001G164200g;PHAVU_001G174300g;PHAVU_001G174900g;PHAVU_001G175000g;PHAVU_001G175700g;PHAVU_001G1777000g;PHAVU_001G177800g;PHAVU_001G1882000g;PHAVU_001G191700g;P…	;;;;;;;;;;;;;;;;;;;;;;;;;;;;;;;;;;;;;;;;;;;;;;;;;;;;;;;;;;;;;;;;;;;;;;;;;;;;;;;;;;;;;;;;;;;;;;;;;;;;;;;;;;;;;;;;;;;;;;;;;;;;;;;;;;;;;;;;;;;;;;;;;;;;;;;;;;;;;;;;;;;;;;;;;;;;;;;;;;;;;PDX1;;;;;;;;;;;;;;;;;;;;;;;;;;;;;;;;;;;;;;;;;;;;;;;;;;;;;;;;;;;;;;;;;;;;;;;;;;;;;;;;;;;;;;;;;;;;;;;;;;;;;;;;;;;;;;;;;;;;;;;;;;;;;;;;;;;;;;;;;;;;;;;;;;;;;;;;;;;
GO:0009058	biosynthetic process	The chemical reactions and pathways resulting in the formation of substances; typically the energy-requiring part of metabolism in which simpler substances are transformed into more complex ones.	17.143% (102/595)	0.999794	0	NA	NA	58.487% (348/595)	0,000594097	3,23	PHAVU_001G002400g;PHAVU_001G003200g;PHAVU_001G007700g;PHAVU_001G008500g;PHAVU_001G058900g;PHAVU_001G070700g;PHAVU_001G079100g;PHAVU_001G080000g;PHAVU_001G093800g;PHAVU_001G100200g;PHAVU_001G113100g;PHAVU_001G123900g;PHAVU_001G139900g;PHAVU_001G164200g;PHAVU_001G174300g;PHAVU_001G174900g;PHAVU_001G175000g;PHAVU_001G175700g;PHAVU_001G1777000g;PHAVU_001G177800g;PHAVU_001G1882000g;PHAVU_001G191700g;P…	;;;;;;;;;;;;;;;;;;;;;;;;;;;;;;;;;;;;;;;;;;;;;;;;;;;;;;;;;;;;;;;;;;;;;;;;;;;;;;;;;;;;;;;;;;;;;;;;;;;;;;;;;;;;;;;;;;;;;;;;;;;;;;;;;;;;;;;;;;;;;;;;;;;;;;;;;;;;;;;;;;;;;;;;;;;;;;;;;;;;;;;;;;PDX1;;;;CHI;;;;;;;;;;;;;;;;;;;;;;;;;;;;;;;;;;;;;;;;;;;;;;;;;;;;;;;;;;;;;;;;;;;;;;;;;;;;;;;;;;;;;;;;;;;;;;;;;;;;;;;;;;;;;;;;;;;;;;;;;;;;;;;;;;;;;;;;;;;;;;;;;;;;;;;;;;;;;
GO:1901576	organic substance biosynthetic process	NA	16.923% (99/585)	0.999871	0	NA	NA	58.462% (342/585)	0,00073158	3,14	PHAVU_001G002400g;PHAVU_001G003200g;PHAVU_001G007700g;PHAVU_001G008500g;PHAVU_001G058900g;PHAVU_001G070700g;PHAVU_001G079100g;PHAVU_001G080000g;PHAVU_001G093800g;PHAVU_001G100200g;PHAVU_001G113100g;PHAVU_001G123900g;PHAVU_001G139900g;PHAVU_001G164200g;PHAVU_001G174300g;PHAVU_001G174900g;PHAVU_001G175000g;PHAVU_001G175700g;PHAVU_001G1777000g;PHAVU_001G177800g;PHAVU_001G1882000g;PHAVU_001G191700g;P…	;;;;;;;;;;;;;;;;;;;;;;;;;;;;;;;;;;;;;;;;;;;;;;;;;;;;;;;;;;;;;;;;;;;;;;;;;;;;;;;;;;;;;;;;;;;;;;;;;;;;;;;;;;;;;;;;;;;;;;;;;;;;;;;;;;;;;;;;;;;;;;;;;;;;;;;;;;;;;;;;;;;;;;;;;;;;;;;;;;;;;;;;;PDX1;;;;CHI;;;;;;;;;;;;;;;;;;;;;;;;;;;;;;;;;;;;;;;;;;;;;;;;;;;;;;;;;;;;;;;;;;;;;;;;;;;;;;;;;;;;;;;;;;;;;;;;;;;;;;;;;;;;;;;;;;;;;;;;;;;;;;;;;;;;;;;;;;;;;;;;;;;;;;;;
GO:1901564	organonitrogen compound metabolic process	NA	15.789% (102/646)	1	0	NA	NA	57.585% (372/646)	0,002027619	2,69	PHAVU_001G002400g;PHAVU_001G003200g;PHAVU_001G007700g;PHAVU_001G008500g;PHAVU_001G009900g;PHAVU_001G013000g;PHAVU_001G014400g;PHAVU_001G020400g;PHAVU_001G030300g;PHAVU_001G033500g;PHAVU_001G035500g;PHAVU_001G058900g;PHAVU_001G066200g;PHAVU_001G070700g;PHAVU_001G072000g;PHAVU_001G075400g;PHAVU_001G079100g;PHAVU_001G080000g;PHAVU_001G093800g;PHAVU_001G094100g;PHAVU_001G113100g;PHAVU_001G123900g;PHA…	;;;;;;;;;;;;;;;;;;;;;;;;;;;;;;;;;;;;;;;;;;;;;;;;;;;;;;;;;;;;;;;;;;;;;;;;;;;;;;;;;;;;;;;;;;;;;;;;;;;;;;;;;;;;;;;;;;;;;;;;;;;;;;;;;;;;;;;;;;;;;;;;;;;;;;;;;;;;;;;;;;;;;;;;;;;;;;;;;;;;;;;;;;;;;;;;;;;;;;;PDX1;;;;;;;;;;;;;;;;;;;;;;;;;;;;;;;;;;;;;;;;;;;;;;;;;;;;;;;;;;;;;;;;;;;;;;;;;;;;;;;;;;;;;;;;;;;;;;;;;;;;;;;;;;;;;;;;;;;;;;;;;;;;;;;;;;;;;;;;;;;;;;;;;;;;;;;;;;;;;;;;;;;;;;;;;;;;
GO:0010467	gene expression	The process in which a gene's sequence is converted into a mature gene product or products (proteins or RNA). This includes the production of an RNA transcript as well as any processing to produce a mature RNA product or an mRNA or circRNA (for protein-coding genes) and the translation of that mRNA or circRNA into protein. Protein maturation is included when required to form an active form of a p…	13.333% (66/495)	1	0	NA	NA	58.384% (289/495)	0,002929061	2,53	PHAVU_001G002400g;PHAVU_001G003200g;PHAVU_001G007700g;PHAVU_001G008500g;PHAVU_001G057200g;PHAVU_001G079100g;PHAVU_001G080000g;PHAVU_001G093800g;PHAVU_001G094100g;PHAVU_001G100200g;PHAVU_001G113000g;PHAVU_001G113100g;PHAVU_001G1379001g;PHAVU_001G139900g;PHAVU_001G164200g;PHAVU_001G164500g;PHAVU_001G174300g;PHAVU_001G174900g;PHAVU_001G175000g;PHAVU_001G175700g;PHAVU_001G1882000g;PHAVU_001G191400g;P…	;;;;;;;;;;;;;;;;;;;;;;;;;;;;;;;;;;;;;;;;;;;;;;;;;;;;;;;;;;;;;;;;;;;;;;;;;;;;;;;;;;;;;;;;;;;;;;;;;;;;;;;;;;;;;;;;;;;;;;;;;;;;;;;;;;;;;;;;;;;;;;;;;;;;;;;;;;;;;;;;;;;;;;;;;;;;;;;;;;;;;;;;;;;;;;;;;;;;;;;;;;;;;;;;;;;;;;;;;;;;;;;;;;;;;;;;;;;;;;;;;;;;;;;;;;;;;;;;;;;;;;;;;;;;;;;;;;;;;;;;;;;;;;;;
GO:0043170	macromolecule metabolic process	The chemical reactions and pathways involving macromolecules, any molecule of high relative molecular mass, the structure of which essentially comprises the multiple repetition of units derived, actually or conceptually, from molecules of low relative molecular mass.	17.29% (134/775)	0.99999	0	NA	NA	56.516% (438/775)	0,005203891	2,28	PHAVU_001G002400g;PHAVU_001G003200g;PHAVU_001G007700g;PHAVU_001G008500g;PHAVU_001G009900g;PHAVU_001G012000g;PHAVU_001G013000g;PHAVU_001G014400g;PHAVU_001G020400g;PHAVU_001G030300g;PHAVU_001G033500g;PHAVU_001G057200g;PHAVU_001G066200g;PHAVU_001G072000g;PHAVU_001G075400g;PHAVU_001G079100g;PHAVU_001G080000g;PHAVU_001G093800g;PHAVU_001G094100g;PHAVU_001G100200g;PHAVU_001G113000g;PHAVU_001G113100g;PHA…	;;;;;;;;;;;;;;;;;;;;;;;;;;;;;;;;;;;;;;;;;;;;;;;;;;;;;;;;;;;;;;;;;;;;;;;;;;;;;;;;;;;;;;;;;;;;;;;;;;;;;;;;;;;;;;;;;;;;;;;;;;;;;;;;;;;;;;;;;;;;;;;;;;;;;;;;;;;;;;;;;;;;;;;;;;;;;;;;;;;;;;;;;;;;;;;;;;;;;;;;;;;;;;;;;;;;;;;;;;;;;;;;;;;;;;;;;;;;;;;;;;;;;;;;;;;;;;;;;;;;;;;;;;;;;;;;;;;;;;;;;;;;;;;;;;;;;;;;;;;;;;;;;;;;;;;;;;;;;;;;;;;;;;;;;;;;;;;;;;;;;;;;;;;;;;;;;;;;;;;;;;;;;;;;;;;;;;;;;;;;;;;;;;;;;;;;;;;;;;;…

## Sheet: Table S3b MF_48h_GOTerm
GO.ID	term	definition	R48.genes_frequency	R48.pvalue	R48.-log10_pvalue	R48.Significant_genes	R48.Significant_genes_symbol	S48.genes_frequency	S48.pvalue	S48.-log10_pvalue	S48.Significant_genes	S48.Significant_genes_symbol
GO:0003824	catalytic activity	Catalysis of a biochemical reaction at physiological temperatures. In biologically catalyzed reactions, the reactants are known as substrates, and the catalysts are naturally occurring macromolecular substances known as enzymes. Enzymes possess specific binding sites for substrates, and are usually composed wholly or largely of protein, but RNA that has catalytic activity (ribozyme) is often also…	25.638% (251/979)	0.00203877	2.69	PHAVU_001G001500g;PHAVU_001G002100g;PHAVU_001G010800g;PHAVU_001G010900g;PHAVU_001G012300g;PHAVU_001G021200g;PHAVU_001G035500g;PHAVU_001G043100g;PHAVU_001G0486001g;PHAVU_001G055300g;PHAVU_001G058900g;PHAVU_001G066200g;PHAVU_001G083000g;PHAVU_001G087800g;PHAVU_001G094100g;PHAVU_001G111700g;PHAVU_001G128500g;PHAVU_001G128800g;PHAVU_001G156900g;PHAVU_001G164000g;PHAVU_001G169000g;PHAVU_001G1777000g;P…	;;;;;;;;;;;;;;;;;;;;;;;;;;;;;;;;;;;;;;;;;;;;;;;;;;;;;;;;;;;;;;;;;;;;;;;;;;;;;;;;;;;;;;;;;;;;;;;;;;;;;;;;;;;;;;;;;;;;;;;;;;;;;;;;;;;;;;;;;;;;;;PDX1;;;;CHI;;;;;;;;;;;;;;;;;;;;;;;;;;;;;;;;;;;;;;;;;;;;;;;;;;;;;;;;;;;;;;;;;;;;;;;;;;;;;;;;;;;;;;;;;;;;;;;;;;;;;;;;	49.132% (481/979)	0.996996	0	NA	NA
GO:0004553	hydrolase activity, hydrolyzing O-glycosyl compounds	Catalysis of the hydrolysis of any O-glycosyl bond.	58.333% (35/60)	1,95E-03	8.71	PHAVU_001G010900g;PHAVU_001G128500g;PHAVU_001G219800g;PHAVU_002G136200g;PHAVU_002G292300g;PHAVU_003G061600g;PHAVU_003G076700g;PHAVU_003G079900g;PHAVU_003G217900g;PHAVU_003G264400g;PHAVU_003G268500g;PHAVU_004G049200g;PHAVU_004G062400g;PHAVU_005G039200g;PHAVU_005G111300g;PHAVU_005G112400g;PHAVU_005G155800g;PHAVU_005G160000g;PHAVU_006G028800g;PHAVU_006G121300g;PHAVU_006G133700g;PHAVU_006G161200g;PHA…	;;;;;;;;;;;;;;;;;;;;;;;;;;;;;;;;;;	66.667% (40/60)	0.0147738	1.83	NA	NA
GO:0004650	polygalacturonase activity	Catalysis of the random hydrolysis of (1->4)-alpha-D-galactosiduronic linkages in pectate and other galacturonans.	85.714% (6/7)	0.000793376	3.1	PHAVU_002G292300g;PHAVU_003G061600g;PHAVU_006G028800g;PHAVU_006G121300g;PHAVU_007G217500g;PHAVU_009G252200g	;;;;;	100% (7/7)	0.0103597	1.98	NA	NA
GO:0004864	protein phosphatase inhibitor activity	Binds to and stops, prevents or reduces the activity of a protein phosphatase, an enzyme that hydrolyzes phosphate groups from phosphorylated proteins.	93.333% (14/15)	1,10E-02	7.96	PHAVU_002G209400g;PHAVU_002G209500g;PHAVU_003G109000g;PHAVU_003G109100g;PHAVU_003G109200g;PHAVU_003G109300g;PHAVU_003G1094001g;PHAVU_003G109500g;PHAVU_003G109600g;PHAVU_003G109800g;PHAVU_003G1099001g;PHAVU_008G220600g;PHAVU_009G252400g;PHAVU_010G065400g	;;;;;;;;;;;;;	86.667% (13/15)	0.00574321	2.24	PHAVU_002G209400g;PHAVU_002G209500g;PHAVU_003G109100g;PHAVU_003G109200g;PHAVU_003G109300g;PHAVU_003G1094001g;PHAVU_003G109500g;PHAVU_003G109600g;PHAVU_003G109800g;PHAVU_003G1099001g;PHAVU_008G220600g;PHAVU_009G252400g;PHAVU_010G065400g	;;;;;;;;;;;;
GO:0005200	structural constituent of cytoskeleton	The action of a molecule that contributes to the structural integrity of a cytoskeletal structure.	70% (7/10)	0.00197889	2.7	PHAVU_001G111700g;PHAVU_002G237400g;PHAVU_002G289100g;PHAVU_006G126100g;PHAVU_007G047300g;PHAVU_007G070800g;PHAVU_009G114100g	;;;;;;	90% (9/10)	0.014894	1.83	NA	NA
GO:0005506	iron ion binding	Binding to an iron (Fe) ion.	44.681% (21/47)	0.000678969	3.17	PHAVU_002G198700g;PHAVU_003G004800g;PHAVU_003G041200g;PHAVU_003G051700g;PHAVU_003G0518000g;PHAVU_003G206100g;PHAVU_004G041700g;PHAVU_004G159900g;PHAVU_005G116800g;PHAVU_006G099300g;PHAVU_006G209500g;PHAVU_006G209600g;PHAVU_007G052900g;PHAVU_007G061500g;PHAVU_008G247400g;PHAVU_009G160600g;PHAVU_010G012900g;PHAVU_010G040500g;PHAVU_010G040600g;PHAVU_010G079100g;PHAVU_010G099900g	;;;;;;;;;;;;;;;;;;;;	55.319% (26/47)	0.38489	0.41	NA	NA
GO:0008289	lipid binding	Binding to a lipid.	69.231% (18/26)	5,43E-01	6.26	PHAVU_001G005500g;PHAVU_002G209400g;PHAVU_002G209500g;PHAVU_003G109000g;PHAVU_003G109100g;PHAVU_003G109200g;PHAVU_003G109300g;PHAVU_003G1094001g;PHAVU_003G109500g;PHAVU_003G109600g;PHAVU_003G109800g;PHAVU_003G1099001g;PHAVU_008G087000g;PHAVU_008G087100g;PHAVU_008G137100g;PHAVU_009G045400g;PHAVU_009G157900g;PHAVU_009G252400g	;;;;;;;;;;;;;;;;;	80.769% (21/26)	0.00232822	2.63	PHAVU_001G005500g;PHAVU_002G042100g;PHAVU_002G209400g;PHAVU_002G209500g;PHAVU_003G090300g;PHAVU_003G109100g;PHAVU_003G109200g;PHAVU_003G109300g;PHAVU_003G1094001g;PHAVU_003G109500g;PHAVU_003G109600g;PHAVU_003G109800g;PHAVU_003G1099001g;PHAVU_008G087000g;PHAVU_008G087100g;PHAVU_008G137100g;PHAVU_009G045400g;PHAVU_009G157900g;PHAVU_009G252400g;PHAVU_010G041600g;PHAVU_010G069500g	;;;;;;;;;;;;;;;;;;;;
GO:0008422	beta-glucosidase activity	Catalysis of the hydrolysis of terminal, non-reducing beta-D-glucose residues with release of beta-D-glucose.	71.429% (5/7)	0.00856597	2.07	PHAVU_001G128500g;PHAVU_003G079900g;PHAVU_009G024000g;PHAVU_009G256400g;PHAVU_011G077900g	;;;;	57.143% (4/7)	0.546642	0.26	NA	NA
GO:0010427	abscisic acid binding	Binding to abscisic acid, a plant hormone that regulates aspects of plant growth.	100% (12/12)	1,85E-02	7.73	PHAVU_002G209400g;PHAVU_002G209500g;PHAVU_003G109000g;PHAVU_003G109100g;PHAVU_003G109200g;PHAVU_003G109300g;PHAVU_003G1094001g;PHAVU_003G109500g;PHAVU_003G109600g;PHAVU_003G109800g;PHAVU_003G1099001g;PHAVU_009G252400g	;;;;;;;;;;;	91.667% (11/12)	0.00473883	2.32	PHAVU_002G209400g;PHAVU_002G209500g;PHAVU_003G109100g;PHAVU_003G109200g;PHAVU_003G109300g;PHAVU_003G1094001g;PHAVU_003G109500g;PHAVU_003G109600g;PHAVU_003G109800g;PHAVU_003G1099001g;PHAVU_009G252400g	;;;;;;;;;;
GO:0015926	glucosidase activity	Catalysis of the hydrolysis of glucosyl compounds, substances containing a group derived from a cyclic form of glucose or a glucose derivative.	75% (6/8)	0.00255987	2.59	PHAVU_001G128500g;PHAVU_003G079900g;PHAVU_003G217900g;PHAVU_009G024000g;PHAVU_009G256400g;PHAVU_011G077900g	;;;;;	62.5% (5/8)	0.410631	0.39	NA	NA
GO:0016210	naringenin-chalcone synthase activity	Catalysis of the reaction: 3 malonyl-CoA + 4-coumaroyl-CoA = 4 CoA + naringenin chalcone + 3 CO2.	100% (8/8)	7,21E+00	5.14	PHAVU_001G083000g;PHAVU_002G038600g;PHAVU_002G0388001g;PHAVU_002G0390001g;PHAVU_002G039100g;PHAVU_002G0392000g;PHAVU_002G039300g;PHAVU_002G184300g	;;;;;;;	25% (2/8)	0.973474	0.01	NA	NA
GO:0016491	oxidoreductase activity	Catalysis of an oxidation-reduction (redox) reaction, a reversible chemical reaction in which the oxidation state of an atom or atoms within a molecule is altered. One substrate acts as a hydrogen or electron donor and becomes oxidized, while the other acts as hydrogen or electron acceptor and becomes reduced.	29.339% (71/242)	0.00779301	2.11	PHAVU_001G001500g;PHAVU_001G002100g;PHAVU_001G010800g;PHAVU_001G035500g;PHAVU_001G043100g;PHAVU_001G055300g;PHAVU_001G128800g;PHAVU_001G1942001g;PHAVU_002G023500g;PHAVU_002G032900g;PHAVU_002G049000g;PHAVU_002G198700g;PHAVU_002G225600g;PHAVU_002G326600g;PHAVU_003G004800g;PHAVU_003G011800g;PHAVU_003G041200g;PHAVU_003G051700g;PHAVU_003G0518000g;PHAVU_003G052500g;PHAVU_003G080100g;PHAVU_003G128100g;P…	;;;;;;;;;;;;;;;;;;;;;;;;;;;;;;;;;;;;;;;;;;;;;;;;;;;;;;;;;;;;;;;;;;;;;;	50.826% (123/242)	0.69315	0.16	NA	NA
GO:0016762	xyloglucan:xyloglucosyl transferase activity	Catalysis of the cleavage of a beta-(1->4) bond in the backbone of a xyloglucan and transfers the xyloglucanyl segment on to O-4 of the non-reducing terminal glucose residue of an acceptor, which can be a xyloglucan or an oligosaccharide of xyloglucan.	66.667% (6/9)	0.00620186	2.21	PHAVU_002G136200g;PHAVU_004G062400g;PHAVU_005G111300g;PHAVU_007G052800g;PHAVU_009G233200g;PHAVU_011G107000g	;;;;;	66.667% (6/9)	0.297163	0.53	NA	NA
GO:0016798	hydrolase activity, acting on glycosyl bonds	Catalysis of the hydrolysis of any glycosyl bond.	56.061% (37/66)	3,05E-03	8.52	PHAVU_001G010900g;PHAVU_001G128500g;PHAVU_001G188700g;PHAVU_001G219800g;PHAVU_002G136200g;PHAVU_002G292300g;PHAVU_003G061600g;PHAVU_003G076700g;PHAVU_003G079900g;PHAVU_003G217900g;PHAVU_003G264400g;PHAVU_003G268500g;PHAVU_004G049200g;PHAVU_004G062400g;PHAVU_005G039200g;PHAVU_005G045900g;PHAVU_005G111300g;PHAVU_005G112400g;PHAVU_005G155800g;PHAVU_005G160000g;PHAVU_006G028800g;PHAVU_006G121300g;PHA…	;;;;;;;;;;;;;;;;;;;;;;;;;;;;;;;;;;;;	63.636% (42/66)	0.0369608	1.43	NA	NA
GO:0019208	phosphatase regulator activity	Binds to and modulates the activity of a phosphatase, an enzyme which catalyzes of the removal of a phosphate group from a substrate molecule.	87.5% (14/16)	6,99E-02	7.16	PHAVU_002G209400g;PHAVU_002G209500g;PHAVU_003G109000g;PHAVU_003G109100g;PHAVU_003G109200g;PHAVU_003G109300g;PHAVU_003G1094001g;PHAVU_003G109500g;PHAVU_003G109600g;PHAVU_003G109800g;PHAVU_003G1099001g;PHAVU_008G220600g;PHAVU_009G252400g;PHAVU_010G065400g	;;;;;;;;;;;;;	81.25% (13/16)	0.0160301	1.8	NA	NA
GO:0019212	phosphatase inhibitor activity	Binds to and stops, prevents or reduces the activity of a phosphatase, an enzyme which catalyzes of the removal of a phosphate group from a substrate molecule.	93.333% (14/15)	1,10E-02	7.96	PHAVU_002G209400g;PHAVU_002G209500g;PHAVU_003G109000g;PHAVU_003G109100g;PHAVU_003G109200g;PHAVU_003G109300g;PHAVU_003G1094001g;PHAVU_003G109500g;PHAVU_003G109600g;PHAVU_003G109800g;PHAVU_003G1099001g;PHAVU_008G220600g;PHAVU_009G252400g;PHAVU_010G065400g	;;;;;;;;;;;;;	86.667% (13/15)	0.00574321	2.24	PHAVU_002G209400g;PHAVU_002G209500g;PHAVU_003G109100g;PHAVU_003G109200g;PHAVU_003G109300g;PHAVU_003G1094001g;PHAVU_003G109500g;PHAVU_003G109600g;PHAVU_003G109800g;PHAVU_003G1099001g;PHAVU_008G220600g;PHAVU_009G252400g;PHAVU_010G065400g	;;;;;;;;;;;;
GO:0019840	isoprenoid binding	Binding to an isoprenoid compound, isoprene (2-methylbuta-1,3-diene) or compounds containing or derived from linked isoprene (3-methyl-2-butenylene) residues.	100% (12/12)	1,85E-02	7.73	PHAVU_002G209400g;PHAVU_002G209500g;PHAVU_003G109000g;PHAVU_003G109100g;PHAVU_003G109200g;PHAVU_003G109300g;PHAVU_003G1094001g;PHAVU_003G109500g;PHAVU_003G109600g;PHAVU_003G109800g;PHAVU_003G1099001g;PHAVU_009G252400g	;;;;;;;;;;;	91.667% (11/12)	0.00473883	2.32	PHAVU_002G209400g;PHAVU_002G209500g;PHAVU_003G109100g;PHAVU_003G109200g;PHAVU_003G109300g;PHAVU_003G1094001g;PHAVU_003G109500g;PHAVU_003G109600g;PHAVU_003G109800g;PHAVU_003G1099001g;PHAVU_009G252400g	;;;;;;;;;;
GO:0019888	protein phosphatase regulator activity	Binds to and modulates the activity of a protein phosphatase, an enzyme which catalyzes of the removal of a phosphate group from a protein substrate molecule.	87.5% (14/16)	6,99E-02	7.16	PHAVU_002G209400g;PHAVU_002G209500g;PHAVU_003G109000g;PHAVU_003G109100g;PHAVU_003G109200g;PHAVU_003G109300g;PHAVU_003G1094001g;PHAVU_003G109500g;PHAVU_003G109600g;PHAVU_003G109800g;PHAVU_003G1099001g;PHAVU_008G220600g;PHAVU_009G252400g;PHAVU_010G065400g	;;;;;;;;;;;;;	81.25% (13/16)	0.0160301	1.8	NA	NA
GO:0020037	heme binding	Binding to a heme, a compound composed of iron complexed in a porphyrin (tetrapyrrole) ring.	42% (21/50)	0.00180324	2.74	PHAVU_001G043100g;PHAVU_003G004800g;PHAVU_003G041200g;PHAVU_003G051700g;PHAVU_003G0518000g;PHAVU_003G206100g;PHAVU_003G292100g;PHAVU_004G020100g;PHAVU_004G041700g;PHAVU_004G159900g;PHAVU_005G116800g;PHAVU_006G209500g;PHAVU_006G209600g;PHAVU_008G168000g;PHAVU_008G247400g;PHAVU_008G249500g;PHAVU_009G011100g;PHAVU_009G121000g;PHAVU_010G012900g;PHAVU_010G079100g;PHAVU_010G099900g	;;;;;;;;;;;;;;;;;;;;	54% (27/50)	0.451333	0.35	NA	NA
GO:0030234	enzyme regulator activity	Binds to and modulates the activity of an enzyme.	53.125% (17/32)	0.000172686	3.76	PHAVU_002G209400g;PHAVU_002G209500g;PHAVU_002G318700g;PHAVU_003G109000g;PHAVU_003G109100g;PHAVU_003G109200g;PHAVU_003G109300g;PHAVU_003G1094001g;PHAVU_003G109500g;PHAVU_003G109600g;PHAVU_003G109800g;PHAVU_003G1099001g;PHAVU_008G220600g;PHAVU_009G053000g;PHAVU_009G222100g;PHAVU_009G252400g;PHAVU_010G065400g	;;;;;;;;;;;;;;;;	71.875% (23/32)	0.0177255	1.75	NA	NA
GO:0031406	carboxylic acid binding	Binding to a carboxylic acid, an organic acid containing one or more carboxyl (COOH) groups or anions (COO-).	86.667% (13/15)	2,74E-02	6.56	PHAVU_002G209400g;PHAVU_002G209500g;PHAVU_003G109000g;PHAVU_003G109100g;PHAVU_003G109200g;PHAVU_003G109300g;PHAVU_003G1094001g;PHAVU_003G109500g;PHAVU_003G109600g;PHAVU_003G109800g;PHAVU_003G1099001g;PHAVU_008G137100g;PHAVU_009G252400g	;;;;;;;;;;;;	86.667% (13/15)	0.00574321	2.24	PHAVU_002G104900g;PHAVU_002G209400g;PHAVU_002G209500g;PHAVU_003G109100g;PHAVU_003G109200g;PHAVU_003G109300g;PHAVU_003G1094001g;PHAVU_003G109500g;PHAVU_003G109600g;PHAVU_003G109800g;PHAVU_003G1099001g;PHAVU_008G137100g;PHAVU_009G252400g	;;;;;;;;;;;;
GO:0033293	monocarboxylic acid binding	Binding to a monocarboxylic acid, any organic acid containing one carboxyl (COOH) group or anion (COO-).	100% (13/13)	4,16E-03	8.38	PHAVU_002G209400g;PHAVU_002G209500g;PHAVU_003G109000g;PHAVU_003G109100g;PHAVU_003G109200g;PHAVU_003G109300g;PHAVU_003G1094001g;PHAVU_003G109500g;PHAVU_003G109600g;PHAVU_003G109800g;PHAVU_003G1099001g;PHAVU_008G137100g;PHAVU_009G252400g	;;;;;;;;;;;;	92.308% (12/13)	0.00264637	2.58	PHAVU_002G209400g;PHAVU_002G209500g;PHAVU_003G109100g;PHAVU_003G109200g;PHAVU_003G109300g;PHAVU_003G1094001g;PHAVU_003G109500g;PHAVU_003G109600g;PHAVU_003G109800g;PHAVU_003G1099001g;PHAVU_008G137100g;PHAVU_009G252400g	;;;;;;;;;;;
GO:0038023	signaling receptor activity	Receiving a signal and transmitting it in the cell to initiate a change in cell activity. A signal is a physical entity or change in state that is used to transfer information in order to trigger a response.	100% (13/13)	4,16E-03	8.38	PHAVU_002G209400g;PHAVU_002G209500g;PHAVU_003G109000g;PHAVU_003G109100g;PHAVU_003G109200g;PHAVU_003G109300g;PHAVU_003G1094001g;PHAVU_003G109500g;PHAVU_003G109600g;PHAVU_003G109800g;PHAVU_003G1099001g;PHAVU_007G206800g;PHAVU_009G252400g	;;;;;;;;;;;;	84.615% (11/13)	0.0162474	1.79	NA	NA
GO:0042562	hormone binding	Binding to an hormone, a naturally occurring substance secreted by specialized cells that affect the metabolism or behavior of cells possessing functional receptors for the hormone. Hormones may be produced by the same, or different, cell as express the receptor.	100% (12/12)	1,85E-02	7.73	PHAVU_002G209400g;PHAVU_002G209500g;PHAVU_003G109000g;PHAVU_003G109100g;PHAVU_003G109200g;PHAVU_003G109300g;PHAVU_003G1094001g;PHAVU_003G109500g;PHAVU_003G109600g;PHAVU_003G109800g;PHAVU_003G1099001g;PHAVU_009G252400g	;;;;;;;;;;;	91.667% (11/12)	0.00473883	2.32	PHAVU_002G209400g;PHAVU_002G209500g;PHAVU_003G109100g;PHAVU_003G109200g;PHAVU_003G109300g;PHAVU_003G1094001g;PHAVU_003G109500g;PHAVU_003G109600g;PHAVU_003G109800g;PHAVU_003G1099001g;PHAVU_009G252400g	;;;;;;;;;;
GO:0042973	glucan endo-1,3-beta-D-glucosidase activity	Catalysis of the hydrolysis of (1->3)-beta-D-glucosidic linkages in (1->3)-beta-D-glucans.	71.429% (5/7)	0.00856597	2.07	PHAVU_001G128500g;PHAVU_003G079900g;PHAVU_009G024000g;PHAVU_009G256400g;PHAVU_011G077900g	;;;;	57.143% (4/7)	0.546642	0.26	NA	NA
GO:0043177	organic acid binding	Binding to an organic acid, any acidic compound containing carbon in covalent linkage.	80% (12/15)	4,21E-01	5.38	PHAVU_002G209400g;PHAVU_002G209500g;PHAVU_003G109000g;PHAVU_003G109100g;PHAVU_003G109200g;PHAVU_003G109300g;PHAVU_003G1094001g;PHAVU_003G109500g;PHAVU_003G109600g;PHAVU_003G109800g;PHAVU_003G1099001g;PHAVU_009G252400g	;;;;;;;;;;;	86.667% (13/15)	0.00574321	2.24	PHAVU_002G104900g;PHAVU_002G209400g;PHAVU_002G209500g;PHAVU_003G109100g;PHAVU_003G109200g;PHAVU_003G109300g;PHAVU_003G1094001g;PHAVU_003G109500g;PHAVU_003G109600g;PHAVU_003G109800g;PHAVU_003G1099001g;PHAVU_009G059600g;PHAVU_009G252400g	;;;;;;;;;;;;
GO:0043178	alcohol binding	Binding to an alcohol, any of a class of alkyl compounds containing a hydroxyl group.	100% (12/12)	1,85E-02	7.73	PHAVU_002G209400g;PHAVU_002G209500g;PHAVU_003G109000g;PHAVU_003G109100g;PHAVU_003G109200g;PHAVU_003G109300g;PHAVU_003G1094001g;PHAVU_003G109500g;PHAVU_003G109600g;PHAVU_003G109800g;PHAVU_003G1099001g;PHAVU_009G252400g	;;;;;;;;;;;	91.667% (11/12)	0.00473883	2.32	PHAVU_002G209400g;PHAVU_002G209500g;PHAVU_003G109100g;PHAVU_003G109200g;PHAVU_003G109300g;PHAVU_003G1094001g;PHAVU_003G109500g;PHAVU_003G109600g;PHAVU_003G109800g;PHAVU_003G1099001g;PHAVU_009G252400g	;;;;;;;;;;
GO:0045735	nutrient reservoir activity	Functions in the storage of nutritious substrates.	83.333% (5/6)	0.00301412	2.52	PHAVU_001G164000g;PHAVU_003G131400g;PHAVU_009G227800g;PHAVU_010G0590000g;PHAVU_010G129900g	;;;;	83.333% (5/6)	0.130282	0.89	NA	NA
GO:0046983	protein dimerization activity	The formation of a protein dimer, a macromolecular structure consists of two noncovalently associated identical or nonidentical subunits.	42.373% (25/59)	0.000570159	3.24	PHAVU_001G085500g;PHAVU_002G269200g;PHAVU_002G269300g;PHAVU_003G053700g;PHAVU_003G151400g;PHAVU_003G284500g;PHAVU_004G035200g;PHAVU_005G141900g;PHAVU_005G149600g;PHAVU_006G066300g;PHAVU_006G066400g;PHAVU_006G171100g;PHAVU_007G145200g;PHAVU_007G206800g;PHAVU_007G215700g;PHAVU_008G033700g;PHAVU_008G115700g;PHAVU_008G1678001g;PHAVU_008G191400g;PHAVU_008G218900g;PHAVU_009G023500g;PHAVU_010G001900g;PH…	;;;;;;;;;;;PDX1;;;;;;;;;;;;;	76.271% (45/59)	9,67E+01	4.01	PHAVU_001G146100g;PHAVU_001G155700g;PHAVU_002G079400g;PHAVU_002G088400g;PHAVU_002G097400g;PHAVU_002G269200g;PHAVU_002G269300g;PHAVU_003G053700g;PHAVU_003G073800g;PHAVU_003G151400g;PHAVU_003G284500g;PHAVU_003G286400g;PHAVU_004G035200g;PHAVU_005G036900g;PHAVU_005G141900g;PHAVU_005G142000g;PHAVU_005G149600g;PHAVU_005G181400g;PHAVU_006G066300g;PHAVU_006G066400g;PHAVU_006G095800g;PHAVU_006G171100g;PHA…	;;;;;;;;;;;;;;;;;;;;;PDX1;;;;;;;;;;;;;;;;;;;;;;;
GO:0060089	molecular transducer activity	A compound molecular function in which an effector function is controlled by one or more regulatory components.	100% (13/13)	4,16E-03	8.38	PHAVU_002G209400g;PHAVU_002G209500g;PHAVU_003G109000g;PHAVU_003G109100g;PHAVU_003G109200g;PHAVU_003G109300g;PHAVU_003G1094001g;PHAVU_003G109500g;PHAVU_003G109600g;PHAVU_003G109800g;PHAVU_003G1099001g;PHAVU_007G206800g;PHAVU_009G252400g	;;;;;;;;;;;;	84.615% (11/13)	0.0162474	1.79	NA	NA
GO:0098772	molecular function regulator	A molecular function regulator regulates the activity of its target via non-covalent binding that does not result in covalent modification to the target. Examples of molecular function regulators include regulatory subunits of multimeric enzymes and channels. Mechanisms of regulation include allosteric changes in the target and competitive inhibition.	43.59% (17/39)	0.00305388	2.52	PHAVU_002G209400g;PHAVU_002G209500g;PHAVU_002G318700g;PHAVU_003G109000g;PHAVU_003G109100g;PHAVU_003G109200g;PHAVU_003G109300g;PHAVU_003G1094001g;PHAVU_003G109500g;PHAVU_003G109600g;PHAVU_003G109800g;PHAVU_003G1099001g;PHAVU_008G220600g;PHAVU_009G053000g;PHAVU_009G222100g;PHAVU_009G252400g;PHAVU_010G065400g	;;;;;;;;;;;;;;;;	66.667% (26/39)	0.046054	1.34	NA	NA
GO:0003735	structural constituent of ribosome	The action of a molecule that contributes to the structural integrity of the ribosome.	7.111% (16/225)	1	0	NA	NA	76.444% (172/225)	1,40E-09	14.85	PHAVU_001G003200g;PHAVU_001G008500g;PHAVU_001G079100g;PHAVU_001G080000g;PHAVU_001G139900g;PHAVU_001G164200g;PHAVU_001G174300g;PHAVU_001G174900g;PHAVU_001G175000g;PHAVU_001G1882000g;PHAVU_001G191700g;PHAVU_001G199400g;PHAVU_001G200900g;PHAVU_001G201000g;PHAVU_001G204100g;PHAVU_001G204300g;PHAVU_001G208200g;PHAVU_001G235900g;PHAVU_001G244200g;PHAVU_001G261000g;PHAVU_002G044200g;PHAVU_002G048000g;PH…	;;;;;;;;;;;;;;;;;;;;;;;;;;;;;;;;;;;;;;;;;;;;;;;;;;;;;;;;;;;;;;;;;;;;;;;;;;;;;;;;;;;;;;;;;;;;;;;;;;;;;;;;;;;;;;;;;;;;;;;;;;;;;;;;;;;;;;;;;;;;;;;;;;;;;;;;;;;;;;;;;;;;;;;;;;;
GO:0005198	structural molecule activity	The action of a molecule that contributes to the structural integrity of a complex or its assembly within or outside a cell.	10.373% (25/241)	1	0	NA	NA	75.934% (183/241)	4,65E-10	15.33	PHAVU_001G003200g;PHAVU_001G004800g;PHAVU_001G008500g;PHAVU_001G079100g;PHAVU_001G080000g;PHAVU_001G111700g;PHAVU_001G139900g;PHAVU_001G164200g;PHAVU_001G174300g;PHAVU_001G174900g;PHAVU_001G175000g;PHAVU_001G1882000g;PHAVU_001G191700g;PHAVU_001G199400g;PHAVU_001G200900g;PHAVU_001G201000g;PHAVU_001G204100g;PHAVU_001G204300g;PHAVU_001G208200g;PHAVU_001G235900g;PHAVU_001G244200g;PHAVU_001G261000g;PH…	;;;;;;;;;;;;;;;;;;;;;;;;;;;;;;;;;;;;;;;;;;;;;;;;;;;;;;;;;;;;;;;;;;;;;;;;;;;;;;;;;;;;;;;;;;;;;;;;;;;;;;;;;;;;;;;;;;;;;;;;;;;;;;;;;;;;;;;;;;;;;;;;;;;;;;;;;;;;;;;;;;;;;;;;;;;;;;;;;;;;;;
GO:0046982	protein heterodimerization activity	Binding to a nonidentical protein to form a heterodimer.	39.286% (11/28)	0.0374192	1.43	NA	NA	96.429% (27/28)	2,73E-01	6.56	PHAVU_001G146100g;PHAVU_001G155700g;PHAVU_002G269200g;PHAVU_002G269300g;PHAVU_003G073800g;PHAVU_005G141900g;PHAVU_005G142000g;PHAVU_005G149600g;PHAVU_006G066300g;PHAVU_006G066400g;PHAVU_006G095800g;PHAVU_006G171100g;PHAVU_007G134000g;PHAVU_007G145100g;PHAVU_007G145200g;PHAVU_007G158200g;PHAVU_007G215700g;PHAVU_008G033700g;PHAVU_008G263800g;PHAVU_008G278900g;PHAVU_009G166000g;PHAVU_010G001900g;PHA…	;;;;;;;;;;;PDX1;;;;;;;;;;;;;;;

## Sheet: Table S3c CC_48h_GOTerm
GO.ID	term	definition	R48.genes_frequency	R48.pvalue	R48.-log10_pvalue	R48.Significant_genes	R48.Significant_genes_symbol	S48.genes_frequency	S48.pvalue	S48.-log10_pvalue	S48.Significant_genes	S48.Significant_genes_symbol
GO:0005576	extracellular region	The space external to the outermost structure of a cell. For cells without external protective or external encapsulating structures this refers to space outside of the plasma membrane. This term covers the host cell environment outside an intracellular parasite.	53.125% (34/64)	1,89E-03	8.72	PHAVU_001G010900g;PHAVU_001G043100g;PHAVU_001G219800g;PHAVU_002G018200g;PHAVU_002G136200g;PHAVU_003G061600g;PHAVU_003G131400g;PHAVU_003G148400g;PHAVU_003G292100g;PHAVU_004G020100g;PHAVU_004G062400g;PHAVU_005G104600g;PHAVU_005G111300g;PHAVU_005G160000g;PHAVU_006G028800g;PHAVU_006G077200g;PHAVU_006G121300g;PHAVU_006G196900g;PHAVU_006G205300g;PHAVU_007G052800g;PHAVU_007G110600g;PHAVU_007G217500g;PHA…	;;;;;;;;;;;;;;;;;;;;;;;;;;;;;;;;;	67.188% (43/64)	0.0239198	1.62	NA	NA
GO:0005618	cell wall	The rigid or semi-rigid envelope lying outside the cell membrane of plant, fungal, most prokaryotic cells and some protozoan parasites, maintaining their shape and protecting them from osmotic lysis. In plants it is made of cellulose and, often, lignin; in fungi it is composed largely of polysaccharides; in bacteria it is composed of peptidoglycan; in protozoan parasites such as Giardia species, …	60.526% (23/38)	3,64E-02	7.44	PHAVU_001G256900g;PHAVU_002G136200g;PHAVU_002G292300g;PHAVU_003G061600g;PHAVU_003G131400g;PHAVU_003G207400g;PHAVU_004G062400g;PHAVU_005G111300g;PHAVU_006G028800g;PHAVU_006G077200g;PHAVU_006G116300g;PHAVU_006G121300g;PHAVU_007G052800g;PHAVU_007G217500g;PHAVU_008G037500g;PHAVU_008G081100g;PHAVU_009G053000g;PHAVU_009G222100g;PHAVU_009G227800g;PHAVU_009G233200g;PHAVU_009G252200g;PHAVU_010G129900g;PHA…	;;;;;;;;;;;;;;;;;;;;;;	78.947% (30/38)	0.0013696	2.86	PHAVU_001G256900g;PHAVU_001G265300g;PHAVU_002G136200g;PHAVU_002G292300g;PHAVU_003G061600g;PHAVU_003G108700g;PHAVU_003G131400g;PHAVU_003G162900g;PHAVU_003G207400g;PHAVU_005G111300g;PHAVU_005G1745000g;PHAVU_006G028800g;PHAVU_006G077200g;PHAVU_006G116300g;PHAVU_006G121300g;PHAVU_007G052800g;PHAVU_007G206600g;PHAVU_007G215900g;PHAVU_007G217500g;PHAVU_008G037500g;PHAVU_008G081100g;PHAVU_008G285400g;PH…	;;;;;;;;;;;;;;;;;;;;;;;;;;;;;
GO:0005874	microtubule	Any of the long, generally straight, hollow tubes of internal diameter 12-15 nm and external diameter 24 nm found in a wide variety of eukaryotic cells; each consists (usually) of 13 protofilaments of polymeric tubulin, staggered in such a manner that the tubulin monomers are arranged in a helical pattern on the microtubular surface, and with the alpha/beta axes of the tubulin subunits parallel t…	60% (9/15)	0.000764283	3.12	PHAVU_001G111700g;PHAVU_002G237400g;PHAVU_002G289100g;PHAVU_006G126100g;PHAVU_007G047300g;PHAVU_007G070800g;PHAVU_007G210800g;PHAVU_008G272600g;PHAVU_009G114100g	;;;;;;;;	73.333% (11/15)	0.111056	0.95	NA	NA
GO:0015630	microtubule cytoskeleton	The part of the cytoskeleton (the internal framework of a cell) composed of microtubules and associated proteins.	60% (9/15)	0.000764283	3.12	PHAVU_001G111700g;PHAVU_002G237400g;PHAVU_002G289100g;PHAVU_006G126100g;PHAVU_007G047300g;PHAVU_007G070800g;PHAVU_007G210800g;PHAVU_008G272600g;PHAVU_009G114100g	;;;;;;;;	73.333% (11/15)	0.111056	0.95	NA	NA
GO:0016020	membrane	A lipid bilayer along with all the proteins and protein complexes embedded in it an attached to it.	23.636% (143/605)	0.00301666	2.52	PHAVU_001G005500g;PHAVU_001G043000g;PHAVU_001G058900g;PHAVU_001G064300g;PHAVU_001G066200g;PHAVU_001G077000g;PHAVU_001G078400g;PHAVU_001G078500g;PHAVU_001G165200g;PHAVU_001G175700g;PHAVU_001G242100g;PHAVU_001G252300g;PHAVU_002G017700g;PHAVU_002G0184001g;PHAVU_002G049500g;PHAVU_002G057500g;PHAVU_002G086700g;PHAVU_002G104200g;PHAVU_002G107800g;PHAVU_002G137800g;PHAVU_002G158700g;PHAVU_002G162600g;PH…	;;;;;;;;;;;;;;;;;;;;;;;;;;;;;;;;;;;;;;;;;;;;;;;;;;;;;;;;;;;;;;;;;;;;;;;;;PDX1;;;;;;;;;;;;;;;;;;;;;;;;;;;;;;;;;;;;;;;;;;;;;;;;;;;;;;;;;;;;;;;;;;;;;	51.074% (309/605)	0.987368	0.01	NA	NA
GO:0016021	integral component of membrane	The component of a membrane consisting of the gene products and protein complexes having at least some part of their peptide sequence embedded in the hydrophobic region of the membrane.	23.611% (119/504)	0.00975579	2.01	PHAVU_001G005500g;PHAVU_001G043000g;PHAVU_001G058900g;PHAVU_001G064300g;PHAVU_001G066200g;PHAVU_001G077000g;PHAVU_001G078400g;PHAVU_001G078500g;PHAVU_001G175700g;PHAVU_001G242100g;PHAVU_001G252300g;PHAVU_002G017700g;PHAVU_002G0184001g;PHAVU_002G049500g;PHAVU_002G057500g;PHAVU_002G086700g;PHAVU_002G107800g;PHAVU_002G158700g;PHAVU_002G162600g;PHAVU_002G173300g;PHAVU_002G190900g;PHAVU_002G198700g;PH…	;;;;;;;;;;;;;;;;;;;;;;;;;;;;;;;;;;;;;;;;;;;;;;;;;;;;;;;;;;;;;;;;;;;;;;;;;;;;;;;;;;;;;;;;;;;;;;;;;;;;;;;;;;;;;;;;;;;;;;	50% (252/504)	0.994422	0	NA	NA
GO:0030312	external encapsulating structure	A structure that lies outside the plasma membrane and surrounds the entire cell or cells. This does not include the periplasmic space.	60.526% (23/38)	3,64E-02	7.44	PHAVU_001G256900g;PHAVU_002G136200g;PHAVU_002G292300g;PHAVU_003G061600g;PHAVU_003G131400g;PHAVU_003G207400g;PHAVU_004G062400g;PHAVU_005G111300g;PHAVU_006G028800g;PHAVU_006G077200g;PHAVU_006G116300g;PHAVU_006G121300g;PHAVU_007G052800g;PHAVU_007G217500g;PHAVU_008G037500g;PHAVU_008G081100g;PHAVU_009G053000g;PHAVU_009G222100g;PHAVU_009G227800g;PHAVU_009G233200g;PHAVU_009G252200g;PHAVU_010G129900g;PHA…	;;;;;;;;;;;;;;;;;;;;;;	78.947% (30/38)	0.0013696	2.86	PHAVU_001G256900g;PHAVU_001G265300g;PHAVU_002G136200g;PHAVU_002G292300g;PHAVU_003G061600g;PHAVU_003G108700g;PHAVU_003G131400g;PHAVU_003G162900g;PHAVU_003G207400g;PHAVU_005G111300g;PHAVU_005G1745000g;PHAVU_006G028800g;PHAVU_006G077200g;PHAVU_006G116300g;PHAVU_006G121300g;PHAVU_007G052800g;PHAVU_007G206600g;PHAVU_007G215900g;PHAVU_007G217500g;PHAVU_008G037500g;PHAVU_008G081100g;PHAVU_008G285400g;PH…	;;;;;;;;;;;;;;;;;;;;;;;;;;;;;
GO:0031224	intrinsic component of membrane	The component of a membrane consisting of the gene products having some covalently attached portion, for example part of a peptide sequence or some other covalently attached group such as a GPI anchor, which spans or is embedded in one or both leaflets of the membrane.	23.772% (121/509)	0.0068598	2.16	PHAVU_001G005500g;PHAVU_001G043000g;PHAVU_001G058900g;PHAVU_001G064300g;PHAVU_001G066200g;PHAVU_001G077000g;PHAVU_001G078400g;PHAVU_001G078500g;PHAVU_001G175700g;PHAVU_001G242100g;PHAVU_001G252300g;PHAVU_002G017700g;PHAVU_002G0184001g;PHAVU_002G049500g;PHAVU_002G057500g;PHAVU_002G086700g;PHAVU_002G107800g;PHAVU_002G158700g;PHAVU_002G162600g;PHAVU_002G173300g;PHAVU_002G190900g;PHAVU_002G198700g;PH…	;;;;;;;;;;;;;;;;;;;;;;;;;;;;;;;;;;;;;;;;;;;;;;;;;;;;;;;;;;;;;;;;;;;;;;;;;;;;;;;;;;;;;;;;;;;;;;;;;;;;;;;;;;;;;;;;;;;;;;;;	50.295% (256/509)	0.99161	0	NA	NA
GO:0048046	apoplast	The cell membranes and intracellular regions in a plant are connected through plasmodesmata, and plants may be described as having two major compartments: the living symplast and the non-living apoplast. The apoplast is external to the plasma membrane and includes cell walls, intercellular spaces and the lumen of dead structures such as xylem vessels. Water and solutes pass freely through it.	53.333% (16/30)	4,58E+01	4.34	PHAVU_001G010900g;PHAVU_002G136200g;PHAVU_003G131400g;PHAVU_003G292100g;PHAVU_004G062400g;PHAVU_005G111300g;PHAVU_005G160000g;PHAVU_007G052800g;PHAVU_008G081100g;PHAVU_009G173200g;PHAVU_009G227800g;PHAVU_009G233200g;PHAVU_010G063800g;PHAVU_010G063900g;PHAVU_010G129900g;PHAVU_011G107000g	;;;;;;;;;;;;;;;	70% (21/30)	0.0600204	1.22	NA	NA
GO:0071944	cell periphery	The part of a cell encompassing the cell cortex, the plasma membrane, and any external encapsulating structures.	44.318% (39/88)	8,73E-02	7.06	PHAVU_001G058900g;PHAVU_001G064300g;PHAVU_001G256900g;PHAVU_002G136200g;PHAVU_002G173300g;PHAVU_002G292300g;PHAVU_002G3153001g;PHAVU_003G061600g;PHAVU_003G131400g;PHAVU_003G207400g;PHAVU_003G226600g;PHAVU_004G062400g;PHAVU_005G111300g;PHAVU_006G028800g;PHAVU_006G066300g;PHAVU_006G066400g;PHAVU_006G077200g;PHAVU_006G116300g;PHAVU_006G121300g;PHAVU_006G171100g;PHAVU_006G207500g;PHAVU_007G052800g;PH…	;;;;;;;;;;;;;;;;;;;PDX1;;;;;;;;;;;;;;;;;;;	67.045% (59/88)	0.00922962	2.03	PHAVU_001G058900g;PHAVU_001G064300g;PHAVU_001G186100g;PHAVU_001G256900g;PHAVU_001G265300g;PHAVU_002G103100g;PHAVU_002G136200g;PHAVU_002G173300g;PHAVU_002G283800g;PHAVU_002G292300g;PHAVU_003G061600g;PHAVU_003G108700g;PHAVU_003G131400g;PHAVU_003G162900g;PHAVU_003G207400g;PHAVU_003G226600g;PHAVU_003G256800g;PHAVU_005G081400g;PHAVU_005G111300g;PHAVU_005G157300g;PHAVU_005G1745000g;PHAVU_006G009900g;PH…	;;;;;;;;;;;;;;;;;;;;;;;;;;;;;PDX1;;;;;;;;;;;;;;;;;;;;;;;;;;;;;
GO:0099080	supramolecular complex	A cellular component that consists of an indeterminate number of proteins or macromolecular complexes, organized into a regular, higher-order structure such as a polymer, sheet, network or a fiber.	52.941% (9/17)	0.00252966	2.6	PHAVU_001G111700g;PHAVU_002G237400g;PHAVU_002G289100g;PHAVU_006G126100g;PHAVU_007G047300g;PHAVU_007G070800g;PHAVU_007G210800g;PHAVU_008G272600g;PHAVU_009G114100g	;;;;;;;;	76.471% (13/17)	0.0535358	1.27	NA	NA
GO:0099081	supramolecular polymer	A polymeric supramolecular structure.	56.25% (9/16)	0.00144177	2.84	PHAVU_001G111700g;PHAVU_002G237400g;PHAVU_002G289100g;PHAVU_006G126100g;PHAVU_007G047300g;PHAVU_007G070800g;PHAVU_007G210800g;PHAVU_008G272600g;PHAVU_009G114100g	;;;;;;;;	75% (12/16)	0.0776934	1.11	NA	NA
GO:0099512	supramolecular fiber	A polymer consisting of an indefinite number of protein or protein complex subunits that have polymerised to form a fiber-shaped structure.	56.25% (9/16)	0.00144177	2.84	PHAVU_001G111700g;PHAVU_002G237400g;PHAVU_002G289100g;PHAVU_006G126100g;PHAVU_007G047300g;PHAVU_007G070800g;PHAVU_007G210800g;PHAVU_008G272600g;PHAVU_009G114100g	;;;;;;;;	75% (12/16)	0.0776934	1.11	NA	NA
GO:0099513	polymeric cytoskeletal fiber	A component of the cytoskeleton consisting of a homo or heteropolymeric fiber constructed from an indeterminate number of protein subunits.	56.25% (9/16)	0.00144177	2.84	PHAVU_001G111700g;PHAVU_002G237400g;PHAVU_002G289100g;PHAVU_006G126100g;PHAVU_007G047300g;PHAVU_007G070800g;PHAVU_007G210800g;PHAVU_008G272600g;PHAVU_009G114100g	;;;;;;;;	75% (12/16)	0.0776934	1.11	NA	NA
GO:0000502	proteasome complex	A large multisubunit complex which catalyzes protein degradation, found in eukaryotes, archaea and some bacteria. In eukaryotes, this complex consists of the barrel shaped proteasome core complex and one or two associated proteins or complexes that act in regulating entry into or exit from the core.	8.696% (2/23)	0.962224	0.02	NA	NA	82.609% (19/23)	0.00447793	2.35	PHAVU_001G013000g;PHAVU_001G030300g;PHAVU_001G072000g;PHAVU_001G168800g;PHAVU_001G240900g;PHAVU_002G197600g;PHAVU_003G061000g;PHAVU_003G264700g;PHAVU_004G073800g;PHAVU_005G059300g;PHAVU_007G021000g;PHAVU_007G215500g;PHAVU_007G250100g;PHAVU_009G103400g;PHAVU_009G179900g;PHAVU_010G065200g;PHAVU_010G164000g;PHAVU_011G155200g;PHAVU_011G213400g	;;;;;;;;;;;;;;;;;;
GO:0000785	chromatin	The ordered and organized complex of DNA, protein, and sometimes RNA, that forms the chromosome.	30.769% (8/26)	0.132471	0.88	NA	NA	88.462% (23/26)	0.000219316	3.66	PHAVU_001G146100g;PHAVU_001G155700g;PHAVU_002G110800g;PHAVU_002G269200g;PHAVU_002G269300g;PHAVU_003G073800g;PHAVU_005G141900g;PHAVU_005G142000g;PHAVU_005G149600g;PHAVU_006G066300g;PHAVU_006G066400g;PHAVU_006G095800g;PHAVU_007G145100g;PHAVU_007G145200g;PHAVU_007G158200g;PHAVU_008G033700g;PHAVU_008G263800g;PHAVU_010G148200g;PHAVU_011G057200g;PHAVU_011G069700g;PHAVU_011G163600g;PHAVU_011G164000g;PHA…	;;;;;;;;;;;;;;;;;;;;;;
GO:0000786	nucleosome	A complex comprised of DNA wound around a multisubunit core and associated proteins, which forms the primary packing unit of DNA into higher order structures.	33.333% (8/24)	0.089745	1.05	NA	NA	91.667% (22/24)	8,93E+01	4.05	PHAVU_001G146100g;PHAVU_001G155700g;PHAVU_002G110800g;PHAVU_002G269200g;PHAVU_002G269300g;PHAVU_003G073800g;PHAVU_005G141900g;PHAVU_005G142000g;PHAVU_005G149600g;PHAVU_006G066300g;PHAVU_006G066400g;PHAVU_006G095800g;PHAVU_007G145100g;PHAVU_007G145200g;PHAVU_007G158200g;PHAVU_008G033700g;PHAVU_008G263800g;PHAVU_011G057200g;PHAVU_011G069700g;PHAVU_011G163600g;PHAVU_011G164000g;PHAVU_011G187100g	;;;;;;;;;;;;;;;;;;;;;
GO:0005694	chromosome	A structure composed of a very long molecule of DNA and associated proteins (e.g. histones) that carries hereditary information.	26.667% (8/30)	0.242248	0.62	NA	NA	83.333% (25/30)	0.000812764	3.09	PHAVU_001G146100g;PHAVU_001G155700g;PHAVU_002G110800g;PHAVU_002G269200g;PHAVU_002G269300g;PHAVU_002G330500g;PHAVU_003G073800g;PHAVU_003G2660000g;PHAVU_005G141900g;PHAVU_005G142000g;PHAVU_005G149600g;PHAVU_006G066300g;PHAVU_006G066400g;PHAVU_006G095800g;PHAVU_007G145100g;PHAVU_007G145200g;PHAVU_007G158200g;PHAVU_008G033700g;PHAVU_008G263800g;PHAVU_010G148200g;PHAVU_011G057200g;PHAVU_011G069700g;PH…	;;;;;;;;;;;;;;;;;;;;;;;;
GO:0005840	ribosome	An intracellular organelle, about 200 A in diameter, consisting of RNA and protein. It is the site of protein biosynthesis resulting from translation of messenger RNA (mRNA). It consists of two subunits, one large and one small, each containing only protein and RNA. Both the ribosome and its subunits are characterized by their sedimentation coefficients, expressed in Svedberg units (symbol: S). H…	7.884% (19/241)	1	0	NA	NA	75.104% (181/241)	5,01E-07	12.3	PHAVU_001G003200g;PHAVU_001G008500g;PHAVU_001G079100g;PHAVU_001G080000g;PHAVU_001G139900g;PHAVU_001G164200g;PHAVU_001G174300g;PHAVU_001G174900g;PHAVU_001G175000g;PHAVU_001G1882000g;PHAVU_001G191700g;PHAVU_001G199400g;PHAVU_001G200900g;PHAVU_001G201000g;PHAVU_001G204100g;PHAVU_001G204300g;PHAVU_001G208200g;PHAVU_001G235900g;PHAVU_001G244200g;PHAVU_001G261000g;PHAVU_002G044200g;PHAVU_002G048000g;PH…	;;;;;;;;;;;;;;;;;;;;;;;;;;;;;;;;;;;;;;;;;;;;;;;;;;;;;;;;;;;;;;;;;;;;;;;;;;;;;;;;;;;;;;;;;;;;;;;;;;;;;;;;;;;;;;;;;;;;;;;;;;;;;;;;;;;;;;;;;;;;;;;;;;;;;;;;;;;;;;;;;;;;;;;;;;;;;;;;;;;;
GO:0032993	protein-DNA complex	A macromolecular complex containing both protein and DNA molecules.	33.333% (8/24)	0.089745	1.05	NA	NA	91.667% (22/24)	8,93E+01	4.05	PHAVU_001G146100g;PHAVU_001G155700g;PHAVU_002G110800g;PHAVU_002G269200g;PHAVU_002G269300g;PHAVU_003G073800g;PHAVU_005G141900g;PHAVU_005G142000g;PHAVU_005G149600g;PHAVU_006G066300g;PHAVU_006G066400g;PHAVU_006G095800g;PHAVU_007G145100g;PHAVU_007G145200g;PHAVU_007G158200g;PHAVU_008G033700g;PHAVU_008G263800g;PHAVU_011G057200g;PHAVU_011G069700g;PHAVU_011G163600g;PHAVU_011G164000g;PHAVU_011G187100g	;;;;;;;;;;;;;;;;;;;;;
GO:0043228	non-membrane-bounded organelle	Organized structure of distinctive morphology and function, not bounded by a lipid bilayer membrane. Includes ribosomes, the cytoskeleton and chromosomes.	11.012% (37/336)	1	0	NA	NA	69.048% (232/336)	4,59E-04	9.34	PHAVU_001G003200g;PHAVU_001G004800g;PHAVU_001G008500g;PHAVU_001G079100g;PHAVU_001G080000g;PHAVU_001G111700g;PHAVU_001G113000g;PHAVU_001G139900g;PHAVU_001G146100g;PHAVU_001G155700g;PHAVU_001G164200g;PHAVU_001G174300g;PHAVU_001G174900g;PHAVU_001G175000g;PHAVU_001G1882000g;PHAVU_001G191700g;PHAVU_001G199400g;PHAVU_001G200900g;PHAVU_001G201000g;PHAVU_001G204100g;PHAVU_001G204300g;PHAVU_001G208200g;PH…	;;;;;;;;;;;;;;;;;;;;;;;;;;;;;;;;;;;;;;;;;;;;;;;;;;;;;;;;;;;;;;;;;;;;;;;;;;;;;;;;;;;;;;;;;;;;;;;;;;;;;;;;;;;;;;;;;;;;;;;;;;;;;;;;;;;;;;;;;;;;;;;;;;;;;;;;;;;;;;;;;;;;;;;;;;;;;;;;;;;;;;;;;;;;;;;;;;;;;;;;;;;;;;;;;;;;;;;;;;;;;;;;;;;;;;;
GO:0043232	intracellular non-membrane-bounded organelle	Organized structure of distinctive morphology and function, not bounded by a lipid bilayer membrane and occurring within the cell. Includes ribosomes, the cytoskeleton and chromosomes.	11.012% (37/336)	1	0	NA	NA	69.048% (232/336)	4,59E-04	9.34	PHAVU_001G003200g;PHAVU_001G004800g;PHAVU_001G008500g;PHAVU_001G079100g;PHAVU_001G080000g;PHAVU_001G111700g;PHAVU_001G113000g;PHAVU_001G139900g;PHAVU_001G146100g;PHAVU_001G155700g;PHAVU_001G164200g;PHAVU_001G174300g;PHAVU_001G174900g;PHAVU_001G175000g;PHAVU_001G1882000g;PHAVU_001G191700g;PHAVU_001G199400g;PHAVU_001G200900g;PHAVU_001G201000g;PHAVU_001G204100g;PHAVU_001G204300g;PHAVU_001G208200g;PH…	;;;;;;;;;;;;;;;;;;;;;;;;;;;;;;;;;;;;;;;;;;;;;;;;;;;;;;;;;;;;;;;;;;;;;;;;;;;;;;;;;;;;;;;;;;;;;;;;;;;;;;;;;;;;;;;;;;;;;;;;;;;;;;;;;;;;;;;;;;;;;;;;;;;;;;;;;;;;;;;;;;;;;;;;;;;;;;;;;;;;;;;;;;;;;;;;;;;;;;;;;;;;;;;;;;;;;;;;;;;;;;;;;;;;;;;
GO:0044391	ribosomal subunit	Either of the two subunits of a ribosome: the ribosomal large subunit or the ribosomal small subunit.	6.349% (4/63)	0.999546	0	NA	NA	71.429% (45/63)	0.003715	2.43	PHAVU_001G139900g;PHAVU_001G174900g;PHAVU_001G175000g;PHAVU_001G1882000g;PHAVU_001G204100g;PHAVU_001G204300g;PHAVU_001G244200g;PHAVU_001G261000g;PHAVU_002G044200g;PHAVU_002G051100g;PHAVU_002G150100g;PHAVU_002G174200g;PHAVU_002G320200g;PHAVU_003G018300g;PHAVU_003G089200g;PHAVU_003G191200g;PHAVU_003G226400g;PHAVU_003G261000g;PHAVU_003G262900g;PHAVU_004G001400g;PHAVU_004G063700g;PHAVU_004G131800g;PH…	;;;;;;;;;;;;;;;;;;;;;;;;;;;;;;;;;;;;;;;;;;;;
GO:0044815	DNA packaging complex	A protein complex that plays a role in the process of DNA packaging.	33.333% (8/24)	0.089745	1.05	NA	NA	91.667% (22/24)	8,93E+01	4.05	PHAVU_001G146100g;PHAVU_001G155700g;PHAVU_002G110800g;PHAVU_002G269200g;PHAVU_002G269300g;PHAVU_003G073800g;PHAVU_005G141900g;PHAVU_005G142000g;PHAVU_005G149600g;PHAVU_006G066300g;PHAVU_006G066400g;PHAVU_006G095800g;PHAVU_007G145100g;PHAVU_007G145200g;PHAVU_007G158200g;PHAVU_008G033700g;PHAVU_008G263800g;PHAVU_011G057200g;PHAVU_011G069700g;PHAVU_011G163600g;PHAVU_011G164000g;PHAVU_011G187100g	;;;;;;;;;;;;;;;;;;;;;
GO:1905368	peptidase complex	NA	8% (2/25)	0.97427	0.01	NA	NA	84% (21/25)	0.00182196	2.74	PHAVU_001G013000g;PHAVU_001G030300g;PHAVU_001G072000g;PHAVU_001G093800g;PHAVU_001G168800g;PHAVU_001G240900g;PHAVU_002G197600g;PHAVU_003G061000g;PHAVU_003G264700g;PHAVU_004G073800g;PHAVU_005G059300g;PHAVU_007G021000g;PHAVU_007G215500g;PHAVU_007G250100g;PHAVU_008G226300g;PHAVU_009G103400g;PHAVU_009G179900g;PHAVU_010G065200g;PHAVU_010G164000g;PHAVU_011G155200g;PHAVU_011G213400g	;;;;;;;;;;;;;;;;;;;;
GO:1905369	endopeptidase complex	NA	8.696% (2/23)	0.962224	0.02	NA	NA	82.609% (19/23)	0.00447793	2.35	PHAVU_001G013000g;PHAVU_001G030300g;PHAVU_001G072000g;PHAVU_001G168800g;PHAVU_001G240900g;PHAVU_002G197600g;PHAVU_003G061000g;PHAVU_003G264700g;PHAVU_004G073800g;PHAVU_005G059300g;PHAVU_007G021000g;PHAVU_007G215500g;PHAVU_007G250100g;PHAVU_009G103400g;PHAVU_009G179900g;PHAVU_010G065200g;PHAVU_010G164000g;PHAVU_011G155200g;PHAVU_011G213400g	;;;;;;;;;;;;;;;;;;
