# Supplementary material for: Differentially expressed genes against Colletotrichum lindemuthiamum in a bean genotype carrying the Co-2 gene revealed by RNA-sequencing analysis
Source: Front Plant Sci. 2022 Sep 15;13:981517. doi: 10.3389/fpls.2022.981517 (PMC9615912; doi:10.3389/fpls.2022.981517)
Supplement: Supplementary file 3 [file Table_4.xlsx]

## Sheet: S Table 4a BP_24h_GOTerm
GO.ID	term	definition	R24.genes_frequency	R24.pvalue	R24.-log10_pvalue	R24.Significant_genes	R24.Significant_genes_symbol	S24.genes_frequency	S24.pvalue	S24.-log10_pvalue	S24.Significant_genes	S24.Significant_genes_symbol
GO:0006412	translation	The cellular metabolic process in which a protein is formed, using the sequence of a mature mRNA or circRNA molecule to specify the sequence of amino acids in a polypeptide chain. Translation is mediated by the ribosome, and begins with the formation of a ternary complex between aminoacylated initiator methionine tRNA, GTP, and initiation factor 2, which subsequently associates with the small sub…	67.025% (187/279)	1.89504e-45	44.72	PHAVU_001G003200g;PHAVU_001G007700g;PHAVU_001G079100g;PHAVU_001G139900g;PHAVU_001G164200g;PHAVU_001G174300g;PHAVU_001G174900g;PHAVU_001G175000g;PHAVU_001G180400g;PHAVU_001G1882000g;PHAVU_001G191700g;PHAVU_001G200900g;PHAVU_001G201000g;PHAVU_001G204100g;PHAVU_001G204300g;PHAVU_001G208200g;PHAVU_001G210100g;PHAVU_001G218300g;PHAVU_001G235900g;PHAVU_001G241100g;PHAVU_001G244200g;PHAVU_001G261000g;PH…	;;;;;;;;;;;;;;;;;;;;;;;;;;;;;;;;;;;;;;;;;;;;;;;;;;;;;;;;;;;;;;;;;;;;;;;;;;;;;;;;;;;;;;;;;;;;;;;;;;;;;;;;;;;;;;;;;;;;;;;;;;;;;;;;;;;;;;;;;;;;;;;;;;;;;;;;;;;;;;;;;;;;;;;;;;;;;;;;;;;;;;;;;;	98.925% (276/279)	7.98092e-15	14.1	PHAVU_001G002400g;PHAVU_001G003200g;PHAVU_001G007700g;PHAVU_001G008500g;PHAVU_001G079100g;PHAVU_001G080000g;PHAVU_001G139900g;PHAVU_001G148200g;PHAVU_001G164200g;PHAVU_001G174300g;PHAVU_001G174900g;PHAVU_001G175000g;PHAVU_001G180400g;PHAVU_001G1882000g;PHAVU_001G191700g;PHAVU_001G199400g;PHAVU_001G200000g;PHAVU_001G200900g;PHAVU_001G201000g;PHAVU_001G204100g;PHAVU_001G204300g;PHAVU_001G208200g;PH…	;;;;;;;;;;;;;;;;;;;;;;;;;;;;;;;;;;;;;;;;;;;;;;;;;;;;;;;;;;;;;;;;;;;;;;;;;;;;;;;;;;;;;;;;;;;;;;;;;;;;;;;;;;;;;;;;;;;;;;;;;;;;;;;;;;;;;;;;;;;;;;;;;;;;;;;;;;;;;;;;;;;;;;;;;;;;;;;;;;;;;;;;;;;;;;;;;;;;;;;;;;;;;;;;;;;;;;;;;;;;;;;;;;;;;;;;;;;;;;;;;;;;;;;;;;;;;;;;;;;;;;;;;;;;;;;;;;;
GO:0006414	translational elongation	The successive addition of amino acid residues to a nascent polypeptide chain during protein biosynthesis.	59.091% (13/22)	0.00431356	2.37	PHAVU_001G007700g;PHAVU_001G1882000g;PHAVU_002G259300g;PHAVU_003G075200g;PHAVU_003G187500g;PHAVU_004G060000g;PHAVU_004G075100g;PHAVU_005G104700g;PHAVU_005G126000g;PHAVU_006G220100g;PHAVU_007G230200g;PHAVU_008G204800g;PHAVU_009G045800g	;;;;;;;;;;;;	100% (22/22)	0.0472803	1.33	NA	NA
GO:0006518	peptide metabolic process	The chemical reactions and pathways involving peptides, compounds of two or more amino acids where the alpha carboxyl group of one is bound to the alpha amino group of another.	64.384% (188/292)	1.13243e-41	40.95	PHAVU_001G003200g;PHAVU_001G007700g;PHAVU_001G079100g;PHAVU_001G139900g;PHAVU_001G164200g;PHAVU_001G174300g;PHAVU_001G174900g;PHAVU_001G175000g;PHAVU_001G180400g;PHAVU_001G1882000g;PHAVU_001G191700g;PHAVU_001G200900g;PHAVU_001G201000g;PHAVU_001G204100g;PHAVU_001G204300g;PHAVU_001G208200g;PHAVU_001G210100g;PHAVU_001G218300g;PHAVU_001G235900g;PHAVU_001G241100g;PHAVU_001G244200g;PHAVU_001G261000g;PH…	;;;;;;;;;;;;;;;;;;;;;;;;;;;;;;;;;;;;;;;;;;;;;;;;;;;;;;;;;;;;;;;;;;;;;;;;;;;;;;;;;;;;;;;;;;;;;;;;;;;;;;;;;;;;;;;;;;;;;;;;;;;;;;;;;;;;;;;;;;;;;;;;;;;;;;;;;;;;;;;;;;;;;;;;;;;;;;;;;;;;;;;;;;;	98.288% (287/292)	1.49828e-13	12.82	PHAVU_001G002400g;PHAVU_001G003200g;PHAVU_001G007700g;PHAVU_001G008500g;PHAVU_001G079100g;PHAVU_001G080000g;PHAVU_001G139900g;PHAVU_001G148200g;PHAVU_001G164200g;PHAVU_001G174300g;PHAVU_001G174900g;PHAVU_001G175000g;PHAVU_001G180400g;PHAVU_001G1882000g;PHAVU_001G191700g;PHAVU_001G199400g;PHAVU_001G200000g;PHAVU_001G200900g;PHAVU_001G201000g;PHAVU_001G204100g;PHAVU_001G204300g;PHAVU_001G208200g;PH…	;;;;;;;;;;;;;;;;;;;;;;;;;;;;;;;;;;;;;;;;;;;;;;;;;;;;;;;;;;;;;;;;;;;;;;;;;;;;;;;;;;;;;;;;;;;;;;;;;;;;;;;;;;;;;;;;;;;;;;;;;;;;;;;;;;;;;;;;;;;;;;;;;;;;;;;;;;;;;;;;;;;;;;;;;;;;;;;;;;;;;;;;;;;;;;;;;;;;;;;;;;;;;;;;;;;;;;;;;;;;;;;;;;;;;;;;;;;;;;;;;;;;;;;;;;;;;;;;;;;;;;;;;;;;;;;;;;;;;;;;;;;;;;
GO:0006807	nitrogen compound metabolic process	The chemical reactions and pathways involving organic or inorganic compounds that contain nitrogen.	36.521% (317/868)	9.12065e-10	9.04	PHAVU_001G003200g;PHAVU_001G007700g;PHAVU_001G012000g;PHAVU_001G033500g;PHAVU_001G035500g;PHAVU_001G057200g;PHAVU_001G079100g;PHAVU_001G094100g;PHAVU_001G128800g;PHAVU_001G139900g;PHAVU_001G154700g;PHAVU_001G164200g;PHAVU_001G164500g;PHAVU_001G174300g;PHAVU_001G174900g;PHAVU_001G175000g;PHAVU_001G175700g;PHAVU_001G180400g;PHAVU_001G186100g;PHAVU_001G1882000g;PHAVU_001G191400g;PHAVU_001G191700g;PH…	;;;;;;;;;;;;;;;;;;;;;;;;;;;;;;;;;;;;;;;;;;;;;;;;;;;;;;;;;;;;;;;;;;;;;;;;;;;;;;;;;;;;;;;;;;;;;;;;;;;;;;;;;;;;;;;;;;;;;;;;;;;;;;;;;;;;;;;;;;;;;;;;;;;;;;;;;;;;;;;;;;;;;;;;;;;;;;PDX1;;;;;;;;;;;;;;;;;;;;;;;;;;;;;;;;;;;;;;;;;;;;;;;;;;;;;;;;;;;;;;;;;;;;;;;;;;;;;;;;;;;;;;;;;;;;;;;;;;;;;;;;;;;;;;;;;;;;;;;;;;;;;;;;;;;;;;;;;;;;;;	90.668% (787/868)	3.10715e-06	5.51	PHAVU_001G002400g;PHAVU_001G003200g;PHAVU_001G007200g;PHAVU_001G007700g;PHAVU_001G008500g;PHAVU_001G009900g;PHAVU_001G011800g;PHAVU_001G012000g;PHAVU_001G013000g;PHAVU_001G014400g;PHAVU_001G020400g;PHAVU_001G029000g;PHAVU_001G030300g;PHAVU_001G033500g;PHAVU_001G035500g;PHAVU_001G036000g;PHAVU_001G057200g;PHAVU_001G058500g;PHAVU_001G070700g;PHAVU_001G072000g;PHAVU_001G075400g;PHAVU_001G079100g;PHA…	;;;;;;;;;;;;;;;;;;;;;;;;;;;;;;;;;;;;;;;;;;;;;;;;;;;;;;;;;;;;;;;;;;;;;;;;;;;;;;;;;;;;;;;;;;;;;;;;;;;;;;;;;;;;;;;;;;;;;;;;;;;;;;;;;;;;;;;;;;;;;;;;;;;;;;;;;;;;;;;;;;;;;;;;;;;;;;;;;;;;;;;;;;;;;;;;;;;;;;;;;;;;;;;;;;;;;;;;;;;;;;;;;;;;;;;;;;;;;;;;;;;;;;;;;;;;;;;;;;;;;;;;;;;;;;;;;;;;;;;;;;;;;;;;;;;;;;;;;;;;;;;;;;;;;;;;;;;;;;;;;;;;;;;;;;;;;;;;;;;;;;;;;;;;;;;;;;;;;;;;;;;;;;;;;;;;;;;;;;;;;;;;;;;;;;;;;;;;;;;…
GO:0008152	metabolic process	The chemical reactions and pathways, including anabolism and catabolism, by which living organisms transform chemical substances. Metabolic processes typically transform small molecules, but also include macromolecular processes such as DNA repair and replication, and protein synthesis and degradation.	32.699% (395/1208)	5.36846e-05	4.27	PHAVU_001G002100g;PHAVU_001G003200g;PHAVU_001G004600g;PHAVU_001G007700g;PHAVU_001G010800g;PHAVU_001G012000g;PHAVU_001G033500g;PHAVU_001G035500g;PHAVU_001G055300g;PHAVU_001G057200g;PHAVU_001G079100g;PHAVU_001G094100g;PHAVU_001G115700g;PHAVU_001G128500g;PHAVU_001G128800g;PHAVU_001G139900g;PHAVU_001G143700g;PHAVU_001G154700g;PHAVU_001G164000g;PHAVU_001G164200g;PHAVU_001G164500g;PHAVU_001G174300g;PHA…	;;;;;;;;;;;;;;;;;;;;;;;;;;;;;;;;;;;;;;;;;;;;;;;;;;;;;;;;;;;;;;;;;;;;;;;;;;;;;;;;;;;;;;;;;;;;;;;;;;;;;;;;;;;;;;;;;;;;;;;;;;;;;;;;;;;;;;;;;;;;;;;;;;;;;;;;;;;;;;;;;;;;;;;;;;;;;;;;;;;;;;;;;;;;;;;;;;;;;;;;;;;;;;;;;;;;;;PDX1;;;;;;;;;;;;;;;;;;;;;;;;;;;;;;;;;;;;;;;;;;;;;;;;;;;;;;;;;;;;;;;;;;;;;;;;;;;;;;;;;;;;;;;;;;;;;;;;;;;;;;;;;;;;;;;;;;;;;;;;;;;;;;;;;;;;;;;;;;;;;;;;;;;;;;;;;;;;;;;;;;;;;;;;;;;;;;;;;;;;	87.583% (1058/1208)	0.195314	0.71	NA	NA
GO:0009058	biosynthetic process	The chemical reactions and pathways resulting in the formation of substances; typically the energy-requiring part of metabolism in which simpler substances are transformed into more complex ones.	43.866% (261/595)	7.43967e-20	19.13	PHAVU_001G003200g;PHAVU_001G007700g;PHAVU_001G079100g;PHAVU_001G139900g;PHAVU_001G154700g;PHAVU_001G164200g;PHAVU_001G174300g;PHAVU_001G174900g;PHAVU_001G175000g;PHAVU_001G175700g;PHAVU_001G180400g;PHAVU_001G1882000g;PHAVU_001G191700g;PHAVU_001G200900g;PHAVU_001G201000g;PHAVU_001G204100g;PHAVU_001G204300g;PHAVU_001G208200g;PHAVU_001G210100g;PHAVU_001G2166000g;PHAVU_001G218300g;PHAVU_001G235900g;P…	;;;;;;;;;;;;;;;;;;;;;;;;;;;;;;;;;;;;;;;;;;;;;;;;;;;;;;;;;;;;;;;;;;;;;;;;;;;;;;;;;;;;;;;;;;;;;;;;;;;;;;;;;;;;;;;;;;;;;;;;;;;;;;;;;;;;;;;;;;;;;;;;;;;;PDX1;;;;;;;;;;;;;;;;;;;;;;;;;;;;;;;;;;;;;;;;;;;;;;;;;;;;;;;;;;;;;;;;;;;;;;;;;;;;;;;;;;;;;;;;;;;;;;;;;;;;;;;;;;;;;;;;	90.756% (540/595)	0.000460897	3.34	PHAVU_001G002400g;PHAVU_001G003200g;PHAVU_001G007700g;PHAVU_001G008500g;PHAVU_001G011800g;PHAVU_001G058500g;PHAVU_001G070700g;PHAVU_001G079100g;PHAVU_001G080000g;PHAVU_001G083000g;PHAVU_001G093800g;PHAVU_001G100200g;PHAVU_001G123400g;PHAVU_001G123900g;PHAVU_001G124300g;PHAVU_001G139900g;PHAVU_001G143000g;PHAVU_001G148200g;PHAVU_001G154700g;PHAVU_001G162000g;PHAVU_001G164200g;PHAVU_001G173800g;PHA…	;;;;;;;;;;;;;;;;;;;;;;;;;;;;;;;;;;;;;;;;;;;;;;;;;;;;;;;;;;;;;;;;;;;;;;;;;;;;;;;;;;;;;;;;;;;;;;;;;;;;;;;;;;;;;;;;;;;;;;;;;;;;;;;;;;;;;;;;;;;;;;;;;;;;;;;;;;;;;;;;;;;;;;;;;;;;;;;;;;;;;;;;;;;;;;;;;;;;;;;;;;;;;;;;;;;;;;;;;;;;;;;;;;;;;;;;;;;;;;;;;;;;;;;;;;;;;;;;;;;;;;;;;;;;;;;;;;;;;;;;;;;;;;PDX1;;;;;;;;;;;;;;;;;;;;;;;;;;;;;;;;;;;;;;;;;;;;;;;;;;;;;;;;;;;;;;;;;;;;;;;;;;;;;;;;;;;;;;;;;;;;;;;;;;;;;;;;;;;;;…
GO:0009059	macromolecule biosynthetic process	The chemical reactions and pathways resulting in the formation of a macromolecule, any molecule of high relative molecular mass, the structure of which essentially comprises the multiple repetition of units derived, actually or conceptually, from molecules of low relative molecular mass.	51.37% (225/438)	1.53674e-28	27.81	PHAVU_001G003200g;PHAVU_001G007700g;PHAVU_001G079100g;PHAVU_001G139900g;PHAVU_001G154700g;PHAVU_001G164200g;PHAVU_001G174300g;PHAVU_001G174900g;PHAVU_001G175000g;PHAVU_001G175700g;PHAVU_001G180400g;PHAVU_001G1882000g;PHAVU_001G191700g;PHAVU_001G200900g;PHAVU_001G201000g;PHAVU_001G204100g;PHAVU_001G204300g;PHAVU_001G208200g;PHAVU_001G210100g;PHAVU_001G218300g;PHAVU_001G235900g;PHAVU_001G241100g;PH…	;;;;;;;;;;;;;;;;;;;;;;;;;;;;;;;;;;;;;;;;;;;;;;;;;;;;;;;;;;;;;;;;;;;;;;;;;;;;;;;;;;;;;;;;;;;;;;;;;;;;;;;;;;;;;;;;;;;;;;;;;;;;;;;;;;;;;;;;;;;;;;;;;;;;;;;;;;;;;;;;;;;;;;;;;;;;;;;;;;;;;;;;;;;;;;;;;;;;;;;;;;;;;;;;;;;;;;;;;;;;;;;;	94.064% (412/438)	5.05481e-08	7.3	PHAVU_001G002400g;PHAVU_001G003200g;PHAVU_001G007700g;PHAVU_001G008500g;PHAVU_001G011800g;PHAVU_001G058500g;PHAVU_001G079100g;PHAVU_001G080000g;PHAVU_001G093800g;PHAVU_001G100200g;PHAVU_001G123400g;PHAVU_001G139900g;PHAVU_001G143000g;PHAVU_001G148200g;PHAVU_001G154700g;PHAVU_001G162000g;PHAVU_001G164200g;PHAVU_001G174300g;PHAVU_001G174900g;PHAVU_001G175000g;PHAVU_001G175700g;PHAVU_001G180400g;PHA…	;;;;;;;;;;;;;;;;;;;;;;;;;;;;;;;;;;;;;;;;;;;;;;;;;;;;;;;;;;;;;;;;;;;;;;;;;;;;;;;;;;;;;;;;;;;;;;;;;;;;;;;;;;;;;;;;;;;;;;;;;;;;;;;;;;;;;;;;;;;;;;;;;;;;;;;;;;;;;;;;;;;;;;;;;;;;;;;;;;;;;;;;;;;;;;;;;;;;;;;;;;;;;;;;;;;;;;;;;;;;;;;;;;;;;;;;;;;;;;;;;;;;;;;;;;;;;;;;;;;;;;;;;;;;;;;;;;;;;;;;;;;;;;;;;;;;;;;;;;;;;;;;;;;;;;;;;;;;;;;;;;;;;;;;;;;;;;;;;;;;;;;;;;;;;;;;;;;;;;;;;;;;;;;;;;;;;;;;;;;;;;;;;;;;;;;;;;;;;;;…
GO:0010467	gene expression	The process in which a gene's sequence is converted into a mature gene product or products (proteins or RNA). This includes the production of an RNA transcript as well as any processing to produce a mature RNA product or an mRNA or circRNA (for protein-coding genes) and the translation of that mRNA or circRNA into protein. Protein maturation is included when required to form an active form of a p…	49.697% (246/495)	4.69207e-29	28.33	PHAVU_001G003200g;PHAVU_001G007700g;PHAVU_001G057200g;PHAVU_001G079100g;PHAVU_001G094100g;PHAVU_001G139900g;PHAVU_001G154700g;PHAVU_001G164200g;PHAVU_001G164500g;PHAVU_001G174300g;PHAVU_001G174900g;PHAVU_001G175000g;PHAVU_001G175700g;PHAVU_001G180400g;PHAVU_001G1882000g;PHAVU_001G191400g;PHAVU_001G191700g;PHAVU_001G200900g;PHAVU_001G201000g;PHAVU_001G204100g;PHAVU_001G204300g;PHAVU_001G208200g;PH…	;;;;;;;;;;;;;;;;;;;;;;;;;;;;;;;;;;;;;;;;;;;;;;;;;;;;;;;;;;;;;;;;;;;;;;;;;;;;;;;;;;;;;;;;;;;;;;;;;;;;;;;;;;;;;;;;;;;;;;;;;;;;;;;;;;;;;;;;;;;;;;;;;;;;;;;;;;;;;;;;;;;;;;;;;;;;;;;;;;;;;;;;;;;;;;;;;;;;;;;;;;;;;;;;;;;;;;;;;;;;;;;;;;;;;;;;;;;;;;;;;;;;;	95.354% (472/495)	1.21022e-12	11.92	PHAVU_001G002400g;PHAVU_001G003200g;PHAVU_001G007200g;PHAVU_001G007700g;PHAVU_001G008500g;PHAVU_001G011800g;PHAVU_001G036000g;PHAVU_001G057200g;PHAVU_001G058500g;PHAVU_001G079100g;PHAVU_001G080000g;PHAVU_001G093800g;PHAVU_001G094100g;PHAVU_001G0948001g;PHAVU_001G100200g;PHAVU_001G104800g;PHAVU_001G110400g;PHAVU_001G113000g;PHAVU_001G123400g;PHAVU_001G1379001g;PHAVU_001G139900g;PHAVU_001G143000g;P…	;;;;;;;;;;;;;;;;;;;;;;;;;;;;;;;;;;;;;;;;;;;;;;;;;;;;;;;;;;;;;;;;;;;;;;;;;;;;;;;;;;;;;;;;;;;;;;;;;;;;;;;;;;;;;;;;;;;;;;;;;;;;;;;;;;;;;;;;;;;;;;;;;;;;;;;;;;;;;;;;;;;;;;;;;;;;;;;;;;;;;;;;;;;;;;;;;;;;;;;;;;;;;;;;;;;;;;;;;;;;;;;;;;;;;;;;;;;;;;;;;;;;;;;;;;;;;;;;;;;;;;;;;;;;;;;;;;;;;;;;;;;;;;;;;;;;;;;;;;;;;;;;;;;;;;;;;;;;;;;;;;;;;;;;;;;;;;;;;;;;;;;;;;;;;;;;;;;;;;;;;;;;;;;;;;;;;;;;;;;;;;;;;;;;;;;;;;;;;;;…
GO:0019538	protein metabolic process	The chemical reactions and pathways involving a protein. Includes protein modification.	43.87% (229/522)	2.04582e-16	15.69	PHAVU_001G003200g;PHAVU_001G007700g;PHAVU_001G033500g;PHAVU_001G079100g;PHAVU_001G094100g;PHAVU_001G139900g;PHAVU_001G164200g;PHAVU_001G174300g;PHAVU_001G174900g;PHAVU_001G175000g;PHAVU_001G180400g;PHAVU_001G1882000g;PHAVU_001G191700g;PHAVU_001G200900g;PHAVU_001G201000g;PHAVU_001G204100g;PHAVU_001G204300g;PHAVU_001G208200g;PHAVU_001G210100g;PHAVU_001G218300g;PHAVU_001G235900g;PHAVU_001G236000g;PH…	;;;;;;;;;;;;;;;;;;;;;;;;;;;;;;;;;;;;;;;;;;;;;;;;;;;;;;;;;;;;;;;;;;;;;;;;;;;;;;;;;;;;;;;;;;;;;;;;;;;;;;;;;;;;;;;;;;;;;;;;;;;;;;;;;;;;;;;;;;;;;;;;;;;;;;;;;;;;;;;;;;;;;;;;;;;;;;;;;;;;;;;;;;;;;;;;;;;;;;;;;;;;;;;;;;;;;;;;;;;;;;;;;;;;	91.571% (478/522)	0.000101382	3.99	PHAVU_001G002400g;PHAVU_001G003200g;PHAVU_001G007700g;PHAVU_001G008500g;PHAVU_001G009900g;PHAVU_001G013000g;PHAVU_001G014400g;PHAVU_001G020400g;PHAVU_001G029000g;PHAVU_001G030300g;PHAVU_001G033500g;PHAVU_001G072000g;PHAVU_001G075400g;PHAVU_001G079100g;PHAVU_001G080000g;PHAVU_001G093800g;PHAVU_001G094100g;PHAVU_001G121800g;PHAVU_001G139900g;PHAVU_001G148200g;PHAVU_001G162000g;PHAVU_001G164200g;PHA…	;;;;;;;;;;;;;;;;;;;;;;;;;;;;;;;;;;;;;;;;;;;;;;;;;;;;;;;;;;;;;;;;;;;;;;;;;;;;;;;;;;;;;;;;;;;;;;;;;;;;;;;;;;;;;;;;;;;;;;;;;;;;;;;;;;;;;;;;;;;;;;;;;;;;;;;;;;;;;;;;;;;;;;;;;;;;;;;;;;;;;;;;;;;;;;;;;;;;;;;;;;;;;;;;;;;;;;;;;;;;;;;;;;;;;;;;;;;;;;;;;;;;;;;;;;;;;;;;;;;;;;;;;;;;;;;;;;;;;;;;;;;;;;;;;;;;;;;;;;;;;;;;;;;;;;;;;;;;;;;;;;;;;;;;;;;;;;;;;;;;;;;;;;;;;;;;;;;;;;;;;;;;;;;;;;;;;;;;;;;;;;;;;;;;;;;;;;;;;;;…
GO:0034641	cellular nitrogen compound metabolic process	The chemical reactions and pathways involving various organic and inorganic nitrogenous compounds, as carried out by individual cells.	44.482% (262/589)	3.48531e-21	20.46	PHAVU_001G003200g;PHAVU_001G007700g;PHAVU_001G012000g;PHAVU_001G057200g;PHAVU_001G079100g;PHAVU_001G139900g;PHAVU_001G154700g;PHAVU_001G164200g;PHAVU_001G164500g;PHAVU_001G174300g;PHAVU_001G174900g;PHAVU_001G175000g;PHAVU_001G175700g;PHAVU_001G180400g;PHAVU_001G186100g;PHAVU_001G1882000g;PHAVU_001G191400g;PHAVU_001G191700g;PHAVU_001G200900g;PHAVU_001G201000g;PHAVU_001G204100g;PHAVU_001G204300g;PH…	;;;;;;;;;;;;;;;;;;;;;;;;;;;;;;;;;;;;;;;;;;;;;;;;;;;;;;;;;;;;;;;;;;;;;;;;;;;;;;;;;;;;;;;;;;;;;;;;;;;;;;;;;;;;;;;;;;;;;;;;;;;;;;;;;;;;;;;;;;;;;;;;;;;;PDX1;;;;;;;;;;;;;;;;;;;;;;;;;;;;;;;;;;;;;;;;;;;;;;;;;;;;;;;;;;;;;;;;;;;;;;;;;;;;;;;;;;;;;;;;;;;;;;;;;;;;;;;;;;;;;;;;;	94.737% (558/589)	1.9234e-13	12.72	PHAVU_001G002400g;PHAVU_001G003200g;PHAVU_001G007200g;PHAVU_001G007700g;PHAVU_001G008500g;PHAVU_001G011800g;PHAVU_001G012000g;PHAVU_001G036000g;PHAVU_001G057200g;PHAVU_001G058500g;PHAVU_001G070700g;PHAVU_001G079100g;PHAVU_001G080000g;PHAVU_001G093800g;PHAVU_001G0948001g;PHAVU_001G100200g;PHAVU_001G104800g;PHAVU_001G110400g;PHAVU_001G113000g;PHAVU_001G123400g;PHAVU_001G135600g;PHAVU_001G1379001g;P…	;;;;;;;;;;;;;;;;;;;;;;;;;;;;;;;;;;;;;;;;;;;;;;;;;;;;;;;;;;;;;;;;;;;;;;;;;;;;;;;;;;;;;;;;;;;;;;;;;;;;;;;;;;;;;;;;;;;;;;;;;;;;;;;;;;;;;;;;;;;;;;;;;;;;;;;;;;;;;;;;;;;;;;;;;;;;;;;;;;;;;;;;;;;;;;;;;;;;;;;;;;;;;;;;;;;;;;;;;;;;;;;;;;;;;;;;;;;;;;;;;;;;;;;;;;;;;;;;;;;;;;;;;;;;;;;;;;;;;;;;;;;;;;;;;;;;;;PDX1;;;;;;;;;;;;;;;;;;;;;;;;;;;;;;;;;;;;;;;;;;;;;;;;;;;;;;;;;;;;;;;;;;;;;;;;;;;;;;;;;;;;;;;;;;;;;;;;;;;;;…
GO:0034645	cellular macromolecule biosynthetic process	The chemical reactions and pathways resulting in the formation of a macromolecule, any molecule of high relative molecular mass, the structure of which essentially comprises the multiple repetition of units derived, actually or conceptually, from molecules of low relative molecular mass, carried out by individual cells.	51.487% (225/437)	9.5812e-29	28.02	PHAVU_001G003200g;PHAVU_001G007700g;PHAVU_001G079100g;PHAVU_001G139900g;PHAVU_001G154700g;PHAVU_001G164200g;PHAVU_001G174300g;PHAVU_001G174900g;PHAVU_001G175000g;PHAVU_001G175700g;PHAVU_001G180400g;PHAVU_001G1882000g;PHAVU_001G191700g;PHAVU_001G200900g;PHAVU_001G201000g;PHAVU_001G204100g;PHAVU_001G204300g;PHAVU_001G208200g;PHAVU_001G210100g;PHAVU_001G218300g;PHAVU_001G235900g;PHAVU_001G241100g;PH…	;;;;;;;;;;;;;;;;;;;;;;;;;;;;;;;;;;;;;;;;;;;;;;;;;;;;;;;;;;;;;;;;;;;;;;;;;;;;;;;;;;;;;;;;;;;;;;;;;;;;;;;;;;;;;;;;;;;;;;;;;;;;;;;;;;;;;;;;;;;;;;;;;;;;;;;;;;;;;;;;;;;;;;;;;;;;;;;;;;;;;;;;;;;;;;;;;;;;;;;;;;;;;;;;;;;;;;;;;;;;;;;;	94.05% (411/437)	5.63395e-08	7.25	PHAVU_001G002400g;PHAVU_001G003200g;PHAVU_001G007700g;PHAVU_001G008500g;PHAVU_001G011800g;PHAVU_001G058500g;PHAVU_001G079100g;PHAVU_001G080000g;PHAVU_001G093800g;PHAVU_001G100200g;PHAVU_001G123400g;PHAVU_001G139900g;PHAVU_001G143000g;PHAVU_001G148200g;PHAVU_001G154700g;PHAVU_001G162000g;PHAVU_001G164200g;PHAVU_001G174300g;PHAVU_001G174900g;PHAVU_001G175000g;PHAVU_001G175700g;PHAVU_001G180400g;PHA…	;;;;;;;;;;;;;;;;;;;;;;;;;;;;;;;;;;;;;;;;;;;;;;;;;;;;;;;;;;;;;;;;;;;;;;;;;;;;;;;;;;;;;;;;;;;;;;;;;;;;;;;;;;;;;;;;;;;;;;;;;;;;;;;;;;;;;;;;;;;;;;;;;;;;;;;;;;;;;;;;;;;;;;;;;;;;;;;;;;;;;;;;;;;;;;;;;;;;;;;;;;;;;;;;;;;;;;;;;;;;;;;;;;;;;;;;;;;;;;;;;;;;;;;;;;;;;;;;;;;;;;;;;;;;;;;;;;;;;;;;;;;;;;;;;;;;;;;;;;;;;;;;;;;;;;;;;;;;;;;;;;;;;;;;;;;;;;;;;;;;;;;;;;;;;;;;;;;;;;;;;;;;;;;;;;;;;;;;;;;;;;;;;;;;;;;;;;;;;;;…
GO:0043043	peptide biosynthetic process	The chemical reactions and pathways resulting in the formation of peptides, compounds of 2 or more (but usually less than 100) amino acids where the alpha carboxyl group of one is bound to the alpha amino group of another. This may include the translation of a precursor protein and its subsequent processing into a functional peptide.	66.548% (187/281)	1.03108e-44	43.99	PHAVU_001G003200g;PHAVU_001G007700g;PHAVU_001G079100g;PHAVU_001G139900g;PHAVU_001G164200g;PHAVU_001G174300g;PHAVU_001G174900g;PHAVU_001G175000g;PHAVU_001G180400g;PHAVU_001G1882000g;PHAVU_001G191700g;PHAVU_001G200900g;PHAVU_001G201000g;PHAVU_001G204100g;PHAVU_001G204300g;PHAVU_001G208200g;PHAVU_001G210100g;PHAVU_001G218300g;PHAVU_001G235900g;PHAVU_001G241100g;PHAVU_001G244200g;PHAVU_001G261000g;PH…	;;;;;;;;;;;;;;;;;;;;;;;;;;;;;;;;;;;;;;;;;;;;;;;;;;;;;;;;;;;;;;;;;;;;;;;;;;;;;;;;;;;;;;;;;;;;;;;;;;;;;;;;;;;;;;;;;;;;;;;;;;;;;;;;;;;;;;;;;;;;;;;;;;;;;;;;;;;;;;;;;;;;;;;;;;;;;;;;;;;;;;;;;;	98.932% (278/281)	5.83842e-15	14.23	PHAVU_001G002400g;PHAVU_001G003200g;PHAVU_001G007700g;PHAVU_001G008500g;PHAVU_001G079100g;PHAVU_001G080000g;PHAVU_001G139900g;PHAVU_001G148200g;PHAVU_001G164200g;PHAVU_001G174300g;PHAVU_001G174900g;PHAVU_001G175000g;PHAVU_001G180400g;PHAVU_001G1882000g;PHAVU_001G191700g;PHAVU_001G199400g;PHAVU_001G200000g;PHAVU_001G200900g;PHAVU_001G201000g;PHAVU_001G204100g;PHAVU_001G204300g;PHAVU_001G208200g;PH…	;;;;;;;;;;;;;;;;;;;;;;;;;;;;;;;;;;;;;;;;;;;;;;;;;;;;;;;;;;;;;;;;;;;;;;;;;;;;;;;;;;;;;;;;;;;;;;;;;;;;;;;;;;;;;;;;;;;;;;;;;;;;;;;;;;;;;;;;;;;;;;;;;;;;;;;;;;;;;;;;;;;;;;;;;;;;;;;;;;;;;;;;;;;;;;;;;;;;;;;;;;;;;;;;;;;;;;;;;;;;;;;;;;;;;;;;;;;;;;;;;;;;;;;;;;;;;;;;;;;;;;;;;;;;;;;;;;;;;
GO:0043170	macromolecule metabolic process	The chemical reactions and pathways involving macromolecules, any molecule of high relative molecular mass, the structure of which essentially comprises the multiple repetition of units derived, actually or conceptually, from molecules of low relative molecular mass.	38.194% (296/775)	7.9751e-12	11.1	PHAVU_001G003200g;PHAVU_001G007700g;PHAVU_001G012000g;PHAVU_001G033500g;PHAVU_001G057200g;PHAVU_001G079100g;PHAVU_001G094100g;PHAVU_001G139900g;PHAVU_001G154700g;PHAVU_001G164200g;PHAVU_001G164500g;PHAVU_001G174300g;PHAVU_001G174900g;PHAVU_001G175000g;PHAVU_001G175700g;PHAVU_001G180400g;PHAVU_001G1882000g;PHAVU_001G191400g;PHAVU_001G191700g;PHAVU_001G200900g;PHAVU_001G201000g;PHAVU_001G204100g;PH…	;;;;;;;;;;;;;;;;;;;;;;;;;;;;;;;;;;;;;;;;;;;;;;;;;;;;;;;;;;;;;;;;;;;;;;;;;;;;;;;;;;;;;;;;;;;;;;;;;;;;;;;;;;;;;;;;;;;;;;;;;;;;;;;;;;;;;;;;;;;;;;;;;;;;;;;;;;;;;;;;;;;;;;;;;;;;;;;;;;;;;;;;;;;;;;;;;;;;;;;;;;;;;;;;;;;;;;;;;;;;;;;;;;;;;;;;;;;;;;;;;;;;;;;;;;;;;;;;;;;;;;;;;;;;;;;;;;;;;;;;;;;;;;;;;;;;;;;	91.097% (706/775)	2.64034e-06	5.58	PHAVU_001G002400g;PHAVU_001G003200g;PHAVU_001G007200g;PHAVU_001G007700g;PHAVU_001G008500g;PHAVU_001G009900g;PHAVU_001G011800g;PHAVU_001G012000g;PHAVU_001G013000g;PHAVU_001G014400g;PHAVU_001G020400g;PHAVU_001G029000g;PHAVU_001G030300g;PHAVU_001G033500g;PHAVU_001G036000g;PHAVU_001G057200g;PHAVU_001G058500g;PHAVU_001G072000g;PHAVU_001G075400g;PHAVU_001G079100g;PHAVU_001G080000g;PHAVU_001G093800g;PHA…	;;;;;;;;;;;;;;;;;;;;;;;;;;;;;;;;;;;;;;;;;;;;;;;;;;;;;;;;;;;;;;;;;;;;;;;;;;;;;;;;;;;;;;;;;;;;;;;;;;;;;;;;;;;;;;;;;;;;;;;;;;;;;;;;;;;;;;;;;;;;;;;;;;;;;;;;;;;;;;;;;;;;;;;;;;;;;;;;;;;;;;;;;;;;;;;;;;;;;;;;;;;;;;;;;;;;;;;;;;;;;;;;;;;;;;;;;;;;;;;;;;;;;;;;;;;;;;;;;;;;;;;;;;;;;;;;;;;;;;;;;;;;;;;;;;;;;;;;;;;;;;;;;;;;;;;;;;;;;;;;;;;;;;;;;;;;;;;;;;;;;;;;;;;;;;;;;;;;;;;;;;;;;;;;;;;;;;;;;;;;;;;;;;;;;;;;;;;;;;;…
GO:0043603	cellular amide metabolic process	The chemical reactions and pathways involving an amide, any derivative of an oxoacid in which an acidic hydroxy group has been replaced by an amino or substituted amino group, as carried out by individual cells.	63.946% (188/294)	5.27934e-41	40.28	PHAVU_001G003200g;PHAVU_001G007700g;PHAVU_001G079100g;PHAVU_001G139900g;PHAVU_001G164200g;PHAVU_001G174300g;PHAVU_001G174900g;PHAVU_001G175000g;PHAVU_001G180400g;PHAVU_001G1882000g;PHAVU_001G191700g;PHAVU_001G200900g;PHAVU_001G201000g;PHAVU_001G204100g;PHAVU_001G204300g;PHAVU_001G208200g;PHAVU_001G210100g;PHAVU_001G218300g;PHAVU_001G235900g;PHAVU_001G241100g;PHAVU_001G244200g;PHAVU_001G261000g;PH…	;;;;;;;;;;;;;;;;;;;;;;;;;;;;;;;;;;;;;;;;;;;;;;;;;;;;;;;;;;;;;;;;;;;;;;;;;;;;;;;;;;;;;;;;;;;;;;;;;;;;;;;;;;;;;;;;;;;;;;;;;;;;;;;;;;;;;;;;;;;;;;;;;;;;;;;;;;;;;;;;;;;;;;;;;;;;;;;;;;;;;;;;;;;	98.299% (289/294)	1.10989e-13	12.95	PHAVU_001G002400g;PHAVU_001G003200g;PHAVU_001G007700g;PHAVU_001G008500g;PHAVU_001G079100g;PHAVU_001G080000g;PHAVU_001G139900g;PHAVU_001G148200g;PHAVU_001G164200g;PHAVU_001G174300g;PHAVU_001G174900g;PHAVU_001G175000g;PHAVU_001G180400g;PHAVU_001G1882000g;PHAVU_001G191700g;PHAVU_001G199400g;PHAVU_001G200000g;PHAVU_001G200900g;PHAVU_001G201000g;PHAVU_001G204100g;PHAVU_001G204300g;PHAVU_001G208200g;PH…	;;;;;;;;;;;;;;;;;;;;;;;;;;;;;;;;;;;;;;;;;;;;;;;;;;;;;;;;;;;;;;;;;;;;;;;;;;;;;;;;;;;;;;;;;;;;;;;;;;;;;;;;;;;;;;;;;;;;;;;;;;;;;;;;;;;;;;;;;;;;;;;;;;;;;;;;;;;;;;;;;;;;;;;;;;;;;;;;;;;;;;;;;;;;;;;;;;;;;;;;;;;;;;;;;;;;;;;;;;;;;;;;;;;;;;;;;;;;;;;;;;;;;;;;;;;;;;;;;;;;;;;;;;;;;;;;;;;;;;;;;;;;;;;;
GO:0043604	amide biosynthetic process	The chemical reactions and pathways resulting in the formation of an amide, any derivative of an oxoacid in which an acidic hydroxy group has been replaced by an amino or substituted amino group.	66.078% (187/283)	5.44991e-44	43.26	PHAVU_001G003200g;PHAVU_001G007700g;PHAVU_001G079100g;PHAVU_001G139900g;PHAVU_001G164200g;PHAVU_001G174300g;PHAVU_001G174900g;PHAVU_001G175000g;PHAVU_001G180400g;PHAVU_001G1882000g;PHAVU_001G191700g;PHAVU_001G200900g;PHAVU_001G201000g;PHAVU_001G204100g;PHAVU_001G204300g;PHAVU_001G208200g;PHAVU_001G210100g;PHAVU_001G218300g;PHAVU_001G235900g;PHAVU_001G241100g;PHAVU_001G244200g;PHAVU_001G261000g;PH…	;;;;;;;;;;;;;;;;;;;;;;;;;;;;;;;;;;;;;;;;;;;;;;;;;;;;;;;;;;;;;;;;;;;;;;;;;;;;;;;;;;;;;;;;;;;;;;;;;;;;;;;;;;;;;;;;;;;;;;;;;;;;;;;;;;;;;;;;;;;;;;;;;;;;;;;;;;;;;;;;;;;;;;;;;;;;;;;;;;;;;;;;;;	98.94% (280/283)	4.26811e-15	14.37	PHAVU_001G002400g;PHAVU_001G003200g;PHAVU_001G007700g;PHAVU_001G008500g;PHAVU_001G079100g;PHAVU_001G080000g;PHAVU_001G139900g;PHAVU_001G148200g;PHAVU_001G164200g;PHAVU_001G174300g;PHAVU_001G174900g;PHAVU_001G175000g;PHAVU_001G180400g;PHAVU_001G1882000g;PHAVU_001G191700g;PHAVU_001G199400g;PHAVU_001G200000g;PHAVU_001G200900g;PHAVU_001G201000g;PHAVU_001G204100g;PHAVU_001G204300g;PHAVU_001G208200g;PH…	;;;;;;;;;;;;;;;;;;;;;;;;;;;;;;;;;;;;;;;;;;;;;;;;;;;;;;;;;;;;;;;;;;;;;;;;;;;;;;;;;;;;;;;;;;;;;;;;;;;;;;;;;;;;;;;;;;;;;;;;;;;;;;;;;;;;;;;;;;;;;;;;;;;;;;;;;;;;;;;;;;;;;;;;;;;;;;;;;;;;;;;;;;;;;;;;;;;;;;;;;;;;;;;;;;;;;;;;;;;;;;;;;;;;;;;;;;;;;;;;;;;;;;;;;;;;;;;;;;;;;;;;;;;;;;;;;;;;;;;
GO:0044237	cellular metabolic process	The chemical reactions and pathways by which individual cells transform chemical substances.	33.698% (339/1006)	3.45921e-05	4.46	PHAVU_001G003200g;PHAVU_001G007700g;PHAVU_001G012000g;PHAVU_001G033500g;PHAVU_001G035500g;PHAVU_001G055300g;PHAVU_001G057200g;PHAVU_001G079100g;PHAVU_001G094100g;PHAVU_001G128800g;PHAVU_001G139900g;PHAVU_001G154700g;PHAVU_001G164000g;PHAVU_001G164200g;PHAVU_001G164500g;PHAVU_001G174300g;PHAVU_001G174900g;PHAVU_001G175000g;PHAVU_001G175700g;PHAVU_001G180400g;PHAVU_001G186100g;PHAVU_001G1882000g;PH…	;;;;;;;;;;;;;;;;;;;;;;;;;;;;;;;;;;;;;;;;;;;;;;;;;;;;;;;;;;;;;;;;;;;;;;;;;;;;;;;;;;;;;;;;;;;;;;;;;;;;;;;;;;;;;;;;;;;;;;;;;;;;;;;;;;;;;;;;;;;;;;;;;;;;;;;;;;;;;;;;;;;;;;;;;;;;;;;;;;;;;;;;;;;;;;;PDX1;;;;;;;;;;;;;;;;;;;;;;;;;;;;;;;;;;;;;;;;;;;;;;;;;;;;;;;;;;;;;;;;;;;;;;;;;;;;;;;;;;;;;;;;;;;;;;;;;;;;;;;;;;;;;;;;;;;;;;;;;;;;;;;;;;;;;;;;;;;;;;;;;;;	89.364% (899/1006)	0.00040399	3.39	PHAVU_001G001000g;PHAVU_001G002400g;PHAVU_001G003200g;PHAVU_001G007200g;PHAVU_001G007700g;PHAVU_001G008500g;PHAVU_001G011800g;PHAVU_001G012000g;PHAVU_001G013000g;PHAVU_001G014400g;PHAVU_001G020400g;PHAVU_001G021200g;PHAVU_001G029000g;PHAVU_001G030300g;PHAVU_001G033500g;PHAVU_001G035500g;PHAVU_001G036000g;PHAVU_001G055300g;PHAVU_001G057200g;PHAVU_001G058500g;PHAVU_001G070700g;PHAVU_001G072000g;PHA…	;;;;;;;;;;;;;;;;;;;;;;;;;;;;;;;;;;;;;;;;;;;;;;;;;;;;;;;;;;;;;;;;;;;;;;;;;;;;;;;;;;;;;;;;;;;;;;;;;;;;;;;;;;;;;;;;;;;;;;;;;;;;;;;;;;;;;;;;;;;;;;;;;;;;;;;;;;;;;;;;;;;;;;;;;;;;;;;;;;;;;;;;;;;;;;;;;;;;;;;;;;;;;;;;;;;;;;;;;;;;;;;;;;;;;;;;;;;;;;;;;;;;;;;;;;;;;;;;;;;;;;;;;;;;;;;;;;;;;;;;;;;;;;;;;;;;;;;;;;;;;;;;;;;;;;;;;;;;;;;;;;;;;;;;;;;;;;;;;;;;;;;;;;;;;;;;;;;;;;;;;;;;;;;;;;;;;;;;;;;;;;;;;;;;;;;;;;;;;;;…
GO:0044238	primary metabolic process	The chemical reactions and pathways involving those compounds which are formed as a part of the normal anabolic and catabolic processes. These processes take place in most, if not all, cells of the organism.	34.895% (350/1003)	4.42659e-08	7.35	PHAVU_001G003200g;PHAVU_001G004600g;PHAVU_001G007700g;PHAVU_001G012000g;PHAVU_001G033500g;PHAVU_001G035500g;PHAVU_001G057200g;PHAVU_001G079100g;PHAVU_001G094100g;PHAVU_001G115700g;PHAVU_001G128500g;PHAVU_001G139900g;PHAVU_001G154700g;PHAVU_001G164200g;PHAVU_001G164500g;PHAVU_001G174300g;PHAVU_001G174900g;PHAVU_001G175000g;PHAVU_001G175700g;PHAVU_001G180400g;PHAVU_001G186100g;PHAVU_001G1882000g;PH…	;;;;;;;;;;;;;;;;;;;;;;;;;;;;;;;;;;;;;;;;;;;;;;;;;;;;;;;;;;;;;;;;;;;;;;;;;;;;;;;;;;;;;;;;;;;;;;;;;;;;;;;;;;;;;;;;;;;;;;;;;;;;;;;;;;;;;;;;;;;;;;;;;;;;;;;;;;;;;;;;;;;;;;;;;;;;;;;;;;;;;;;;;;;;;;;;;;PDX1;;;;;;;;;;;;;;;;;;;;;;;;;;;;;;;;;;;;;;;;;;;;;;;;;;;;;;;;;;;;;;;;;;;;;;;;;;;;;;;;;;;;;;;;;;;;;;;;;;;;;;;;;;;;;;;;;;;;;;;;;;;;;;;;;;;;;;;;;;;;;;;;;;;;;;;;;;;	89.432% (897/1003)	0.000290748	3.54	PHAVU_001G002400g;PHAVU_001G003200g;PHAVU_001G004500g;PHAVU_001G004600g;PHAVU_001G007200g;PHAVU_001G007700g;PHAVU_001G008500g;PHAVU_001G009900g;PHAVU_001G011800g;PHAVU_001G012000g;PHAVU_001G013000g;PHAVU_001G014400g;PHAVU_001G014900g;PHAVU_001G020400g;PHAVU_001G029000g;PHAVU_001G030300g;PHAVU_001G033500g;PHAVU_001G035500g;PHAVU_001G036000g;PHAVU_001G036700g;PHAVU_001G057200g;PHAVU_001G058500g;PHA…	;;;;;;;;;;;;;;;;;;;;;;;;;;;;;;;;;;;;;;;;;;;;;;;;;;;;;;;;;;;;;;;;;;;;;;;;;;;;;;;;;;;;;;;;;;;;;;;;;;;;;;;;;;;;;;;;;;;;;;;;;;;;;;;;;;;;;;;;;;;;;;;;;;;;;;;;;;;;;;;;;;;;;;;;;;;;;;;;;;;;;;;;;;;;;;;;;;;;;;;;;;;;;;;;;;;;;;;;;;;;;;;;;;;;;;;;;;;;;;;;;;;;;;;;;;;;;;;;;;;;;;;;;;;;;;;;;;;;;;;;;;;;;;;;;;;;;;;;;;;;;;;;;;;;;;;;;;;;;;;;;;;;;;;;;;;;;;;;;;;;;;;;;;;;;;;;;;;;;;;;;;;;;;;;;;;;;;;;;;;;;;;;;;;;;;;;;;;;;;;…
GO:0044249	cellular biosynthetic process	The chemical reactions and pathways resulting in the formation of substances, carried out by individual cells.	44.658% (255/571)	1.14985e-20	19.94	PHAVU_001G003200g;PHAVU_001G007700g;PHAVU_001G079100g;PHAVU_001G139900g;PHAVU_001G154700g;PHAVU_001G164200g;PHAVU_001G174300g;PHAVU_001G174900g;PHAVU_001G175000g;PHAVU_001G175700g;PHAVU_001G180400g;PHAVU_001G1882000g;PHAVU_001G191700g;PHAVU_001G200900g;PHAVU_001G201000g;PHAVU_001G204100g;PHAVU_001G204300g;PHAVU_001G208200g;PHAVU_001G210100g;PHAVU_001G2166000g;PHAVU_001G218300g;PHAVU_001G235900g;P…	;;;;;;;;;;;;;;;;;;;;;;;;;;;;;;;;;;;;;;;;;;;;;;;;;;;;;;;;;;;;;;;;;;;;;;;;;;;;;;;;;;;;;;;;;;;;;;;;;;;;;;;;;;;;;;;;;;;;;;;;;;;;;;;;;;;;;;;;;;;;;;;;PDX1;;;;;;;;;;;;;;;;;;;;;;;;;;;;;;;;;;;;;;;;;;;;;;;;;;;;;;;;;;;;;;;;;;;;;;;;;;;;;;;;;;;;;;;;;;;;;;;;;;;;;;;;;;;;;;	92.119% (526/571)	3.44841e-06	5.46	PHAVU_001G002400g;PHAVU_001G003200g;PHAVU_001G007700g;PHAVU_001G008500g;PHAVU_001G011800g;PHAVU_001G058500g;PHAVU_001G070700g;PHAVU_001G079100g;PHAVU_001G080000g;PHAVU_001G093800g;PHAVU_001G100200g;PHAVU_001G123400g;PHAVU_001G123900g;PHAVU_001G124300g;PHAVU_001G139900g;PHAVU_001G143000g;PHAVU_001G148200g;PHAVU_001G154700g;PHAVU_001G162000g;PHAVU_001G164200g;PHAVU_001G173800g;PHAVU_001G174300g;PHA…	;;;;;;;;;;;;;;;;;;;;;;;;;;;;;;;;;;;;;;;;;;;;;;;;;;;;;;;;;;;;;;;;;;;;;;;;;;;;;;;;;;;;;;;;;;;;;;;;;;;;;;;;;;;;;;;;;;;;;;;;;;;;;;;;;;;;;;;;;;;;;;;;;;;;;;;;;;;;;;;;;;;;;;;;;;;;;;;;;;;;;;;;;;;;;;;;;;;;;;;;;;;;;;;;;;;;;;;;;;;;;;;;;;;;;;;;;;;;;;;;;;;;;;;;;;;;;;;;;;;;;;;;;;;;;;;;;;;;;;;PDX1;;;;;;;;;;;;;;;;;;;;;;;;;;;;;;;;;;;;;;;;;;;;;;;;;;;;;;;;;;;;;;;;;;;;;;;;;;;;;;;;;;;;;;;;;;;;;;;;;;;;;;;;;;;;;;;;;;;;…
GO:0044260	cellular macromolecule metabolic process	The chemical reactions and pathways involving macromolecules, any molecule of high relative molecular mass, the structure of which essentially comprises the multiple repetition of units derived, actually or conceptually, from molecules of low relative molecular mass, as carried out by individual cells.	40.062% (258/644)	1.44353e-12	11.84	PHAVU_001G003200g;PHAVU_001G007700g;PHAVU_001G033500g;PHAVU_001G079100g;PHAVU_001G094100g;PHAVU_001G139900g;PHAVU_001G154700g;PHAVU_001G164200g;PHAVU_001G174300g;PHAVU_001G174900g;PHAVU_001G175000g;PHAVU_001G175700g;PHAVU_001G180400g;PHAVU_001G1882000g;PHAVU_001G191700g;PHAVU_001G200900g;PHAVU_001G201000g;PHAVU_001G204100g;PHAVU_001G204300g;PHAVU_001G208200g;PHAVU_001G210100g;PHAVU_001G218300g;PH…	;;;;;;;;;;;;;;;;;;;;;;;;;;;;;;;;;;;;;;;;;;;;;;;;;;;;;;;;;;;;;;;;;;;;;;;;;;;;;;;;;;;;;;;;;;;;;;;;;;;;;;;;;;;;;;;;;;;;;;;;;;;;;;;;;;;;;;;;;;;;;;;;;;;;;;;;;;;;;;;;;;;;;;;;;;;;;;;;;;;;;;;;;;;;;;;;;;;;;;;;;;;;;;;;;;;;;;;;;;;;;;;;;;;;;;;;;;;;;;;;;;;;;;;;;;;;;;;;;	90.373% (582/644)	0.000839706	3.08	PHAVU_001G002400g;PHAVU_001G003200g;PHAVU_001G007200g;PHAVU_001G007700g;PHAVU_001G008500g;PHAVU_001G011800g;PHAVU_001G013000g;PHAVU_001G014400g;PHAVU_001G020400g;PHAVU_001G029000g;PHAVU_001G030300g;PHAVU_001G033500g;PHAVU_001G058500g;PHAVU_001G072000g;PHAVU_001G075400g;PHAVU_001G079100g;PHAVU_001G080000g;PHAVU_001G093800g;PHAVU_001G094100g;PHAVU_001G0948001g;PHAVU_001G100200g;PHAVU_001G113000g;PH…	;;;;;;;;;;;;;;;;;;;;;;;;;;;;;;;;;;;;;;;;;;;;;;;;;;;;;;;;;;;;;;;;;;;;;;;;;;;;;;;;;;;;;;;;;;;;;;;;;;;;;;;;;;;;;;;;;;;;;;;;;;;;;;;;;;;;;;;;;;;;;;;;;;;;;;;;;;;;;;;;;;;;;;;;;;;;;;;;;;;;;;;;;;;;;;;;;;;;;;;;;;;;;;;;;;;;;;;;;;;;;;;;;;;;;;;;;;;;;;;;;;;;;;;;;;;;;;;;;;;;;;;;;;;;;;;;;;;;;;;;;;;;;;;;;;;;;;;;;;;;;;;;;;;;;;;;;;;;;;;;;;;;;;;;;;;;;;;;;;;;;;;;;;;;;;;;;;;;;;;;;;;;;;;;;;;;;;;;;;;;;;;;;;;;;;;;;;;;;;;…
GO:0044267	cellular protein metabolic process	The chemical reactions and pathways involving a specific protein, rather than of proteins in general, occurring at the level of an individual cell. Includes cellular protein modification.	45.053% (214/475)	9.90119e-17	16	PHAVU_001G003200g;PHAVU_001G007700g;PHAVU_001G033500g;PHAVU_001G079100g;PHAVU_001G094100g;PHAVU_001G139900g;PHAVU_001G164200g;PHAVU_001G174300g;PHAVU_001G174900g;PHAVU_001G175000g;PHAVU_001G180400g;PHAVU_001G1882000g;PHAVU_001G191700g;PHAVU_001G200900g;PHAVU_001G201000g;PHAVU_001G204100g;PHAVU_001G204300g;PHAVU_001G208200g;PHAVU_001G210100g;PHAVU_001G218300g;PHAVU_001G235900g;PHAVU_001G236000g;PH…	;;;;;;;;;;;;;;;;;;;;;;;;;;;;;;;;;;;;;;;;;;;;;;;;;;;;;;;;;;;;;;;;;;;;;;;;;;;;;;;;;;;;;;;;;;;;;;;;;;;;;;;;;;;;;;;;;;;;;;;;;;;;;;;;;;;;;;;;;;;;;;;;;;;;;;;;;;;;;;;;;;;;;;;;;;;;;;;;;;;;;;;;;;;;;;;;;;;;;;;;;;;;;;;;;;;;;	91.789% (436/475)	0.00012954	3.89	PHAVU_001G002400g;PHAVU_001G003200g;PHAVU_001G007700g;PHAVU_001G008500g;PHAVU_001G013000g;PHAVU_001G014400g;PHAVU_001G020400g;PHAVU_001G029000g;PHAVU_001G030300g;PHAVU_001G033500g;PHAVU_001G072000g;PHAVU_001G075400g;PHAVU_001G079100g;PHAVU_001G080000g;PHAVU_001G093800g;PHAVU_001G094100g;PHAVU_001G139900g;PHAVU_001G148200g;PHAVU_001G162000g;PHAVU_001G164200g;PHAVU_001G168800g;PHAVU_001G174300g;PHA…	;;;;;;;;;;;;;;;;;;;;;;;;;;;;;;;;;;;;;;;;;;;;;;;;;;;;;;;;;;;;;;;;;;;;;;;;;;;;;;;;;;;;;;;;;;;;;;;;;;;;;;;;;;;;;;;;;;;;;;;;;;;;;;;;;;;;;;;;;;;;;;;;;;;;;;;;;;;;;;;;;;;;;;;;;;;;;;;;;;;;;;;;;;;;;;;;;;;;;;;;;;;;;;;;;;;;;;;;;;;;;;;;;;;;;;;;;;;;;;;;;;;;;;;;;;;;;;;;;;;;;;;;;;;;;;;;;;;;;;;;;;;;;;;;;;;;;;;;;;;;;;;;;;;;;;;;;;;;;;;;;;;;;;;;;;;;;;;;;;;;;;;;;;;;;;;;;;;;;;;;;;;;;;;;;;;;;;;;;;;;;;;;;;;;;;;;;;;;;;;…
GO:0044271	cellular nitrogen compound biosynthetic process	The chemical reactions and pathways resulting in the formation of organic and inorganic nitrogenous compounds.	50.216% (233/464)	7.65957e-28	27.12	PHAVU_001G003200g;PHAVU_001G007700g;PHAVU_001G079100g;PHAVU_001G139900g;PHAVU_001G154700g;PHAVU_001G164200g;PHAVU_001G174300g;PHAVU_001G174900g;PHAVU_001G175000g;PHAVU_001G175700g;PHAVU_001G180400g;PHAVU_001G1882000g;PHAVU_001G191700g;PHAVU_001G200900g;PHAVU_001G201000g;PHAVU_001G204100g;PHAVU_001G204300g;PHAVU_001G208200g;PHAVU_001G210100g;PHAVU_001G218300g;PHAVU_001G235900g;PHAVU_001G241100g;PH…	;;;;;;;;;;;;;;;;;;;;;;;;;;;;;;;;;;;;;;;;;;;;;;;;;;;;;;;;;;;;;;;;;;;;;;;;;;;;;;;;;;;;;;;;;;;;;;;;;;;;;;;;;;;;;;;;;;;;;;;;;;;;;;;;;;;;;;PDX1;;;;;;;;;;;;;;;;;;;;;;;;;;;;;;;;;;;;;;;;;;;;;;;;;;;;;;;;;;;;;;;;;;;;;;;;;;;;;;;;;;;;;;;;;;;;;;;;;;	93.966% (436/464)	2.52265e-08	7.6	PHAVU_001G002400g;PHAVU_001G003200g;PHAVU_001G007700g;PHAVU_001G008500g;PHAVU_001G011800g;PHAVU_001G070700g;PHAVU_001G079100g;PHAVU_001G080000g;PHAVU_001G093800g;PHAVU_001G100200g;PHAVU_001G123400g;PHAVU_001G139900g;PHAVU_001G143000g;PHAVU_001G148200g;PHAVU_001G154700g;PHAVU_001G164200g;PHAVU_001G173800g;PHAVU_001G174300g;PHAVU_001G174900g;PHAVU_001G175000g;PHAVU_001G175700g;PHAVU_001G180400g;PHA…	;;;;;;;;;;;;;;;;;;;;;;;;;;;;;;;;;;;;;;;;;;;;;;;;;;;;;;;;;;;;;;;;;;;;;;;;;;;;;;;;;;;;;;;;;;;;;;;;;;;;;;;;;;;;;;;;;;;;;;;;;;;;;;;;;;;;;;;;;;;;;;;;;;;;;;;;;;;;;;;;;;;;;;;;;;;;;;;;;;;;;;;;;;;;;;;;;;;;;;;;;;;;;;;;;;;;;;;;;;;;;;;;;;;;;;;;;;;PDX1;;;;;;;;;;;;;;;;;;;;;;;;;;;;;;;;;;;;;;;;;;;;;;;;;;;;;;;;;;;;;;;;;;;;;;;;;;;;;;;;;;;;;;;;;;;;;;;;;;;;;;;;;;;;;;;;;;;;;;;;;;;;;;;;;;;;;;;;;;;;;;;;;;;;;;;;;;;;;;;;…
GO:0071704	organic substance metabolic process	The chemical reactions and pathways involving an organic substance, any molecular entity containing carbon.	34.171% (367/1074)	2.8388e-07	6.55	PHAVU_001G002100g;PHAVU_001G003200g;PHAVU_001G004600g;PHAVU_001G007700g;PHAVU_001G010800g;PHAVU_001G012000g;PHAVU_001G033500g;PHAVU_001G035500g;PHAVU_001G057200g;PHAVU_001G079100g;PHAVU_001G094100g;PHAVU_001G115700g;PHAVU_001G128500g;PHAVU_001G128800g;PHAVU_001G139900g;PHAVU_001G143700g;PHAVU_001G154700g;PHAVU_001G164200g;PHAVU_001G164500g;PHAVU_001G174300g;PHAVU_001G174900g;PHAVU_001G175000g;PHA…	;;;;;;;;;;;;;;;;;;;;;;;;;;;;;;;;;;;;;;;;;;;;;;;;;;;;;;;;;;;;;;;;;;;;;;;;;;;;;;;;;;;;;;;;;;;;;;;;;;;;;;;;;;;;;;;;;;;;;;;;;;;;;;;;;;;;;;;;;;;;;;;;;;;;;;;;;;;;;;;;;;;;;;;;;;;;;;;;;;;;;;;;;;;;;;;;;;;;;;;;;;;PDX1;;;;;;;;;;;;;;;;;;;;;;;;;;;;;;;;;;;;;;;;;;;;;;;;;;;;;;;;;;;;;;;;;;;;;;;;;;;;;;;;;;;;;;;;;;;;;;;;;;;;;;;;;;;;;;;;;;;;;;;;;;;;;;;;;;;;;;;;;;;;;;;;;;;;;;;;;;;;;;;;;;;	88.641% (952/1074)	0.00689294	2.16	PHAVU_001G002100g;PHAVU_001G002400g;PHAVU_001G003200g;PHAVU_001G004500g;PHAVU_001G004600g;PHAVU_001G007200g;PHAVU_001G007700g;PHAVU_001G008500g;PHAVU_001G009900g;PHAVU_001G010800g;PHAVU_001G011800g;PHAVU_001G012000g;PHAVU_001G013000g;PHAVU_001G014400g;PHAVU_001G014900g;PHAVU_001G020400g;PHAVU_001G029000g;PHAVU_001G030300g;PHAVU_001G033500g;PHAVU_001G035500g;PHAVU_001G036000g;PHAVU_001G036700g;PHA…	;;;;;;;;;;;;;;;;;;;;;;;;;;;;;;;;;;;;;;;;;;;;;;;;;;;;;;;;;;;;;;;;;;;;;;;;;;;;;;;;;;;;;;;;;;;;;;;;;;;;;;;;;;;;;;;;;;;;;;;;;;;;;;;;;;;;;;;;;;;;;;;;;;;;;;;;;;;;;;;;;;;;;;;;;;;;;;;;;;;;;;;;;;;;;;;;;;;;;;;;;;;;;;;;;;;;;;;;;;;;;;;;;;;;;;;;;;;;;;;;;;;;;;;;;;;;;;;;;;;;;;;;;;;;;;;;;;;;;;;;;;;;;;;;;;;;;;;;;;;;;;;;;;;;;;;;;;;;;;;;;;;;;;;;;;;;;;;;;;;;;;;;;;;;;;;;;;;;;;;;;;;;;;;;;;;;;;;;;;;;;;;;;;;;;;;;;;;;;;;…
GO:1901564	organonitrogen compound metabolic process	NA	39.938% (258/646)	2.35802e-12	11.63	PHAVU_001G003200g;PHAVU_001G007700g;PHAVU_001G033500g;PHAVU_001G035500g;PHAVU_001G079100g;PHAVU_001G094100g;PHAVU_001G128800g;PHAVU_001G139900g;PHAVU_001G164200g;PHAVU_001G174300g;PHAVU_001G174900g;PHAVU_001G175000g;PHAVU_001G180400g;PHAVU_001G186100g;PHAVU_001G1882000g;PHAVU_001G191700g;PHAVU_001G200900g;PHAVU_001G201000g;PHAVU_001G204100g;PHAVU_001G204300g;PHAVU_001G208200g;PHAVU_001G210100g;PH…	;;;;;;;;;;;;;;;;;;;;;;;;;;;;;;;;;;;;;;;;;;;;;;;;;;;;;;;;;;;;;;;;;;;;;;;;;;;;;;;;;;;;;;;;;;;;;;;;;;;;;;;;;;;;;;;;;;;;;;;;;;;;;;;;;;;;;;;;;;;;;;PDX1;;;;;;;;;;;;;;;;;;;;;;;;;;;;;;;;;;;;;;;;;;;;;;;;;;;;;;;;;;;;;;;;;;;;;;;;;;;;;;;;;;;;;;;;;;;;;;;;;;;;;;;;;;;;;;;;;;;	90.402% (584/646)	0.000735996	3.13	PHAVU_001G002400g;PHAVU_001G003200g;PHAVU_001G007700g;PHAVU_001G008500g;PHAVU_001G009900g;PHAVU_001G013000g;PHAVU_001G014400g;PHAVU_001G020400g;PHAVU_001G029000g;PHAVU_001G030300g;PHAVU_001G033500g;PHAVU_001G035500g;PHAVU_001G070700g;PHAVU_001G072000g;PHAVU_001G075400g;PHAVU_001G079100g;PHAVU_001G080000g;PHAVU_001G093800g;PHAVU_001G094100g;PHAVU_001G121800g;PHAVU_001G123900g;PHAVU_001G124300g;PHA…	;;;;;;;;;;;;;;;;;;;;;;;;;;;;;;;;;;;;;;;;;;;;;;;;;;;;;;;;;;;;;;;;;;;;;;;;;;;;;;;;;;;;;;;;;;;;;;;;;;;;;;;;;;;;;;;;;;;;;;;;;;;;;;;;;;;;;;;;;;;;;;;;;;;;;;;;;;;;;;;;;;;;;;;;;;;;;;;;;;;;;;;;;;;;;;;;;;;;;;;;;;;;;;;;;;;;;;;;;;;;;;;;;;;;;;;;;;;;;;;;;;;;;;;;;;;;;;;;;;;;;;;;;;;;;;;;;;;;;;;;;;;;;;;;PDX1;;;;;;;;;;;;;;;;;;;;;;;;;;;;;;;;;;;;;;;;;;;;;;;;;;;;;;;;;;;;;;;;;;;;;;;;;;;;;;;;;;;;;;;;;;;;;;;;;;;;;;;;;;;…
GO:1901566	organonitrogen compound biosynthetic process	NA	55.795% (207/371)	1.27312e-32	31.9	PHAVU_001G003200g;PHAVU_001G007700g;PHAVU_001G079100g;PHAVU_001G139900g;PHAVU_001G164200g;PHAVU_001G174300g;PHAVU_001G174900g;PHAVU_001G175000g;PHAVU_001G180400g;PHAVU_001G1882000g;PHAVU_001G191700g;PHAVU_001G200900g;PHAVU_001G201000g;PHAVU_001G204100g;PHAVU_001G204300g;PHAVU_001G208200g;PHAVU_001G210100g;PHAVU_001G218300g;PHAVU_001G235900g;PHAVU_001G241100g;PHAVU_001G244200g;PHAVU_001G261000g;PH…	;;;;;;;;;;;;;;;;;;;;;;;;;;;;;;;;;;;;;;;;;;;;;;;;;;;;;;;;;;;;;;;;;;;;;;;;;;;;;;;;;;;;;;;;;;;;;;;;;;;;;;;;;;;;;;;;;;;;;;;PDX1;;;;;;;;;;;;;;;;;;;;;;;;;;;;;;;;;;;;;;;;;;;;;;;;;;;;;;;;;;;;;;;;;;;;;;;;;;;;;;;;;;;;;;;	95.957% (356/371)	1.51907e-10	9.82	PHAVU_001G002400g;PHAVU_001G003200g;PHAVU_001G007700g;PHAVU_001G008500g;PHAVU_001G070700g;PHAVU_001G079100g;PHAVU_001G080000g;PHAVU_001G123900g;PHAVU_001G124300g;PHAVU_001G139900g;PHAVU_001G148200g;PHAVU_001G162000g;PHAVU_001G164200g;PHAVU_001G174300g;PHAVU_001G174900g;PHAVU_001G175000g;PHAVU_001G180400g;PHAVU_001G1882000g;PHAVU_001G191700g;PHAVU_001G199400g;PHAVU_001G200000g;PHAVU_001G200900g;PH…	;;;;;;;;;;;;;;;;;;;;;;;;;;;;;;;;;;;;;;;;;;;;;;;;;;;;;;;;;;;;;;;;;;;;;;;;;;;;;;;;;;;;;;;;;;;;;;;;;;;;;;;;;;;;;;;;;;;;;;;;;;;;;;;;;;;;;;;;;;;;;;;;;;;;;;;;;;;;;;;;;;;;;;;;;;;;;;;;;;;;;;;;;;;PDX1;;;;;;;;;;;;;;;;;;;;;;;;;;;;;;;;;;;;;;;;;;;;;;;;;;;;;;;;;;;;;;;;;;;;;;;;;;;;;;;;;;;;;;;;;;;;;;;;;;;;;;;;;;;;;;;;;;;;;;;;;;;;;;;;;;;;;;;;;;;;;;;;;;;;;;;;;;;;;;;;;;;;;;;;
GO:1901576	organic substance biosynthetic process	NA	44.103% (258/585)	5.82191e-20	19.23	PHAVU_001G003200g;PHAVU_001G007700g;PHAVU_001G079100g;PHAVU_001G139900g;PHAVU_001G154700g;PHAVU_001G164200g;PHAVU_001G174300g;PHAVU_001G174900g;PHAVU_001G175000g;PHAVU_001G175700g;PHAVU_001G180400g;PHAVU_001G1882000g;PHAVU_001G191700g;PHAVU_001G200900g;PHAVU_001G201000g;PHAVU_001G204100g;PHAVU_001G204300g;PHAVU_001G208200g;PHAVU_001G210100g;PHAVU_001G2166000g;PHAVU_001G218300g;PHAVU_001G235900g;P…	;;;;;;;;;;;;;;;;;;;;;;;;;;;;;;;;;;;;;;;;;;;;;;;;;;;;;;;;;;;;;;;;;;;;;;;;;;;;;;;;;;;;;;;;;;;;;;;;;;;;;;;;;;;;;;;;;;;;;;;;;;;;;;;;;;;;;;;;;;;;;;;;;;;PDX1;;;;;;;;;;;;;;;;;;;;;;;;;;;;;;;;;;;;;;;;;;;;;;;;;;;;;;;;;;;;;;;;;;;;;;;;;;;;;;;;;;;;;;;;;;;;;;;;;;;;;;;;;;;;;;	90.769% (531/585)	0.000515936	3.29	PHAVU_001G002400g;PHAVU_001G003200g;PHAVU_001G007700g;PHAVU_001G008500g;PHAVU_001G011800g;PHAVU_001G058500g;PHAVU_001G070700g;PHAVU_001G079100g;PHAVU_001G080000g;PHAVU_001G083000g;PHAVU_001G093800g;PHAVU_001G100200g;PHAVU_001G123400g;PHAVU_001G123900g;PHAVU_001G124300g;PHAVU_001G139900g;PHAVU_001G143000g;PHAVU_001G148200g;PHAVU_001G154700g;PHAVU_001G162000g;PHAVU_001G164200g;PHAVU_001G173800g;PHA…	;;;;;;;;;;;;;;;;;;;;;;;;;;;;;;;;;;;;;;;;;;;;;;;;;;;;;;;;;;;;;;;;;;;;;;;;;;;;;;;;;;;;;;;;;;;;;;;;;;;;;;;;;;;;;;;;;;;;;;;;;;;;;;;;;;;;;;;;;;;;;;;;;;;;;;;;;;;;;;;;;;;;;;;;;;;;;;;;;;;;;;;;;;;;;;;;;;;;;;;;;;;;;;;;;;;;;;;;;;;;;;;;;;;;;;;;;;;;;;;;;;;;;;;;;;;;;;;;;;;;;;;;;;;;;;;;;;;;;;;;;;;PDX1;;;;;;;;;;;;;;;;;;;;;;;;;;;;;;;;;;;;;;;;;;;;;;;;;;;;;;;;;;;;;;;;;;;;;;;;;;;;;;;;;;;;;;;;;;;;;;;;;;;;;;;;;;;;;;;;…
GO:0006139	nucleobase-containing compound metabolic process	Any cellular metabolic process involving nucleobases, nucleosides, nucleotides and nucleic acids.	23.611% (68/288)	0.997399	0	NA	NA	92.014% (265/288)	0.00299941	2.52	PHAVU_001G007200g;PHAVU_001G011800g;PHAVU_001G012000g;PHAVU_001G036000g;PHAVU_001G057200g;PHAVU_001G058500g;PHAVU_001G070700g;PHAVU_001G093800g;PHAVU_001G0948001g;PHAVU_001G100200g;PHAVU_001G104800g;PHAVU_001G110400g;PHAVU_001G113000g;PHAVU_001G123400g;PHAVU_001G135600g;PHAVU_001G1379001g;PHAVU_001G143000g;PHAVU_001G149700g;PHAVU_001G154700g;PHAVU_001G162100g;PHAVU_001G164500g;PHAVU_001G173800g;P…	;;;;;;;;;;;;;;;;;;;;;;;;;;;;;;;;;;;;;;;;;;;;;;;;;;;;;;;;;;;;;;;;;;;;;;;;;;;;;;;;;;;;;;;;;;;;;;;;;;;;;;;;;;;;;;;;;;;;;;;;;;;;;;;;;;;;;;;;;;;;;;;;;;;;;;;;;;;;;;;;;;;;;;;;;;;;;;;;;;;;;;;;;;;;;;;;;;;;;;;;;;;;;;;;;;;;;;;;;;;;;;;;;;;;;;;;;;;;;;;;;;;;;;;;;;;;;;;;;;;;;;;;
GO:0006396	RNA processing	Any process involved in the conversion of one or more primary RNA transcripts into one or more mature RNA molecules.	26.316% (20/76)	0.808991	0.09	NA	NA	100% (76/76)	2.16634e-05	4.66	PHAVU_001G007200g;PHAVU_001G036000g;PHAVU_001G057200g;PHAVU_001G0948001g;PHAVU_001G104800g;PHAVU_001G110400g;PHAVU_001G113000g;PHAVU_001G1379001g;PHAVU_001G149700g;PHAVU_001G162100g;PHAVU_001G164500g;PHAVU_001G191400g;PHAVU_001G255700g;PHAVU_002G012600g;PHAVU_002G034400g;PHAVU_002G034700g;PHAVU_002G196500g;PHAVU_002G203400g;PHAVU_002G261300g;PHAVU_002G266900g;PHAVU_002G283000g;PHAVU_002G324000g;P…	;;;;;;;;;;;;;;;;;;;;;;;;;;;;;;;;;;;;;;;;;;;;;;;;;;;;;;;;;;;;;;;;;;;;;;;;;;;
GO:0008104	protein localization	Any process in which a protein is transported to, or maintained in, a specific location.	1.667% (1/60)	1	0	NA	NA	98.333% (59/60)	0.00223312	2.65	PHAVU_001G033700g;PHAVU_001G093800g;PHAVU_001G101200g;PHAVU_001G120800g;PHAVU_001G247900g;PHAVU_001G256500g;PHAVU_001G257000g;PHAVU_001G264700g;PHAVU_002G083000g;PHAVU_002G086500g;PHAVU_002G099400g;PHAVU_002G103100g;PHAVU_002G133200g;PHAVU_002G163300g;PHAVU_002G173100g;PHAVU_002G176900g;PHAVU_002G227200g;PHAVU_002G282000g;PHAVU_002G303100g;PHAVU_002G324200g;PHAVU_003G110500g;PHAVU_003G226600g;PHA…	;;;;;;;;;;;;;;;;;;;;;;;;;;;;;;;;;;;;;;;;;;;;;;;;;;;;;;;;;;
GO:0009987	cellular process	Any process that is carried out at the cellular level, but not necessarily restricted to a single cell. For example, cell communication occurs among more than one cell, but occurs at the cellular level.	30.915% (409/1323)	0.088151	1.05	NA	NA	88.738% (1174/1323)	5.01295e-05	4.3	PHAVU_001G001000g;PHAVU_001G002100g;PHAVU_001G002400g;PHAVU_001G003200g;PHAVU_001G004800g;PHAVU_001G005200g;PHAVU_001G007200g;PHAVU_001G007700g;PHAVU_001G008500g;PHAVU_001G010800g;PHAVU_001G011800g;PHAVU_001G012000g;PHAVU_001G013000g;PHAVU_001G014400g;PHAVU_001G020400g;PHAVU_001G021200g;PHAVU_001G029000g;PHAVU_001G030300g;PHAVU_001G033500g;PHAVU_001G033700g;PHAVU_001G035500g;PHAVU_001G036000g;PHA…	;;;;;;;;;;;;;;;;;;;;;;;;;;;;;;;;;;;;;;;;;;;;;;;;;;;;;;;;;;;;;;;;;;;;;;;;;;;;;;;;;;;;;;;;;;;;;;;;;;;;;;;;;;;;;;;;;;;;;;;;;;;;;;;;;;;;;;;;;;;;;;;;;;;;;;;;;;;;;;;;;;;;;;;;;;;;;;;;;;;;;;;;;;;;;;;;;;;;;;;;;;;;;;;;;;;;;;;;;;;;;;;;;;;;;;;;;;;;;;;;;;;;;;;;;;;;;;;;;;;;;;;;;;;;;;;;;;;;;;;;;;;;;;;;;;;;;;;;;;;;;;;;;;;;;;;;;;;;;;;;;;;;;;;;;;;;;;;;;;;;;;;;;;;;;;;;;;;;;;;;;;;;;;;;;;;;;;;;;;;;;;;;;;;;;;;;;;;;;;;…
GO:0015031	protein transport	The directed movement of proteins into, out of or within a cell, or between cells, by means of some agent such as a transporter or pore.	1.754% (1/57)	1	0	NA	NA	98.246% (56/57)	0.00327107	2.49	PHAVU_001G033700g;PHAVU_001G093800g;PHAVU_001G101200g;PHAVU_001G247900g;PHAVU_001G256500g;PHAVU_001G264700g;PHAVU_002G083000g;PHAVU_002G086500g;PHAVU_002G099400g;PHAVU_002G103100g;PHAVU_002G133200g;PHAVU_002G163300g;PHAVU_002G173100g;PHAVU_002G176900g;PHAVU_002G227200g;PHAVU_002G282000g;PHAVU_002G303100g;PHAVU_002G324200g;PHAVU_003G110500g;PHAVU_003G226600g;PHAVU_003G283400g;PHAVU_004G071200g;PHA…	;;;;;;;;;;;;;;;;;;;;;;;;;;;;;;;;;;;;;;;;;;;;;;;;;;;;;;;
GO:0022613	ribonucleoprotein complex biogenesis	A cellular process that results in the biosynthesis of constituent macromolecules, assembly, and arrangement of constituent parts of a complex containing RNA and proteins. Includes the biosynthesis of the constituent RNA and protein molecules, and those macromolecular modifications that are involved in synthesis or assembly of the ribonucleoprotein complex.	36.364% (24/66)	0.162602	0.79	NA	NA	100% (66/66)	9.19482e-05	4.04	PHAVU_001G057200g;PHAVU_001G104800g;PHAVU_001G110400g;PHAVU_001G113000g;PHAVU_001G1379001g;PHAVU_001G149700g;PHAVU_001G162100g;PHAVU_001G191400g;PHAVU_001G200000g;PHAVU_001G241100g;PHAVU_001G256500g;PHAVU_002G070400g;PHAVU_002G074600g;PHAVU_002G203400g;PHAVU_002G266900g;PHAVU_002G293100g;PHAVU_003G017600g;PHAVU_003G020600g;PHAVU_003G054600g;PHAVU_003G090600g;PHAVU_003G104500g;PHAVU_003G145500g;PH…	;;;;;;;;;;;;;;;;;;;;;;;;;;;;;;;;;;;;;;;;;;;;;;;;;;;;;;;;;;;;;;;;;
GO:0034470	ncRNA processing	Any process that results in the conversion of one or more primary non-coding RNA (ncRNA) transcripts into one or more mature ncRNA molecules.	22.857% (8/35)	0.874561	0.06	NA	NA	100% (35/35)	0.00762416	2.12	PHAVU_001G007200g;PHAVU_001G057200g;PHAVU_001G104800g;PHAVU_001G110400g;PHAVU_001G113000g;PHAVU_001G1379001g;PHAVU_001G162100g;PHAVU_002G203400g;PHAVU_002G261300g;PHAVU_003G017600g;PHAVU_003G157400g;PHAVU_003G288900g;PHAVU_004G035400g;PHAVU_005G125600g;PHAVU_006G059200g;PHAVU_007G0333001g;PHAVU_007G0333002g;PHAVU_007G070900g;PHAVU_007G167300g;PHAVU_007G223300g;PHAVU_007G249400g;PHAVU_007G268100g;…	;;;;;;;;;;;;;;;;;;;;;;;;;;;;;;;;;;
GO:0034613	cellular protein localization	Any process in which a protein is transported to, and/or maintained in, a specific location at the level of a cell. Localization at the cellular level encompasses movement within the cell, from within the cell to the cell surface, or from one location to another at the surface of a cell.	0% (0/35)	1	0	NA	NA	100% (35/35)	0.00762416	2.12	PHAVU_001G101200g;PHAVU_001G120800g;PHAVU_001G247900g;PHAVU_001G257000g;PHAVU_001G264700g;PHAVU_002G083000g;PHAVU_002G103100g;PHAVU_002G176900g;PHAVU_002G227200g;PHAVU_002G282000g;PHAVU_002G303100g;PHAVU_002G324200g;PHAVU_003G110500g;PHAVU_003G283400g;PHAVU_004G071200g;PHAVU_004G072400g;PHAVU_005G115800g;PHAVU_005G144000g;PHAVU_005G146400g;PHAVU_006G215200g;PHAVU_006G217600g;PHAVU_007G073200g;PHA…	;;;;;;;;;;;;;;;;;;;;;;;;;;;;;;;;;;
GO:0034660	ncRNA metabolic process	The chemical reactions and pathways involving non-coding RNA transcripts (ncRNAs).	19.149% (9/47)	0.970977	0.01	NA	NA	100% (47/47)	0.00139435	2.86	PHAVU_001G007200g;PHAVU_001G057200g;PHAVU_001G104800g;PHAVU_001G110400g;PHAVU_001G113000g;PHAVU_001G1379001g;PHAVU_001G162100g;PHAVU_001G218300g;PHAVU_002G027700g;PHAVU_002G085100g;PHAVU_002G203400g;PHAVU_002G261300g;PHAVU_002G320100g;PHAVU_003G017600g;PHAVU_003G107000g;PHAVU_003G157400g;PHAVU_003G288900g;PHAVU_004G035400g;PHAVU_005G125600g;PHAVU_006G059200g;PHAVU_007G0333001g;PHAVU_007G0333002g;…	;;;;;;;;;;;;;;;;;;;;;;;;;;;;;;;;;;;;;;;;;;;;;;
GO:0042254	ribosome biogenesis	A cellular process that results in the biosynthesis of constituent macromolecules, assembly, and arrangement of constituent parts of ribosome subunits; includes transport to the sites of protein synthesis.	32.653% (16/49)	0.403168	0.39	NA	NA	100% (49/49)	0.00104907	2.98	PHAVU_001G057200g;PHAVU_001G104800g;PHAVU_001G110400g;PHAVU_001G113000g;PHAVU_001G1379001g;PHAVU_001G162100g;PHAVU_001G256500g;PHAVU_002G074600g;PHAVU_002G203400g;PHAVU_002G293100g;PHAVU_003G017600g;PHAVU_003G020600g;PHAVU_003G090600g;PHAVU_003G104500g;PHAVU_003G163900g;PHAVU_003G209500g;PHAVU_003G288900g;PHAVU_004G035400g;PHAVU_005G043400g;PHAVU_006G059200g;PHAVU_006G212200g;PHAVU_007G0333001g;P…	;;;;;;;;;;;;;;;;;;;;;;;;;;;;;;;;;;;;;;;;;;;;;;;;
GO:0045184	establishment of protein localization	The directed movement of a protein to a specific location.	1.695% (1/59)	1	0	NA	NA	98.305% (58/59)	0.00253697	2.6	PHAVU_001G033700g;PHAVU_001G093800g;PHAVU_001G101200g;PHAVU_001G247900g;PHAVU_001G256500g;PHAVU_001G257000g;PHAVU_001G264700g;PHAVU_002G083000g;PHAVU_002G086500g;PHAVU_002G099400g;PHAVU_002G103100g;PHAVU_002G133200g;PHAVU_002G163300g;PHAVU_002G173100g;PHAVU_002G176900g;PHAVU_002G227200g;PHAVU_002G282000g;PHAVU_002G303100g;PHAVU_002G324200g;PHAVU_003G110500g;PHAVU_003G226600g;PHAVU_003G283400g;PHA…	;;;;;;;;;;;;;;;;;;;;;;;;;;;;;;;;;;;;;;;;;;;;;;;;;;;;;;;;;
GO:0046907	intracellular transport	The directed movement of substances within a cell.	2.326% (1/43)	1	0	NA	NA	100% (43/43)	0.00246031	2.61	PHAVU_001G033700g;PHAVU_001G093800g;PHAVU_001G101200g;PHAVU_001G247900g;PHAVU_001G256500g;PHAVU_001G264700g;PHAVU_002G083000g;PHAVU_002G103100g;PHAVU_002G176900g;PHAVU_002G227200g;PHAVU_002G282000g;PHAVU_002G303100g;PHAVU_002G324200g;PHAVU_003G110500g;PHAVU_003G283400g;PHAVU_004G071200g;PHAVU_004G072400g;PHAVU_005G115800g;PHAVU_005G144000g;PHAVU_005G146400g;PHAVU_006G077300g;PHAVU_006G215200g;PHA…	;;;;;;;;;;;;;;;;;;;;;;;;;;;;;;;;;;;;;;;;;;
GO:0051641	cellular localization	A cellular localization process whereby a substance or cellular entity, such as a protein complex or organelle, is transported to, and/or maintained in, a specific location within a cell including the localization of substances or cellular entities to the cell membrane.	4.167% (2/48)	1	0	NA	NA	100% (48/48)	0.00120951	2.92	PHAVU_001G033700g;PHAVU_001G093800g;PHAVU_001G101200g;PHAVU_001G120800g;PHAVU_001G247900g;PHAVU_001G256500g;PHAVU_001G257000g;PHAVU_001G264700g;PHAVU_002G083000g;PHAVU_002G103100g;PHAVU_002G176900g;PHAVU_002G227200g;PHAVU_002G282000g;PHAVU_002G300200g;PHAVU_002G303100g;PHAVU_002G324200g;PHAVU_003G110500g;PHAVU_003G283400g;PHAVU_004G071200g;PHAVU_004G072400g;PHAVU_005G115800g;PHAVU_005G144000g;PHA…	;;;;;;;;;;;;;;;;;;;;;;;;;;;;;;;;;;;;;;;;;;;;;;;
GO:0051649	establishment of localization in cell	Any process, occuring in a cell, that localizes a substance or cellular component. This may occur via movement, tethering or selective degradation.	2.273% (1/44)	1	0	NA	NA	100% (44/44)	0.002135	2.67	PHAVU_001G033700g;PHAVU_001G093800g;PHAVU_001G101200g;PHAVU_001G247900g;PHAVU_001G256500g;PHAVU_001G264700g;PHAVU_002G083000g;PHAVU_002G103100g;PHAVU_002G176900g;PHAVU_002G227200g;PHAVU_002G282000g;PHAVU_002G300200g;PHAVU_002G303100g;PHAVU_002G324200g;PHAVU_003G110500g;PHAVU_003G283400g;PHAVU_004G071200g;PHAVU_004G072400g;PHAVU_005G115800g;PHAVU_005G144000g;PHAVU_005G146400g;PHAVU_006G077300g;PHA…	;;;;;;;;;;;;;;;;;;;;;;;;;;;;;;;;;;;;;;;;;;;
GO:0070727	cellular macromolecule localization	Any process in which a macromolecule is transported to, and/or maintained in, a specific location at the level of a cell. Localization at the cellular level encompasses movement within the cell, from within the cell to the cell surface, or from one location to another at the surface of a cell.	0% (0/35)	1	0	NA	NA	100% (35/35)	0.00762416	2.12	PHAVU_001G101200g;PHAVU_001G120800g;PHAVU_001G247900g;PHAVU_001G257000g;PHAVU_001G264700g;PHAVU_002G083000g;PHAVU_002G103100g;PHAVU_002G176900g;PHAVU_002G227200g;PHAVU_002G282000g;PHAVU_002G303100g;PHAVU_002G324200g;PHAVU_003G110500g;PHAVU_003G283400g;PHAVU_004G071200g;PHAVU_004G072400g;PHAVU_005G115800g;PHAVU_005G144000g;PHAVU_005G146400g;PHAVU_006G215200g;PHAVU_006G217600g;PHAVU_007G073200g;PHA…	;;;;;;;;;;;;;;;;;;;;;;;;;;;;;;;;;;
GO:0071840	cellular component organization or biogenesis	A process that results in the biosynthesis of constituent macromolecules, assembly, arrangement of constituent parts, or disassembly of a cellular component.	23.35% (46/197)	0.990652	0	NA	NA	92.386% (182/197)	0.00953323	2.02	PHAVU_001G004800g;PHAVU_001G057200g;PHAVU_001G057800g;PHAVU_001G093800g;PHAVU_001G104800g;PHAVU_001G110400g;PHAVU_001G111700g;PHAVU_001G113000g;PHAVU_001G125100g;PHAVU_001G1379001g;PHAVU_001G146200g;PHAVU_001G149700g;PHAVU_001G162100g;PHAVU_001G191400g;PHAVU_001G200000g;PHAVU_001G241100g;PHAVU_001G256500g;PHAVU_001G257000g;PHAVU_001G264700g;PHAVU_001G265300g;PHAVU_002G008400g;PHAVU_002G024000g;PH…	;;;;;;;;;;;;;;;;;;;;;;;;;;;;;;;;;;;;;;;;;;;;;;;;;;;;;;;;;;;;;;;;;;;;;;;;;;;;;;;;;;;;;;;;;;;;;;;;;;;;;;;;;;;;;;;;;;;;;;;;;;;;;;;;;;;;;;;;;;;;;;;;;;;;;;;;;;;;;;;;;;;;;;;;;;;;;;;;;;;;;

## Sheet: S Table 4b MF_24h_GOTerm
GO.ID	term	definition	R24.genes_frequency	R24.pvalue	R24.-log10_pvalue	R24.Significant_genes	R24.Significant_genes_symbol	S24.genes_frequency	S24.pvalue	S24.-log10_pvalue	S24.Significant_genes	S24.Significant_genes_symbol
GO:0003723	RNA binding	Binding to an RNA molecule or a portion thereof.	41.778% (94/225)	1.34941e-05	4.87	PHAVU_001G003200g;PHAVU_001G007700g;PHAVU_001G033700g;PHAVU_001G057200g;PHAVU_001G139900g;PHAVU_001G180400g;PHAVU_001G191400g;PHAVU_001G204100g;PHAVU_001G204300g;PHAVU_001G210100g;PHAVU_001G235900g;PHAVU_001G241100g;PHAVU_001G244200g;PHAVU_001G267100g;PHAVU_002G011200g;PHAVU_002G051100g;PHAVU_002G101000g;PHAVU_002G109700g;PHAVU_002G110000g;PHAVU_002G196500g;PHAVU_002G205400g;PHAVU_002G254000g;PHA…	;;;;;;;;;;;;;;;;;;;;;;;;;;;;;;;;;;;;;;;;;;;;;;;;;;;;;;;;;;;;;;;;;;;;;;;;;;;;;;;;;;;;;;;;;;;;;	96.444% (217/225)	3.81458e-08	7.42	PHAVU_001G003200g;PHAVU_001G007700g;PHAVU_001G019600g;PHAVU_001G023500g;PHAVU_001G033700g;PHAVU_001G036000g;PHAVU_001G057200g;PHAVU_001G060500g;PHAVU_001G110200g;PHAVU_001G110400g;PHAVU_001G1379001g;PHAVU_001G139900g;PHAVU_001G148200g;PHAVU_001G162100g;PHAVU_001G164600g;PHAVU_001G170000g;PHAVU_001G174000g;PHAVU_001G180400g;PHAVU_001G191400g;PHAVU_001G200000g;PHAVU_001G204100g;PHAVU_001G204300g;PH…	;;;;;;;;;;;;;;;;;;;;;;;;;;;;;;;;;;;;;;;;;;;;;;;;;;;;;;;;;;;;;;;;;;;;;;;;;;;;;;;;;;;;;;;;;;;;;;;;;;;;;;;;;;;;;;;;;;;;;;;;;;;;;;;;;;;;;;;;;;;;;;;;;;;;;;;;;;;;;;;;;;;;;;;;;;;;;;;;;;;;;;;;;;;;;;;;;;;;;;;;;;;;;;;;;;;;;;;;
GO:0003735	structural constituent of ribosome	The action of a molecule that contributes to the structural integrity of the ribosome.	76.889% (173/225)	1.18278e-56	55.93	PHAVU_001G003200g;PHAVU_001G079100g;PHAVU_001G139900g;PHAVU_001G164200g;PHAVU_001G174300g;PHAVU_001G174900g;PHAVU_001G175000g;PHAVU_001G180400g;PHAVU_001G1882000g;PHAVU_001G191700g;PHAVU_001G200900g;PHAVU_001G201000g;PHAVU_001G204100g;PHAVU_001G204300g;PHAVU_001G208200g;PHAVU_001G210100g;PHAVU_001G235900g;PHAVU_001G244200g;PHAVU_001G261000g;PHAVU_002G011200g;PHAVU_002G044200g;PHAVU_002G048000g;PH…	;;;;;;;;;;;;;;;;;;;;;;;;;;;;;;;;;;;;;;;;;;;;;;;;;;;;;;;;;;;;;;;;;;;;;;;;;;;;;;;;;;;;;;;;;;;;;;;;;;;;;;;;;;;;;;;;;;;;;;;;;;;;;;;;;;;;;;;;;;;;;;;;;;;;;;;;;;;;;;;;;;;;;;;;;;;;	99.556% (224/225)	6.34159e-15	14.2	PHAVU_001G003200g;PHAVU_001G008500g;PHAVU_001G079100g;PHAVU_001G080000g;PHAVU_001G104800g;PHAVU_001G139900g;PHAVU_001G164200g;PHAVU_001G174300g;PHAVU_001G174900g;PHAVU_001G175000g;PHAVU_001G180400g;PHAVU_001G1882000g;PHAVU_001G191700g;PHAVU_001G199400g;PHAVU_001G200900g;PHAVU_001G201000g;PHAVU_001G204100g;PHAVU_001G204300g;PHAVU_001G208200g;PHAVU_001G210100g;PHAVU_001G235900g;PHAVU_001G244200g;PH…	;;;;;;;;;;;;;;;;;;;;;;;;;;;;;;;;;;;;;;;;;;;;;;;;;;;;;;;;;;;;;;;;;;;;;;;;;;;;;;;;;;;;;;;;;;;;;;;;;;;;;;;;;;;;;;;;;;;;;;;;;;;;;;;;;;;;;;;;;;;;;;;;;;;;;;;;;;;;;;;;;;;;;;;;;;;;;;;;;;;;;;;;;;;;;;;;;;;;;;;;;;;;;;;;;;;;;;;;;;;;;;;
GO:0005198	structural molecule activity	The action of a molecule that contributes to the structural integrity of a complex or its assembly within or outside a cell.	73.859% (178/241)	8.14238e-54	53.09	PHAVU_001G003200g;PHAVU_001G079100g;PHAVU_001G139900g;PHAVU_001G164200g;PHAVU_001G174300g;PHAVU_001G174900g;PHAVU_001G175000g;PHAVU_001G180400g;PHAVU_001G1882000g;PHAVU_001G191700g;PHAVU_001G200900g;PHAVU_001G201000g;PHAVU_001G204100g;PHAVU_001G204300g;PHAVU_001G208200g;PHAVU_001G210100g;PHAVU_001G235900g;PHAVU_001G244200g;PHAVU_001G261000g;PHAVU_002G011200g;PHAVU_002G044200g;PHAVU_002G048000g;PH…	;;;;;;;;;;;;;;;;;;;;;;;;;;;;;;;;;;;;;;;;;;;;;;;;;;;;;;;;;;;;;;;;;;;;;;;;;;;;;;;;;;;;;;;;;;;;;;;;;;;;;;;;;;;;;;;;;;;;;;;;;;;;;;;;;;;;;;;;;;;;;;;;;;;;;;;;;;;;;;;;;;;;;;;;;;;;;;;;;	98.34% (237/241)	1.75756e-12	11.76	PHAVU_001G003200g;PHAVU_001G004800g;PHAVU_001G008500g;PHAVU_001G079100g;PHAVU_001G080000g;PHAVU_001G104800g;PHAVU_001G111700g;PHAVU_001G139900g;PHAVU_001G164200g;PHAVU_001G174300g;PHAVU_001G174900g;PHAVU_001G175000g;PHAVU_001G180400g;PHAVU_001G1882000g;PHAVU_001G191700g;PHAVU_001G199400g;PHAVU_001G200900g;PHAVU_001G201000g;PHAVU_001G204100g;PHAVU_001G204300g;PHAVU_001G208200g;PHAVU_001G210100g;PH…	;;;;;;;;;;;;;;;;;;;;;;;;;;;;;;;;;;;;;;;;;;;;;;;;;;;;;;;;;;;;;;;;;;;;;;;;;;;;;;;;;;;;;;;;;;;;;;;;;;;;;;;;;;;;;;;;;;;;;;;;;;;;;;;;;;;;;;;;;;;;;;;;;;;;;;;;;;;;;;;;;;;;;;;;;;;;;;;;;;;;;;;;;;;;;;;;;;;;;;;;;;;;;;;;;;;;;;;;;;;;;;;;;;;;;;;;;;;;
GO:0019843	rRNA binding	Binding to a ribosomal RNA.	52.632% (20/38)	0.0019292	2.71	PHAVU_001G003200g;PHAVU_001G180400g;PHAVU_001G235900g;PHAVU_003G191200g;PHAVU_003G261200g;PHAVU_004G046700g;PHAVU_004G0700001g;PHAVU_005G140800g;PHAVU_007G076200g;PHAVU_007G081800g;PHAVU_008G221000g;PHAVU_008G221300g;PHAVU_009G039400g;PHAVU_009G172300g;PHAVU_009G188600g;PHAVU_010G109200g;PHAVU_010G117700g;PHAVU_011G067600g;PHAVU_L003700g;PHAVU_L003800g	;;;;;;;;;;;;;;;;;;;	97.368% (37/38)	0.0218614	1.66	NA	NA
GO:0003676	nucleic acid binding	Binding to a nucleic acid.	32.995% (130/394)	0.0401304	1.4	NA	NA	90.609% (357/394)	0.00127639	2.89	PHAVU_001G003200g;PHAVU_001G007700g;PHAVU_001G019600g;PHAVU_001G023500g;PHAVU_001G033700g;PHAVU_001G036000g;PHAVU_001G051700g;PHAVU_001G057200g;PHAVU_001G058500g;PHAVU_001G060500g;PHAVU_001G100200g;PHAVU_001G110200g;PHAVU_001G110400g;PHAVU_001G120400g;PHAVU_001G1379001g;PHAVU_001G139900g;PHAVU_001G148200g;PHAVU_001G154700g;PHAVU_001G162100g;PHAVU_001G164600g;PHAVU_001G170000g;PHAVU_001G174000g;PH…	;;;;;;;;;;;;;;;;;;;;;;;;;;;;;;;;;;;;;;;;;;;;;;;;;;;;;;;;;;;;;;;;;;;;;;;;;;;;;;;;;;;;;;;;;;;;;;;;;;;;;;;;;;;;;;;;;;;;;;;;;;;;;;;;;;;;;;;;;;;;;;;;;;;;;;;;;;;;;;;;;;;;;;;;;;;;;;;;;;;;;;;;;;;;;;;;;;;;;;;;;;;;;;;;;;;;;;;;;;;;;;;;;;;;;;;;;;;;;;;;;;;;;;;;;;;;;;;;;;;;;;;;;;;;;;;;;;;;;;;;;;;;;;;;;;;;;;;;;;;;;;;;;;;;;;;;;;;;;;;;;;;;;;;;;;;;;;;;;;;;;;;;;;;;;;;;;;;;
GO:0016887	ATP hydrolysis activity	Catalysis of the reaction: ATP + H2O = ADP + H+ Pi. ATP hydrolysis is used in some reactions as an energy source, for example to catalyze a reaction or drive transport against a concentration gradient.	25.758% (17/66)	0.779371	0.11	NA	NA	96.97% (64/66)	0.00278776	2.55	PHAVU_001G005200g;PHAVU_001G088400g;PHAVU_001G120500g;PHAVU_001G168800g;PHAVU_001G169000g;PHAVU_001G234300g;PHAVU_001G256700g;PHAVU_002G031200g;PHAVU_002G083000g;PHAVU_002G095400g;PHAVU_002G165700g;PHAVU_002G190900g;PHAVU_002G193200g;PHAVU_002G215800g;PHAVU_002G245800g;PHAVU_002G301400g;PHAVU_002G303300g;PHAVU_002G326300g;PHAVU_003G128900g;PHAVU_003G2274000g;PHAVU_004G0441000g;PHAVU_004G079800g;P…	;;;;;;;;;;;;;;;;;;;;;;;;;;;;;;;;;;;;;;;;;;;;;;;;;;;;;;;;;;;;;;;
GO:0140098	catalytic activity, acting on RNA	NA	7.895% (3/38)	0.999763	0	NA	NA	100% (38/38)	0.00296984	2.53	PHAVU_001G0948001g;PHAVU_001G113000g;PHAVU_001G218300g;PHAVU_002G012600g;PHAVU_002G027700g;PHAVU_002G085100g;PHAVU_002G097400g;PHAVU_002G261300g;PHAVU_002G320100g;PHAVU_003G055000g;PHAVU_003G098300g;PHAVU_003G107000g;PHAVU_004G138700g;PHAVU_005G125600g;PHAVU_005G160100g;PHAVU_006G102200g;PHAVU_006G102300g;PHAVU_006G127100g;PHAVU_006G135800g;PHAVU_007G063700g;PHAVU_007G066800g;PHAVU_007G091500g;PH…	;;;;;;;;;;;;;;;;;;;;;;;;;;;;;;;;;;;;;
GO:0140640	catalytic activity, acting on a nucleic acid	NA	5.357% (3/56)	0.999999	0	NA	NA	100% (56/56)	0.000180329	3.74	PHAVU_001G051700g;PHAVU_001G0948001g;PHAVU_001G113000g;PHAVU_001G218300g;PHAVU_002G012600g;PHAVU_002G027700g;PHAVU_002G085100g;PHAVU_002G097400g;PHAVU_002G133300g;PHAVU_002G261300g;PHAVU_002G320100g;PHAVU_003G055000g;PHAVU_003G055400g;PHAVU_003G098300g;PHAVU_003G107000g;PHAVU_003G134800g;PHAVU_003G179000g;PHAVU_003G204200g;PHAVU_004G138700g;PHAVU_005G045400g;PHAVU_005G045900g;PHAVU_005G125600g;PH…	;;;;;;;;;;;;;;;;;;;;;;;;;;;;;;;;;;;;;;;;;;;;;;;;;;;;;;;
GO:0140657	ATP-dependent activity	NA	20.652% (19/92)	0.979063	0.01	NA	NA	96.739% (89/92)	0.000478045	3.32	PHAVU_001G005200g;PHAVU_001G051700g;PHAVU_001G088400g;PHAVU_001G101200g;PHAVU_001G120500g;PHAVU_001G168800g;PHAVU_001G169000g;PHAVU_001G234300g;PHAVU_001G256700g;PHAVU_002G031200g;PHAVU_002G083000g;PHAVU_002G095400g;PHAVU_002G133300g;PHAVU_002G165700g;PHAVU_002G190900g;PHAVU_002G193200g;PHAVU_002G215800g;PHAVU_002G245800g;PHAVU_002G301400g;PHAVU_002G303300g;PHAVU_002G326300g;PHAVU_003G055400g;PHA…	;;;;;;;;;;;;;;;;;;;;;;;;;;;;;;;;;;;;;;;;;;;;;;;;;;;;;;;;;;;;;;;;;;;;;;;;;;;;;;;;;;;;;;;;

## Sheet: S Table 4c CC_24h_GOTerm
GO.ID	term	definition	R24.genes_frequency	R24.pvalue	R24.-log10_pvalue	R24.Significant_genes	R24.Significant_genes_symbol	S24.genes_frequency	S24.pvalue	S24.-log10_pvalue	S24.Significant_genes	S24.Significant_genes_symbol
GO:0043227	membrane-bounded organelle	Organized structure of distinctive morphology and function, bounded by a single or double lipid bilayer membrane. Includes the nucleus, mitochondria, plastids, vacuoles, and vesicles. Excludes the plasma membrane.	23.333% (154/660)	1	0	NA	NA	91.061% (601/660)	0.00202364	2.69	PHAVU_001G007200g;PHAVU_001G013000g;PHAVU_001G030300g;PHAVU_001G033700g;PHAVU_001G034900g;PHAVU_001G035500g;PHAVU_001G036000g;PHAVU_001G037500g;PHAVU_001G044100g;PHAVU_001G058500g;PHAVU_001G072000g;PHAVU_001G085400g;PHAVU_001G087200g;PHAVU_001G093800g;PHAVU_001G100200g;PHAVU_001G101200g;PHAVU_001G108000g;PHAVU_001G110400g;PHAVU_001G113000g;PHAVU_001G120400g;PHAVU_001G120500g;PHAVU_001G125100g;PHA…	;;;;;;;;;;;;;;;;;;;;;;;;;;;;;;;;;;;;;;;;;;;;;;;;;;;;;;;;;;;;;;;;;;;;;;;;;;;;;;;;;;;;;;;;;;;;;;;;;;;;;;;;;;;;;;;;;;;;;;;;;;;;;;;;;;;;;;;;;;;;;;;;;;;;;;;;;;;;;;;;;;;;;;;;;;;;;;;;;;;;;;;;;;;;;;;;;;;;;;;;;;;;;;;;;;;;;;;;;;;;;;;;;;;;;;;;;;;;;;;;;;;;;;;;;;;;;;;;;;;;;;;;;;;;;;;;;;;;;;;;;;;;;;;;;;;;;;;;;;;;;;;;;;;;;;;;;;;;;;;;;;;;;;;;;;;;;;;;;;;;;;;;;;;;;;;;;;;;;;;;;;;;;;;;;;;;;;;;;;;;;;;;;;;;;;;;;;;;;;;…
GO:0043226	organelle	Organized structure of distinctive morphology and function. Includes the nucleus, mitochondria, plastids, vacuoles, vesicles, ribosomes and the cytoskeleton, and prokaryotic structures such as anammoxosomes and pirellulosomes. Excludes the plasma membrane.	36.364% (324/891)	1,17E-03	8.93	PHAVU_001G003200g;PHAVU_001G033700g;PHAVU_001G035500g;PHAVU_001G044100g;PHAVU_001G079100g;PHAVU_001G085400g;PHAVU_001G120400g;PHAVU_001G120500g;PHAVU_001G139900g;PHAVU_001G143700g;PHAVU_001G154700g;PHAVU_001G164200g;PHAVU_001G174300g;PHAVU_001G174900g;PHAVU_001G175000g;PHAVU_001G175700g;PHAVU_001G180400g;PHAVU_001G186100g;PHAVU_001G1882000g;PHAVU_001G191400g;PHAVU_001G191700g;PHAVU_001G200900g;PH…	;;;;;;;;;;;;;;;;;;;;;;;;;;;;;;;;;;;;;;;;;;;;;;;;;;;;;;;;;;;;;;;;;;;;;;;;;;;;;;;;;;;;;;;;;;;;;;;;;;;;;;;;;;;;;;;;;;;;;;;;;;;;;;;;;;;;;;;;;;;;;;;;;;;;;;;;;;;;;;;;;;;;;;;;;;;;;;;;;;;;;;;;;;;;;;;;;;;;;;;;;;;;;;;;;;;;;;;;;;;;;;;;;;;;;;;;;;;PFE;;;;;;;;;;;;;;;;;;;;;;;;;;;;;;;;;;;;;;;;;;;;;;;;;;;;;;;;;;;;;;;;;;;;;;;;;;;;;;;;;;;;;;;;	92.817% (827/891)	4,79E-05	10.32	PHAVU_001G003200g;PHAVU_001G004800g;PHAVU_001G007200g;PHAVU_001G008500g;PHAVU_001G013000g;PHAVU_001G030300g;PHAVU_001G033700g;PHAVU_001G034900g;PHAVU_001G035500g;PHAVU_001G036000g;PHAVU_001G037500g;PHAVU_001G044100g;PHAVU_001G058500g;PHAVU_001G072000g;PHAVU_001G079100g;PHAVU_001G080000g;PHAVU_001G085400g;PHAVU_001G087200g;PHAVU_001G093800g;PHAVU_001G100200g;PHAVU_001G101200g;PHAVU_001G104800g;PHA…	;;;;;;;;;;;;;;;;;;;;;;;;;;;;;;;;;;;;;;;;;;;;;;;;;;;;;;;;;;;;;;;;;;;;;;;;;;;;;;;;;;;;;;;;;;;;;;;;;;;;;;;;;;;;;;;;;;;;;;;;;;;;;;;;;;;;;;;;;;;;;;;;;;;;;;;;;;;;;;;;;;;;;;;;;;;;;;;;;;;;;;;;;;;;;;;;;;;;;;;;;;;;;;;;;;;;;;;;;;;;;;;;;;;;;;;;;;;;;;;;;;;;;;;;;;;;;;;;;;;;;;;;;;;;;;;;;;;;;;;;;;;;;;;;;;;;;;;;;;;;;;;;;;;;;;;;;;;;;;;;;;;;;;;;;;;;;;;;;;;;;;;;;;;;;;;;;;;;;;;;;;;;;;;;;;;;;;;;;;;;;;;;;;;;;;;;;;;;;;;…
GO:0043228	non-membrane-bounded organelle	Organized structure of distinctive morphology and function, not bounded by a lipid bilayer membrane. Includes ribosomes, the cytoskeleton and chromosomes.	59.821% (201/336)	1,27E-31	36.9	PHAVU_001G003200g;PHAVU_001G079100g;PHAVU_001G139900g;PHAVU_001G164200g;PHAVU_001G174300g;PHAVU_001G174900g;PHAVU_001G175000g;PHAVU_001G180400g;PHAVU_001G1882000g;PHAVU_001G191700g;PHAVU_001G200900g;PHAVU_001G201000g;PHAVU_001G204100g;PHAVU_001G204300g;PHAVU_001G208200g;PHAVU_001G210100g;PHAVU_001G235900g;PHAVU_001G244200g;PHAVU_001G261000g;PHAVU_002G011200g;PHAVU_002G044200g;PHAVU_002G048000g;PH…	;;;;;;;;;;;;;;;;;;;;;;;;;;;;;;;;;;;;;;;;;;;;;;;;;;;;;;;;;;;;;;;;;;;;;;;;;;;;;;;;;;;;;;;;;;;;;;;;;;;;;;;;;;;;;;;;;;;;;;;;;;;;;;;;;;;;;;;;;;;;;;;;;;;;;;;;;;;;;;;;;;;;;;;;;;;;;;;;;;;;;;;;;;;;;;;;;;;;;;;;	95.238% (320/336)	1,03E+00	5.99	PHAVU_001G003200g;PHAVU_001G004800g;PHAVU_001G008500g;PHAVU_001G079100g;PHAVU_001G080000g;PHAVU_001G104800g;PHAVU_001G110400g;PHAVU_001G111700g;PHAVU_001G113000g;PHAVU_001G139900g;PHAVU_001G142500g;PHAVU_001G162100g;PHAVU_001G164200g;PHAVU_001G174300g;PHAVU_001G174900g;PHAVU_001G175000g;PHAVU_001G180400g;PHAVU_001G1882000g;PHAVU_001G191700g;PHAVU_001G199400g;PHAVU_001G200900g;PHAVU_001G201000g;PH…	;;;;;;;;;;;;;;;;;;;;;;;;;;;;;;;;;;;;;;;;;;;;;;;;;;;;;;;;;;;;;;;;;;;;;;;;;;;;;;;;;;;;;;;;;;;;;;;;;;;;;;;;;;;;;;;;;;;;;;;;;;;;;;;;;;;;;;;;;;;;;;;;;;;;;;;;;;;;;;;;;;;;;;;;;;;;;;;;;;;;;;;;;;;;;;;;;;;;;;;;;;;;;;;;;;;;;;;;;;;;;;;;;;;;;;;;;;;;;;;;;;;;;;;;;;;;;;;;;;;;;;;;;;;;;;;;;;;;;;;;;;;;;;;;;;;;;;;;;;;;;;;;;;;;;;;;;;;;;;;
GO:0005740	mitochondrial envelope	The double lipid bilayer enclosing the mitochondrion and separating its contents from the cell cytoplasm; includes the intermembrane space.	12.5% (5/40)	0.998199	0	NA	NA	100% (40/40)	0.00654534	2.18	PHAVU_001G125100g;PHAVU_001G186100g;PHAVU_002G303100g;PHAVU_002G304700g;PHAVU_002G305100g;PHAVU_002G324200g;PHAVU_003G146600g;PHAVU_003G184100g;PHAVU_004G072400g;PHAVU_004G105700g;PHAVU_005G009100g;PHAVU_005G020700g;PHAVU_005G099600g;PHAVU_005G174600g;PHAVU_006G006100g;PHAVU_006G044500g;PHAVU_006G141600g;PHAVU_007G014700g;PHAVU_007G020100g;PHAVU_007G034800g;PHAVU_007G146700g;PHAVU_007G189500g;PHA…	;;;;;;;;;;;;;;;;;;;;;;;;;;;;;;;;;;;;;;;
GO:0005739	mitochondrion	A semiautonomous, self replicating organelle that occurs in varying numbers, shapes, and sizes in the cytoplasm of virtually all eukaryotic cells. It is notably the site of tissue respiration.	16.327% (16/98)	0.999736	0	NA	NA	98.98% (97/98)	5,08E+01	4.29	PHAVU_001G035500g;PHAVU_001G108000g;PHAVU_001G120500g;PHAVU_001G125100g;PHAVU_001G186100g;PHAVU_002G031200g;PHAVU_002G040800g;PHAVU_002G075400g;PHAVU_002G083000g;PHAVU_002G095400g;PHAVU_002G133200g;PHAVU_002G182800g;PHAVU_002G233700g;PHAVU_002G275600g;PHAVU_002G303100g;PHAVU_002G304700g;PHAVU_002G305100g;PHAVU_002G324200g;PHAVU_003G080400g;PHAVU_003G090600g;PHAVU_003G146600g;PHAVU_003G162900g;PHA…	;;;;;;;;;;;;;;;;;;;;;;;;;;;;;;;;;;;;;;;;;;;;;;;;;;;;;;;;;;;;;;;;;;;;;;;;;;;;;;;;;;;;;;;;;;;;;;;;
GO:0043231	intracellular membrane-bounded organelle	Organized structure of distinctive morphology and function, bounded by a single or double lipid bilayer membrane and occurring within the cell. Includes the nucleus, mitochondria, plastids, vacuoles, and vesicles. Excludes the plasma membrane.	23.333% (154/660)	1	0	NA	NA	91.061% (601/660)	0.00202364	2.69	PHAVU_001G007200g;PHAVU_001G013000g;PHAVU_001G030300g;PHAVU_001G033700g;PHAVU_001G034900g;PHAVU_001G035500g;PHAVU_001G036000g;PHAVU_001G037500g;PHAVU_001G044100g;PHAVU_001G058500g;PHAVU_001G072000g;PHAVU_001G085400g;PHAVU_001G087200g;PHAVU_001G093800g;PHAVU_001G100200g;PHAVU_001G101200g;PHAVU_001G108000g;PHAVU_001G110400g;PHAVU_001G113000g;PHAVU_001G120400g;PHAVU_001G120500g;PHAVU_001G125100g;PHA…	;;;;;;;;;;;;;;;;;;;;;;;;;;;;;;;;;;;;;;;;;;;;;;;;;;;;;;;;;;;;;;;;;;;;;;;;;;;;;;;;;;;;;;;;;;;;;;;;;;;;;;;;;;;;;;;;;;;;;;;;;;;;;;;;;;;;;;;;;;;;;;;;;;;;;;;;;;;;;;;;;;;;;;;;;;;;;;;;;;;;;;;;;;;;;;;;;;;;;;;;;;;;;;;;;;;;;;;;;;;;;;;;;;;;;;;;;;;;;;;;;;;;;;;;;;;;;;;;;;;;;;;;;;;;;;;;;;;;;;;;;;;;;;;;;;;;;;;;;;;;;;;;;;;;;;;;;;;;;;;;;;;;;;;;;;;;;;;;;;;;;;;;;;;;;;;;;;;;;;;;;;;;;;;;;;;;;;;;;;;;;;;;;;;;;;;;;;;;;;;…
GO:0005829	cytosol	The part of the cytoplasm that does not contain organelles but which does contain other particulate matter, such as protein complexes.	46.269% (31/67)	0.0041831	2.38	PHAVU_001G164500g;PHAVU_001G186100g;PHAVU_001G1882000g;PHAVU_001G204100g;PHAVU_001G204300g;PHAVU_001G210100g;PHAVU_001G241100g;PHAVU_002G044200g;PHAVU_002G197500g;PHAVU_002G205400g;PHAVU_003G226400g;PHAVU_003G237400g;PHAVU_003G294200g;PHAVU_004G063700g;PHAVU_005G126000g;PHAVU_006G066300g;PHAVU_006G171100g;PHAVU_007G060700g;PHAVU_007G230200g;PHAVU_007G250100g;PHAVU_007G274200g;PHAVU_008G019800g;PH…	;;;;;;;;;;;;;;;;PDX1;;;;;;;;;;;;;;	94.03% (63/67)	0.0915161	1.04	NA	NA
GO:0005737	cytoplasm	The contents of a cell excluding the plasma membrane and nucleus, but including other subcellular structures.	24.253% (138/569)	0.999991	0	NA	NA	92.97% (529/569)	4,55E+00	5.34	PHAVU_001G004800g;PHAVU_001G007700g;PHAVU_001G013000g;PHAVU_001G023500g;PHAVU_001G030300g;PHAVU_001G033700g;PHAVU_001G034900g;PHAVU_001G035500g;PHAVU_001G036000g;PHAVU_001G037500g;PHAVU_001G044100g;PHAVU_001G072000g;PHAVU_001G087200g;PHAVU_001G101200g;PHAVU_001G104800g;PHAVU_001G108000g;PHAVU_001G113000g;PHAVU_001G117000g;PHAVU_001G117100g;PHAVU_001G120500g;PHAVU_001G125100g;PHAVU_001G143700g;PHA…	;;;;;;;;;;;;;;;;;;;;;;;;;;;;;;;;;;;;;;;;;;;;;;;;;;;;;;;;;;;;;;;;;;;;;;;;;;;;;;;;;;;;;;;;;;;;;;;;;;;;;;;;;;;;;;;;;;;;;;;;;;;;;;;;;;;;;;;;;;;;;;;;;;;;;;;;;;;;;;;;;;;;;;;;;;;;;;;;;;;;;;;;;;;;;;;;;;;;;;;;;;;;;;;;;;;;;;;;;;;;;;;;;;;;;;;;;;;;;;;;;;;;;;;;;;;;;;;;;;;;PDX1;;;;;;;;;;;;;;;;;;;;;;;;;;;;;;;;;;;;;;;;;;;;;;;;;;;;;;;;;;;;;;;;;;;;;;;;;;;;;;;;;;;;;;;;;;;;;;PFE;;;;;;;;;;;;;;;;;;;;;;;;;;;;;;;;;;;;;;…
GO:0005622	intracellular anatomical structure	A component of a cell contained within (but not including) the plasma membrane. In eukaryotes it includes the nucleus and cytoplasm.	34.139% (353/1034)	2,63E+00	5.58	PHAVU_001G003200g;PHAVU_001G007700g;PHAVU_001G033700g;PHAVU_001G035500g;PHAVU_001G044100g;PHAVU_001G079100g;PHAVU_001G085400g;PHAVU_001G117000g;PHAVU_001G120400g;PHAVU_001G120500g;PHAVU_001G139900g;PHAVU_001G143700g;PHAVU_001G154700g;PHAVU_001G164200g;PHAVU_001G164500g;PHAVU_001G174300g;PHAVU_001G174900g;PHAVU_001G175000g;PHAVU_001G175700g;PHAVU_001G180400g;PHAVU_001G186100g;PHAVU_001G1882000g;PH…	;;;;;;;;;;;;;;;;;;;;;;;;;;;;;;;;;;;;;;;;;;;;;;;;;;;;;;;;;;;;;;;;;;;;;;;;;;;;;;;;;;;;;;;;;;;;;;;;;;;;;;;;;;;;;;;;;;;;;;;;;;;;;;;;;;;;;;;;;;;;;;;;;;;;;;;;;;;;;;;;;;;;;;;;;;;;;;;;;;;;;;;;;;;;;PDX1;;;;;;;;;;;;;;;;;;;;;;;;;;;;;;;;;;;;;;;;;;;;;;;;;;;;;;;;;;;;;PFE;;;;;;;;;;;;;;;;;;;;;;;;;;;;;;;;;;;;;;;;;;;;;;;;;;;;;;;;;;;;;;;;;;;;;;;;;;;;;;;;;;;;;;;;;;;;;;;;;;;;;;	92.456% (956/1034)	3,51E-07	12.46	PHAVU_001G003200g;PHAVU_001G004800g;PHAVU_001G007200g;PHAVU_001G007700g;PHAVU_001G008500g;PHAVU_001G013000g;PHAVU_001G023500g;PHAVU_001G030300g;PHAVU_001G033700g;PHAVU_001G034900g;PHAVU_001G035500g;PHAVU_001G036000g;PHAVU_001G037500g;PHAVU_001G044100g;PHAVU_001G058500g;PHAVU_001G072000g;PHAVU_001G079100g;PHAVU_001G080000g;PHAVU_001G085400g;PHAVU_001G087200g;PHAVU_001G093800g;PHAVU_001G100200g;PHA…	;;;;;;;;;;;;;;;;;;;;;;;;;;;;;;;;;;;;;;;;;;;;;;;;;;;;;;;;;;;;;;;;;;;;;;;;;;;;;;;;;;;;;;;;;;;;;;;;;;;;;;;;;;;;;;;;;;;;;;;;;;;;;;;;;;;;;;;;;;;;;;;;;;;;;;;;;;;;;;;;;;;;;;;;;;;;;;;;;;;;;;;;;;;;;;;;;;;;;;;;;;;;;;;;;;;;;;;;;;;;;;;;;;;;;;;;;;;;;;;;;;;;;;;;;;;;;;;;;;;;;;;;;;;;;;;;;;;;;;;;;;;;;;;;;;;;;;;;;;;;;;;;;;;;;;;;;;;;;;;;;;;;;;;;;;;;;;;;;;;;;;;;;;;;;;;;;;;;;;;;;;;;;;;;;;;;;;;;;;;;;;;;;;;;;;;;;;;;;;;…
GO:0043229	intracellular organelle	Organized structure of distinctive morphology and function, occurring within the cell. Includes the nucleus, mitochondria, plastids, vacuoles, vesicles, ribosomes and the cytoskeleton. Excludes the plasma membrane.	36.364% (324/891)	1,17E-03	8.93	PHAVU_001G003200g;PHAVU_001G033700g;PHAVU_001G035500g;PHAVU_001G044100g;PHAVU_001G079100g;PHAVU_001G085400g;PHAVU_001G120400g;PHAVU_001G120500g;PHAVU_001G139900g;PHAVU_001G143700g;PHAVU_001G154700g;PHAVU_001G164200g;PHAVU_001G174300g;PHAVU_001G174900g;PHAVU_001G175000g;PHAVU_001G175700g;PHAVU_001G180400g;PHAVU_001G186100g;PHAVU_001G1882000g;PHAVU_001G191400g;PHAVU_001G191700g;PHAVU_001G200900g;PH…	;;;;;;;;;;;;;;;;;;;;;;;;;;;;;;;;;;;;;;;;;;;;;;;;;;;;;;;;;;;;;;;;;;;;;;;;;;;;;;;;;;;;;;;;;;;;;;;;;;;;;;;;;;;;;;;;;;;;;;;;;;;;;;;;;;;;;;;;;;;;;;;;;;;;;;;;;;;;;;;;;;;;;;;;;;;;;;;;;;;;;;;;;;;;;;;;;;;;;;;;;;;;;;;;;;;;;;;;;;;;;;;;;;;;;;;;;;;PFE;;;;;;;;;;;;;;;;;;;;;;;;;;;;;;;;;;;;;;;;;;;;;;;;;;;;;;;;;;;;;;;;;;;;;;;;;;;;;;;;;;;;;;;;	92.817% (827/891)	4,79E-05	10.32	PHAVU_001G003200g;PHAVU_001G004800g;PHAVU_001G007200g;PHAVU_001G008500g;PHAVU_001G013000g;PHAVU_001G030300g;PHAVU_001G033700g;PHAVU_001G034900g;PHAVU_001G035500g;PHAVU_001G036000g;PHAVU_001G037500g;PHAVU_001G044100g;PHAVU_001G058500g;PHAVU_001G072000g;PHAVU_001G079100g;PHAVU_001G080000g;PHAVU_001G085400g;PHAVU_001G087200g;PHAVU_001G093800g;PHAVU_001G100200g;PHAVU_001G101200g;PHAVU_001G104800g;PHA…	;;;;;;;;;;;;;;;;;;;;;;;;;;;;;;;;;;;;;;;;;;;;;;;;;;;;;;;;;;;;;;;;;;;;;;;;;;;;;;;;;;;;;;;;;;;;;;;;;;;;;;;;;;;;;;;;;;;;;;;;;;;;;;;;;;;;;;;;;;;;;;;;;;;;;;;;;;;;;;;;;;;;;;;;;;;;;;;;;;;;;;;;;;;;;;;;;;;;;;;;;;;;;;;;;;;;;;;;;;;;;;;;;;;;;;;;;;;;;;;;;;;;;;;;;;;;;;;;;;;;;;;;;;;;;;;;;;;;;;;;;;;;;;;;;;;;;;;;;;;;;;;;;;;;;;;;;;;;;;;;;;;;;;;;;;;;;;;;;;;;;;;;;;;;;;;;;;;;;;;;;;;;;;;;;;;;;;;;;;;;;;;;;;;;;;;;;;;;;;;…
GO:1990904	ribonucleoprotein complex	NA	61.165% (63/103)	2,75E-05	10.56	PHAVU_001G139900g;PHAVU_001G174900g;PHAVU_001G175000g;PHAVU_001G180400g;PHAVU_001G1882000g;PHAVU_001G191400g;PHAVU_001G204100g;PHAVU_001G204300g;PHAVU_001G210100g;PHAVU_001G241100g;PHAVU_001G244200g;PHAVU_001G261000g;PHAVU_002G011200g;PHAVU_002G044200g;PHAVU_002G051100g;PHAVU_002G109700g;PHAVU_002G110000g;PHAVU_002G150100g;PHAVU_002G174200g;PHAVU_002G196500g;PHAVU_002G320200g;PHAVU_002G321400g;PH…	;;;;;;;;;;;;;;;;;;;;;;;;;;;;;;;;;;;;;;;;;;;;;;;;;;;;;;;;;;;;;;	99.029% (102/103)	2,74E+01	4.56	PHAVU_001G036000g;PHAVU_001G104800g;PHAVU_001G110400g;PHAVU_001G139900g;PHAVU_001G174900g;PHAVU_001G175000g;PHAVU_001G180400g;PHAVU_001G1882000g;PHAVU_001G191400g;PHAVU_001G200000g;PHAVU_001G204100g;PHAVU_001G204300g;PHAVU_001G210100g;PHAVU_001G241100g;PHAVU_001G244200g;PHAVU_001G261000g;PHAVU_002G011200g;PHAVU_002G044200g;PHAVU_002G051100g;PHAVU_002G070400g;PHAVU_002G109700g;PHAVU_002G110000g;PH…	;;;;;;;;;;;;;;;;;;;;;;;;;;;;;;;;;;;;;;;;;;;;;;;;;;;;;;;;;;;;;;;;;;;;;;;;;;;;;;;;;;;;;;;;;;;;;;;;;;;;;
GO:0032991	protein-containing complex	A stable assembly of two or more macromolecules, i.e. proteins, nucleic acids, carbohydrates or lipids, in which at least one component is a protein and the constituent parts function together.	31.541% (88/279)	0.378509	0.42	NA	NA	93.548% (261/279)	0.00108737	2.96	PHAVU_001G007200g;PHAVU_001G007700g;PHAVU_001G013000g;PHAVU_001G030300g;PHAVU_001G036000g;PHAVU_001G072000g;PHAVU_001G093800g;PHAVU_001G104800g;PHAVU_001G110400g;PHAVU_001G117000g;PHAVU_001G117100g;PHAVU_001G139900g;PHAVU_001G162000g;PHAVU_001G168800g;PHAVU_001G174900g;PHAVU_001G175000g;PHAVU_001G178800g;PHAVU_001G180400g;PHAVU_001G186100g;PHAVU_001G1882000g;PHAVU_001G191400g;PHAVU_001G200000g;PH…	;;;;;;;;;;;;;;;;;;;;;;;;;;;;;;;;;;;;;;;;;;;;;;;;;;;;;;;;;;;;;;;;;;;;;;;;;;;;;;;;;;;;;;;;;;;;;;;;;;;;;;;;;;;;;;;;;;;;;;;;;;;;;;;;;;;;;;;;;;;;;;;;;;;;;;;;;;;;;;;;;;;;;;;;;;;;;;;;;;;;;;;;;;;;;;;;;;;;;;;;;;;;;;;;;;;;;;;;;;;;;;;;;;;;;;;;;;;;;;;;;;;;;;;;;;;;;;;;;;;;
GO:0022625	cytosolic large ribosomal subunit	The large subunit of a ribosome located in the cytosol.	92.857% (13/14)	1,85E+00	5.73	PHAVU_001G1882000g;PHAVU_001G204100g;PHAVU_001G204300g;PHAVU_001G210100g;PHAVU_003G226400g;PHAVU_004G063700g;PHAVU_005G126000g;PHAVU_007G230200g;PHAVU_007G274200g;PHAVU_008G019800g;PHAVU_008G255000g;PHAVU_009G234700g;PHAVU_011G031900g	;;;;;;;;;;;;	100% (14/14)	0.174932	0.76	NA	NA
GO:0022626	cytosolic ribosome	A ribosome located in the cytosol.	80% (16/20)	6,38E+00	5.2	PHAVU_001G1882000g;PHAVU_001G204100g;PHAVU_001G204300g;PHAVU_001G210100g;PHAVU_002G044200g;PHAVU_003G226400g;PHAVU_004G063700g;PHAVU_005G126000g;PHAVU_007G060700g;PHAVU_007G230200g;PHAVU_007G274200g;PHAVU_008G019800g;PHAVU_008G255000g;PHAVU_009G234700g;PHAVU_010G125100g;PHAVU_011G031900g	;;;;;;;;;;;;;;;	100% (20/20)	0.0824148	1.08	NA	NA
GO:0005840	ribosome	An intracellular organelle, about 200 A in diameter, consisting of RNA and protein. It is the site of protein biosynthesis resulting from translation of messenger RNA (mRNA). It consists of two subunits, one large and one small, each containing only protein and RNA. Both the ribosome and its subunits are characterized by their sedimentation coefficients, expressed in Svedberg units (symbol: S). H…	75.104% (181/241)	6,80E-50	55.17	PHAVU_001G003200g;PHAVU_001G079100g;PHAVU_001G139900g;PHAVU_001G164200g;PHAVU_001G174300g;PHAVU_001G174900g;PHAVU_001G175000g;PHAVU_001G180400g;PHAVU_001G1882000g;PHAVU_001G191700g;PHAVU_001G200900g;PHAVU_001G201000g;PHAVU_001G204100g;PHAVU_001G204300g;PHAVU_001G208200g;PHAVU_001G210100g;PHAVU_001G235900g;PHAVU_001G244200g;PHAVU_001G261000g;PHAVU_002G011200g;PHAVU_002G044200g;PHAVU_002G048000g;PH…	;;;;;;;;;;;;;;;;;;;;;;;;;;;;;;;;;;;;;;;;;;;;;;;;;;;;;;;;;;;;;;;;;;;;;;;;;;;;;;;;;;;;;;;;;;;;;;;;;;;;;;;;;;;;;;;;;;;;;;;;;;;;;;;;;;;;;;;;;;;;;;;;;;;;;;;;;;;;;;;;;;;;;;;;;;;;;;;;;;;;	99.585% (240/241)	2,23E-07	12.65	PHAVU_001G003200g;PHAVU_001G008500g;PHAVU_001G079100g;PHAVU_001G080000g;PHAVU_001G104800g;PHAVU_001G139900g;PHAVU_001G164200g;PHAVU_001G174300g;PHAVU_001G174900g;PHAVU_001G175000g;PHAVU_001G180400g;PHAVU_001G1882000g;PHAVU_001G191700g;PHAVU_001G199400g;PHAVU_001G200900g;PHAVU_001G201000g;PHAVU_001G204100g;PHAVU_001G204300g;PHAVU_001G208200g;PHAVU_001G210100g;PHAVU_001G235900g;PHAVU_001G244200g;PH…	;;;;;;;;;;;;;;;;;;;;;;;;;;;;;;;;;;;;;;;;;;;;;;;;;;;;;;;;;;;;;;;;;;;;;;;;;;;;;;;;;;;;;;;;;;;;;;;;;;;;;;;;;;;;;;;;;;;;;;;;;;;;;;;;;;;;;;;;;;;;;;;;;;;;;;;;;;;;;;;;;;;;;;;;;;;;;;;;;;;;;;;;;;;;;;;;;;;;;;;;;;;;;;;;;;;;;;;;;;;;;;;;;;;;;;;;;;;;;;;
GO:0043232	intracellular non-membrane-bounded organelle	Organized structure of distinctive morphology and function, not bounded by a lipid bilayer membrane and occurring within the cell. Includes ribosomes, the cytoskeleton and chromosomes.	59.821% (201/336)	1,27E-31	36.9	PHAVU_001G003200g;PHAVU_001G079100g;PHAVU_001G139900g;PHAVU_001G164200g;PHAVU_001G174300g;PHAVU_001G174900g;PHAVU_001G175000g;PHAVU_001G180400g;PHAVU_001G1882000g;PHAVU_001G191700g;PHAVU_001G200900g;PHAVU_001G201000g;PHAVU_001G204100g;PHAVU_001G204300g;PHAVU_001G208200g;PHAVU_001G210100g;PHAVU_001G235900g;PHAVU_001G244200g;PHAVU_001G261000g;PHAVU_002G011200g;PHAVU_002G044200g;PHAVU_002G048000g;PH…	;;;;;;;;;;;;;;;;;;;;;;;;;;;;;;;;;;;;;;;;;;;;;;;;;;;;;;;;;;;;;;;;;;;;;;;;;;;;;;;;;;;;;;;;;;;;;;;;;;;;;;;;;;;;;;;;;;;;;;;;;;;;;;;;;;;;;;;;;;;;;;;;;;;;;;;;;;;;;;;;;;;;;;;;;;;;;;;;;;;;;;;;;;;;;;;;;;;;;;;;	95.238% (320/336)	1,03E+00	5.99	PHAVU_001G003200g;PHAVU_001G004800g;PHAVU_001G008500g;PHAVU_001G079100g;PHAVU_001G080000g;PHAVU_001G104800g;PHAVU_001G110400g;PHAVU_001G111700g;PHAVU_001G113000g;PHAVU_001G139900g;PHAVU_001G142500g;PHAVU_001G162100g;PHAVU_001G164200g;PHAVU_001G174300g;PHAVU_001G174900g;PHAVU_001G175000g;PHAVU_001G180400g;PHAVU_001G1882000g;PHAVU_001G191700g;PHAVU_001G199400g;PHAVU_001G200900g;PHAVU_001G201000g;PH…	;;;;;;;;;;;;;;;;;;;;;;;;;;;;;;;;;;;;;;;;;;;;;;;;;;;;;;;;;;;;;;;;;;;;;;;;;;;;;;;;;;;;;;;;;;;;;;;;;;;;;;;;;;;;;;;;;;;;;;;;;;;;;;;;;;;;;;;;;;;;;;;;;;;;;;;;;;;;;;;;;;;;;;;;;;;;;;;;;;;;;;;;;;;;;;;;;;;;;;;;;;;;;;;;;;;;;;;;;;;;;;;;;;;;;;;;;;;;;;;;;;;;;;;;;;;;;;;;;;;;;;;;;;;;;;;;;;;;;;;;;;;;;;;;;;;;;;;;;;;;;;;;;;;;;;;;;;;;;;;
GO:0015935	small ribosomal subunit	The smaller of the two subunits of a ribosome.	77.778% (21/27)	4,62E-01	6.34	PHAVU_001G139900g;PHAVU_001G174900g;PHAVU_001G175000g;PHAVU_002G044200g;PHAVU_002G051100g;PHAVU_002G320200g;PHAVU_002G321400g;PHAVU_003G018300g;PHAVU_003G089200g;PHAVU_003G191200g;PHAVU_003G256700g;PHAVU_004G131900g;PHAVU_005G107000g;PHAVU_007G060700g;PHAVU_007G178000g;PHAVU_007G231200g;PHAVU_007G264200g;PHAVU_008G141800g;PHAVU_009G172300g;PHAVU_009G188600g;PHAVU_010G125100g	;;;;;;;;;;;;;;;;;;;;	100% (27/27)	0.0341062	1.47	NA	NA
GO:0015934	large ribosomal subunit	The larger of the two subunits of a ribosome. Two sites on the ribosomal large subunit are involved in translation, namely the aminoacyl site (A site) and peptidyl site (P site).	83.333% (30/36)	5,00E-05	10.3	PHAVU_001G180400g;PHAVU_001G1882000g;PHAVU_001G204100g;PHAVU_001G204300g;PHAVU_001G210100g;PHAVU_001G244200g;PHAVU_001G261000g;PHAVU_002G011200g;PHAVU_002G109700g;PHAVU_002G110000g;PHAVU_002G150100g;PHAVU_002G174200g;PHAVU_003G204100g;PHAVU_003G226400g;PHAVU_003G261000g;PHAVU_003G262900g;PHAVU_004G063700g;PHAVU_004G0700001g;PHAVU_005G123700g;PHAVU_005G126000g;PHAVU_006G128500g;PHAVU_006G190800g;P…	;;;;;;;;;;;;;;;;;;;;;;;;;;;;;	100% (36/36)	0.0108957	1.96	NA	NA
GO:0044391	ribosomal subunit	Either of the two subunits of a ribosome: the ribosomal large subunit or the ribosomal small subunit.	80.952% (51/63)	4,13E-12	16.38	PHAVU_001G139900g;PHAVU_001G174900g;PHAVU_001G175000g;PHAVU_001G180400g;PHAVU_001G1882000g;PHAVU_001G204100g;PHAVU_001G204300g;PHAVU_001G210100g;PHAVU_001G244200g;PHAVU_001G261000g;PHAVU_002G011200g;PHAVU_002G044200g;PHAVU_002G051100g;PHAVU_002G109700g;PHAVU_002G110000g;PHAVU_002G150100g;PHAVU_002G174200g;PHAVU_002G320200g;PHAVU_002G321400g;PHAVU_003G018300g;PHAVU_003G089200g;PHAVU_003G191200g;PH…	;;;;;;;;;;;;;;;;;;;;;;;;;;;;;;;;;;;;;;;;;;;;;;;;;;	100% (63/63)	0.000339109	3.47	PHAVU_001G104800g;PHAVU_001G139900g;PHAVU_001G174900g;PHAVU_001G175000g;PHAVU_001G180400g;PHAVU_001G1882000g;PHAVU_001G204100g;PHAVU_001G204300g;PHAVU_001G210100g;PHAVU_001G244200g;PHAVU_001G261000g;PHAVU_002G011200g;PHAVU_002G044200g;PHAVU_002G051100g;PHAVU_002G109700g;PHAVU_002G110000g;PHAVU_002G150100g;PHAVU_002G174200g;PHAVU_002G208200g;PHAVU_002G229700g;PHAVU_002G320200g;PHAVU_002G321400g;PH…	;;;;;;;;;;;;;;;;;;;;;;;;;;;;;;;;;;;;;;;;;;;;;;;;;;;;;;;;;;;;;;
